# Supplementary material for: Natural Genetic Diversity in Tomato Flavor Genes
Source: Front Plant Sci. 2021 Jun 4;12:642828. doi: 10.3389/fpls.2021.642828 (PMC8212054; doi:10.3389/fpls.2021.642828)
Supplement: Supplementary Table 1 — Association mapping results. The variant ID includes a first code letter: S for SNP, I for indel and V for SV. The significant p-Values are highlighted in pink color. [file Table_1.XLSX]

## Sheet: A-LIN5
SNP	Position	DF	t.Value	effect	-Log Base 10 p-value	Gene region
SSL4.0CH09_2506634	2506634	163	1.20698	0.163947	0.639808
SSL4.0CH09_2507078	2507078	163	1.03066	0.135956	0.516801
SSL4.0CH09_2507538	2507538	163	-1.11709	-0.451245	0.575772
SSL4.0CH09_2507671	2507671	163	1.65814	0.258187	1.00343
SSL4.0CH09_2508006	2508006	163	-2.22584	-0.504761	1.56231
SSL4.0CH09_2508151	2508151	163	1.19556	0.113212	0.631516
SSL4.0CH09_2508219	2508219	163	1.75314	0.280741	1.08906
SSL4.0CH09_2508620	2508620	163	-1.71037	-0.272276	1.05012
SSL4.0CH09_2508700	2508700	163	1.22213	0.163177	0.650873
SSL4.0CH09_2508804	2508804	163	1.21399	0.158777	0.644916
SSL4.0CH09_2508867	2508867	163	-1.16191	-0.0968892	0.607356
SSL4.0CH09_2509065	2509065	163	1.63446	0.248867	0.982578
ISL4.0CH09_2509154	2509154	163	1.01504	0.218827	0.506413
SSL4.0CH09_2509172	2509172	163	1.12779	0.268311	0.58325
SSL4.0CH09_2509341	2509341	163	0.93097	0.10901	0.451923
SSL4.0CH09_2509536	2509536	163	2.19867	0.282049	1.53298
ISL4.0CH09_2509687	2509687	163	-1.01247	-0.345123	0.504716
SSL4.0CH09_2509765	2509765	163	0.942508	0.109358	0.459261
ISL4.0CH09_2510032	2510032	163	-2.06452	-0.393831	1.39198
SSL4.0CH09_2510286	2510286	163	1.25303	0.221021	0.673687
SSL4.0CH09_2510326	2510326	163	1.55167	0.226264	0.911221
SSL4.0CH09_2510464	2510464	163	1.74528	0.338267	1.08186
SSL4.0CH09_2510477	2510477	163	0.933302	0.104719	0.453403
SSL4.0CH09_2510503	2510503	163	1.02419	0.106173	0.512487
SSL4.0CH09_2510550	2510550	163	1.23334	0.153616	0.659112
SSL4.0CH09_2510782	2510782	163	-1.28544	-0.109696	0.69797
SSL4.0CH09_2510783	2510783	163	-1.22613	-0.103289	0.653811
SSL4.0CH09_2510871	2510871	163	1.48051	0.543349	0.851803
SSL4.0CH09_2510886	2510886	163	0.932169	0.205121	0.452683
SSL4.0CH09_2510955	2510955	163	1.02306	0.106213	0.511739
SSL4.0CH09_2511058	2511058	163	-1.04639	-0.16884	0.527349
SSL4.0CH09_2511232	2511232	163	-0.947527	-0.150923	0.462467
SSL4.0CH09_2511305	2511305	163	-0.915787	-0.145177	0.442334
SSL4.0CH09_2511452	2511452	163	1.2321	0.11922	0.658199
ISL4.0CH09_2511457	2511457	163	-1.08453	-0.182434	0.553257
SSL4.0CH09_2511476	2511476	163	-1.17809	-0.116095	0.618923
SSL4.0CH09_2511674	2511674	163	0.949462	0.135671	0.463705
SSL4.0CH09_2511675	2511675	163	-1.6928	-0.143666	1.03431
SSL4.0CH09_2511789	2511789	163	1.46329	0.216202	0.837694
SSL4.0CH09_2511925	2511925	163	-1.02636	-0.0778703	0.513936
SSL4.0CH09_2512225	2512225	163	-1.17749	-0.17667	0.618492
ISL4.0CH09_2512409	2512409	163	-1.15953	-0.318659	0.605662
ISL4.0CH09_2512524	2512524	163	1.23648	0.333044	0.661427
ISL4.0CH09_2512876	2512876	163	-1.18776	-0.247972	0.625885
ISL4.0CH09_2512893	2512893	163	-2.00052	-0.438798	1.32694
ISL4.0CH09_2512894	2512894	163	-1.44809	-0.266395	0.825325
ISL4.0CH09_2512898	2512898	163	-1.44809	-0.266395	0.825325
SSL4.0CH09_2513089	2513089	163	1.40428	0.237674	0.790116
SSL4.0CH09_2513232	2513232	163	1.24684	0.274571	0.669088
SSL4.0CH09_2513605	2513605	163	1.5167	0.225202	0.8818
SSL4.0CH09_2513663	2513663	163	1.31172	0.128295	0.717922
SSL4.0CH09_2513681	2513681	163	-1.51827	-0.257159	0.883118
SSL4.0CH09_2513708	2513708	163	1.88022	0.629781	1.20857
SSL4.0CH09_2513711	2513711	163	0.977201	0.391267	0.481594
SSL4.0CH09_2513756	2513756	163	-1.28787	-0.0984592	0.699806
SSL4.0CH09_2513821	2513821	163	-1.70884	-0.288208	1.04874
SSL4.0CH09_2513915	2513915	163	1.41345	0.137592	0.797427
SSL4.0CH09_2513944	2513944	163	-1.26731	-0.185733	0.68434
SSL4.0CH09_2514083	2514083	163	1.30867	0.489119	0.715597
SSL4.0CH09_2514280	2514280	163	1.46075	0.228974	0.835619
SSL4.0CH09_2514353	2514353	163	1.16268	0.476752	0.607904
SSL4.0CH09_2514373	2514373	163	1.86746	0.256837	1.19632
SSL4.0CH09_2514492	2514492	163	-2.96222	-0.448208	2.45451
SSL4.0CH09_2514595	2514595	163	-1.04827	-0.181657	0.528611
SSL4.0CH09_2514602	2514602	163	-1.34378	-0.111598	0.742593
SSL4.0CH09_2514663	2514663	163	1.90981	0.25896	1.23721
SSL4.0CH09_2514682	2514682	163	1.17982	0.154139	0.620169
SSL4.0CH09_2514832	2514832	163	1.17445	0.153235	0.616313
SSL4.0CH09_2514889	2514889	163	1.00465	0.164619	0.499553
SSL4.0CH09_2514917	2514917	163	1.92784	0.287204	1.25482
ISL4.0CH09_2514987	2514987	163	-1.24383	-0.31514	0.666856
SSL4.0CH09_2515198	2515198	163	1.84208	0.275505	1.17211
SSL4.0CH09_2515244	2515244	163	1.7641	0.252576	1.09915
SSL4.0CH09_2515248	2515248	163	-1.11129	-0.183645	0.571734
ISL4.0CH09_2515345	2515345	163	1.76518	0.42518	1.10015
SSL4.0CH09_2515418	2515418	163	1.01784	0.314093	0.508269
SSL4.0CH09_2515963	2515963	163	-1.97754	-0.42625	1.30394
SSL4.0CH09_2515981	2515981	163	-1.09985	-0.191779	0.563809
SSL4.0CH09_2515994	2515994	163	-1.15494	-0.20632	0.602402
ISL4.0CH09_2516022	2516022	163	-1.39842	-0.160589	0.785459
SSL4.0CH09_2516026	2516026	163	-1.04514	-0.0909072	0.526506
ISL4.0CH09_2516033	2516033	163	-1.12964	-0.172838	0.584544
ISL4.0CH09_2516037	2516037	163	-1.13738	-0.173957	0.589985
ISL4.0CH09_2516039	2516039	163	-0.965977	-0.146844	0.474325
ISL4.0CH09_2516041	2516041	163	-0.924048	-0.143759	0.447542
SSL4.0CH09_2516044	2516044	163	-1.13852	-0.171637	0.590784
SSL4.0CH09_2516046	2516046	163	-1.21895	-0.19024	0.648547
SSL4.0CH09_2516052	2516052	163	-2.35086	-0.429781	1.70057
SSL4.0CH09_2516065	2516065	163	-1.07199	-0.253001	0.544682
SSL4.0CH09_2516241	2516241	163	2.07632	0.246898	1.40413
SSL4.0CH09_2516242	2516242	163	-1.12458	-0.314351	0.581003
SSL4.0CH09_2516507	2516507	163	1.12396	0.1454	0.580571
ISL4.0CH09_2516542	2516542	163	-1.09983	-0.456162	0.563794
SSL4.0CH09_2516742	2516742	163	1.01621	0.134319	0.507189
SSL4.0CH09_2516918	2516918	163	1.33714	0.181026	0.737455
SSL4.0CH09_2517199	2517199	163	1.16978	0.156624	0.61297
SSL4.0CH09_2517609	2517609	163	1.70895	0.245022	1.04884
SSL4.0CH09_2517631	2517631	163	-1.11283	-0.170844	0.572806
SSL4.0CH09_2517716	2517716	163	0.921395	0.264797	0.445867
SSL4.0CH09_2517817	2517817	163	1.01784	0.314093	0.508269
ISL4.0CH09_2518075	2518075	163	-1.09843	-0.294056	0.562829
SSL4.0CH09_2518132	2518132	163	-1.13679	-0.172877	0.589573
SSL4.0CH09_2518142	2518142	163	-1.13679	-0.172877	0.589573
SSL4.0CH09_2518151	2518151	163	-0.96401	-0.154157	0.473055
SSL4.0CH09_2518163	2518163	163	1.04177	0.174512	0.524243
SSL4.0CH09_2518170	2518170	163	-1.11283	-0.170844	0.572806
SSL4.0CH09_2518171	2518171	163	-1.11283	-0.170844	0.572806
SSL4.0CH09_2518179	2518179	163	-1.11283	-0.170844	0.572806
SSL4.0CH09_2518197	2518197	163	-1.11283	-0.170844	0.572806
ISL4.0CH09_2518200	2518200	163	-1.09843	-0.294056	0.562829
ISL4.0CH09_2518219	2518219	163	0.910561	0.263591	0.439052
SSL4.0CH09_2518249	2518249	163	-1.11283	-0.170844	0.572806
SSL4.0CH09_2518250	2518250	163	-1.11283	-0.170844	0.572806
SSL4.0CH09_2518263	2518263	163	-1.11283	-0.170844	0.572806
SSL4.0CH09_2518265	2518265	163	-1.11283	-0.170844	0.572806
SSL4.0CH09_2518266	2518266	163	-1.11283	-0.170844	0.572806
SSL4.0CH09_2518275	2518275	163	-1.11283	-0.170844	0.572806
SSL4.0CH09_2518319	2518319	163	-1.19598	-0.181689	0.631825
SSL4.0CH09_2518321	2518321	163	-1.19598	-0.181689	0.631825
SSL4.0CH09_2518335	2518335	163	-1.19598	-0.181689	0.631825
SSL4.0CH09_2518340	2518340	163	-1.19598	-0.181689	0.631825
SSL4.0CH09_2518363	2518363	163	-1.19598	-0.181689	0.631825
SSL4.0CH09_2518370	2518370	163	-1.19598	-0.181689	0.631825
SSL4.0CH09_2518386	2518386	163	-1.19598	-0.181689	0.631825
SSL4.0CH09_2518397	2518397	163	-1.11283	-0.170844	0.572806
SSL4.0CH09_2518399	2518399	163	-0.908451	-0.133626	0.437729
SSL4.0CH09_2518418	2518418	163	-1.11283	-0.170844	0.572806
SSL4.0CH09_2518425	2518425	163	-1.11283	-0.170844	0.572806
SSL4.0CH09_2518426	2518426	163	-1.11283	-0.170844	0.572806
SSL4.0CH09_2518459	2518459	163	-1.01337	-0.155954	0.505309
SSL4.0CH09_2518460	2518460	163	-1.01337	-0.155954	0.505309
SSL4.0CH09_2518471	2518471	163	-1.01337	-0.155954	0.505309
SSL4.0CH09_2518475	2518475	163	0.91253	0.197107	0.440288
SSL4.0CH09_2518483	2518483	163	-1.01337	-0.155954	0.505309
SSL4.0CH09_2518497	2518497	163	-1.01337	-0.155954	0.505309
SSL4.0CH09_2518502	2518502	163	-1.03846	-0.158323	0.522019
SSL4.0CH09_2518510	2518510	163	-1.03846	-0.158323	0.522019
SSL4.0CH09_2518572	2518572	163	0.923646	0.266787	0.447288
SSL4.0CH09_2518596	2518596	163	-2.82437	-0.410254	2.27336
SSL4.0CH09_2518598	2518598	163	-1.01337	-0.155954	0.505309
SSL4.0CH09_2518608	2518608	163	-1.01337	-0.155954	0.505309
ISL4.0CH09_2518611	2518611	163	-1.09843	-0.294056	0.562829
SSL4.0CH09_2518616	2518616	163	-1.01337	-0.155954	0.505309
SSL4.0CH09_2518719	2518719	163	-1.11283	-0.170844	0.572806
SSL4.0CH09_2518756	2518756	163	-1.17363	-0.175386	0.615727
SSL4.0CH09_2518765	2518765	163	-1.17363	-0.175386	0.615727
ISL4.0CH09_2518785	2518785	163	0.910561	0.263591	0.439052
SSL4.0CH09_2518806	2518806	163	-0.990293	-0.142649	0.490127
SSL4.0CH09_2518817	2518817	163	-0.964317	-0.140009	0.473253
SSL4.0CH09_2518819	2518819	163	-0.964317	-0.140009	0.473253
SSL4.0CH09_2518820	2518820	163	-0.964317	-0.140009	0.473253
SSL4.0CH09_2518821	2518821	163	-0.964317	-0.140009	0.473253
SSL4.0CH09_2518852	2518852	163	-1.19598	-0.181689	0.631825
SSL4.0CH09_2518856	2518856	163	-1.19598	-0.181689	0.631825
SSL4.0CH09_2518860	2518860	163	-1.11283	-0.170844	0.572806
SSL4.0CH09_2518866	2518866	163	-1.11283	-0.170844	0.572806
ISL4.0CH09_2518911	2518911	163	-1.18711	-0.282006	0.625411
ISL4.0CH09_2518957	2518957	163	0.910561	0.263591	0.439052
SSL4.0CH09_2518969	2518969	163	-1.4021	-0.212255	0.788382
SSL4.0CH09_2518980	2518980	163	-1.11283	-0.170844	0.572806
SSL4.0CH09_2519000	2519000	163	-1.09154	-0.164805	0.558077
SSL4.0CH09_2519019	2519019	163	-1.14875	-0.180647	0.598011
SSL4.0CH09_2519020	2519020	163	-1.14875	-0.180647	0.598011
SSL4.0CH09_2519022	2519022	163	-1.14875	-0.180647	0.598011
SSL4.0CH09_2519024	2519024	163	-1.14126	-0.167607	0.592721
SSL4.0CH09_2519095	2519095	163	-1.11283	-0.170844	0.572806
SSL4.0CH09_2519106	2519106	163	-1.40306	-0.211788	0.789147
SSL4.0CH09_2519122	2519122	163	1.07447	0.1039	0.546375
ISL4.0CH09_2519123	2519123	163	0.910561	0.263591	0.439052
SSL4.0CH09_2519138	2519138	163	-1.11283	-0.170844	0.572806
SSL4.0CH09_2519142	2519142	163	-1.11283	-0.170844	0.572806
ISL4.0CH09_2519153	2519153	163	-1.09843	-0.294056	0.562829
ISL4.0CH09_2519162	2519162	163	-1.09843	-0.294056	0.562829
SSL4.0CH09_2519179	2519179	163	-1.2154	-0.19051	0.645948
SSL4.0CH09_2519196	2519196	163	-1.2154	-0.19051	0.645948
SSL4.0CH09_2519197	2519197	163	-1.2154	-0.19051	0.645948
SSL4.0CH09_2519201	2519201	163	-1.2154	-0.19051	0.645948
VSL4.0CH09_2519265	2519265	163	-1.06771	-0.164517	0.541771
SSL4.0CH09_2519267	2519267	163	-0.921186	-0.210174	0.445735
SSL4.0CH09_2519308	2519308	163	-1.00819	-0.24492	0.501883
SSL4.0CH09_2519399	2519399	163	-1.09843	-0.294056	0.562829
SSL4.0CH09_2519577	2519577	163	-1.11283	-0.170844	0.572806
SSL4.0CH09_2519586	2519586	163	1.56617	0.228149	0.923544
SSL4.0CH09_2519596	2519596	163	-1.11283	-0.170844	0.572806
SSL4.0CH09_2519670	2519670	163	-1.49467	-0.252873	0.863492
SSL4.0CH09_2519675	2519675	163	-1.44642	-0.245687	0.823969
VSL4.0CH09_2519681	2519681	163	-1.93239	-0.305561	1.25928
SSL4.0CH09_2519693	2519693	163	-1.49467	-0.252873	0.863492
SSL4.0CH09_2519745	2519745	163	-1.11283	-0.170844	0.572806
SSL4.0CH09_2519773	2519773	163	-1.11283	-0.170844	0.572806
SSL4.0CH09_2519818	2519818	163	-1.11283	-0.170844	0.572806
SSL4.0CH09_2519830	2519830	163	-1.11283	-0.170844	0.572806
SSL4.0CH09_2519857	2519857	163	-1.11283	-0.170844	0.572806
SSL4.0CH09_2519863	2519863	163	-1.11283	-0.170844	0.572806
SSL4.0CH09_2519994	2519994	163	1.17421	0.157975	0.616141
SSL4.0CH09_2519999	2519999	163	-1.11283	-0.170844	0.572806
SSL4.0CH09_2520018	2520018	163	-1.40318	-0.118401	0.789241
SSL4.0CH09_2520116	2520116	163	-1.11283	-0.170844	0.572806
SSL4.0CH09_2520386	2520386	163	-1.11283	-0.170844	0.572806
SSL4.0CH09_2520486	2520486	163	-1.11283	-0.170844	0.572806
SSL4.0CH09_2520617	2520617	163	-1.11283	-0.170844	0.572806
SSL4.0CH09_2520696	2520696	163	-1.11283	-0.170844	0.572806
SSL4.0CH09_2520711	2520711	163	-1.11283	-0.170844	0.572806
SSL4.0CH09_2520825	2520825	163	-1.11283	-0.170844	0.572806
SSL4.0CH09_2520832	2520832	163	-1.11283	-0.170844	0.572806
SSL4.0CH09_2520886	2520886	163	-1.11283	-0.170844	0.572806
SSL4.0CH09_2521118	2521118	163	-0.933361	-0.143271	0.45344
SSL4.0CH09_2521455	2521455	163	-1.11283	-0.170844	0.572806
SSL4.0CH09_2521628	2521628	163	-1.11283	-0.170844	0.572806
SSL4.0CH09_2521724	2521724	163	-1.11283	-0.170844	0.572806
SSL4.0CH09_2521979	2521979	163	1.7276	0.748073	1.06573
SSL4.0CH09_2522539	2522539	163	-2.70275	-0.670575	2.11887
ISL4.0CH09_2523000	2523000	163	-1.27182	-0.144194	0.687719
ISL4.0CH09_2523067	2523067	163	-1.09843	-0.294056	0.562829
SSL4.0CH09_2523070	2523070	163	-1.11283	-0.170844	0.572806
SSL4.0CH09_2523146	2523146	163	-1.11283	-0.170844	0.572806
SSL4.0CH09_2523169	2523169	163	-1.11283	-0.170844	0.572806
SSL4.0CH09_2523171	2523171	163	-1.11283	-0.170844	0.572806
SSL4.0CH09_2523185	2523185	163	-1.11283	-0.170844	0.572806
ISL4.0CH09_2523202	2523202	163	-1.09843	-0.294056	0.562829
SSL4.0CH09_2523214	2523214	163	-1.11283	-0.170844	0.572806
SSL4.0CH09_2523219	2523219	163	-1.11283	-0.170844	0.572806
SSL4.0CH09_2523239	2523239	163	-1.11283	-0.170844	0.572806
SSL4.0CH09_2523272	2523272	163	-1.11283	-0.170844	0.572806
SSL4.0CH09_2523313	2523313	163	-1.11283	-0.170844	0.572806
SSL4.0CH09_2523374	2523374	163	-1.11283	-0.170844	0.572806
SSL4.0CH09_2523392	2523392	163	2.20385	0.35074	1.53856
SSL4.0CH09_2523403	2523403	163	-0.933361	-0.143271	0.45344
SSL4.0CH09_2523433	2523433	163	-0.933361	-0.143271	0.45344
SSL4.0CH09_2523576	2523576	163	1.67834	0.22293	1.02138
SSL4.0CH09_2523643	2523643	163	-0.933361	-0.143271	0.45344
SSL4.0CH09_2523646	2523646	163	-0.933361	-0.143271	0.45344
SSL4.0CH09_2523700	2523700	163	-2.82264	-0.424572	2.27112
ISL4.0CH09_2524010	2524010	163	2.03294	0.27379	1.3597
SSL4.0CH09_2524059	2524059	163	1.63141	0.669472	0.97991
SSL4.0CH09_2524343	2524343	163	-1.11034	-0.175138	0.571076
SSL4.0CH09_2524549	2524549	163	1.84192	0.260636	1.17196
SSL4.0CH09_2524618	2524618	163	-1.06348	-0.168298	0.538894
SSL4.0CH09_2525043	2525043	163	1.04586	0.19773	0.52699
SSL4.0CH09_2525263	2525263	163	0.913719	0.22225	0.441035
SSL4.0CH09_2525278	2525278	163	1.10043	0.148009	0.564208
SSL4.0CH09_2525525	2525525	163	1.09056	0.310282	0.557403
SSL4.0CH09_2525526	2525526	163	1.09056	0.310282	0.557403
ISL4.0CH09_2525626	2525626	163	1.41612	0.220086	0.799564
SSL4.0CH09_2525775	2525775	163	1.07802	0.220732	0.548798
SSL4.0CH09_2525836	2525836	163	1.75474	0.224093	1.09054
SSL4.0CH09_2525852	2525852	163	-0.964757	-0.234851	0.473537
SSL4.0CH09_2525869	2525869	163	1.6842	0.214823	1.02661
SSL4.0CH09_2525893	2525893	163	2.09467	0.298159	1.42312
SSL4.0CH09_2526003	2526003	163	2.08123	0.299395	1.4092
SSL4.0CH09_2526066	2526066	163	1.8678	0.257843	1.19665
ISL4.0CH09_2526108	2526108	163	-1.40234	-0.210171	0.788571
SSL4.0CH09_2526206	2526206	163	1.23348	0.170732	0.659211
SSL4.0CH09_2526330	2526330	163	2.53655	0.361891	1.91597
SSL4.0CH09_2526338	2526338	163	1.66254	0.245201	1.00733
SSL4.0CH09_2526430	2526430	163	2.11241	0.300193	1.44159
ISL4.0CH09_2526587	2526587	163	-1.93532	-0.451091	1.26216
SSL4.0CH09_2526816	2526816	163	0.965763	0.318045	0.474187
SSL4.0CH09_2526823	2526823	163	1.32894	0.186205	0.731128
SSL4.0CH09_2527026	2527026	163	1.3236	0.172639	0.727023
SSL4.0CH09_2527088	2527088	163	1.01413	0.342204	0.505811
SSL4.0CH09_2527222	2527222	163	1.7276	0.748073	1.06573
SSL4.0CH09_2527442	2527442	163	1.44416	0.300921	0.822138
SSL4.0CH09_2527850	2527850	163	1.35789	0.189177	0.753559
SSL4.0CH09_2528064	2528064	163	1.43004	0.511793	0.810733
SSL4.0CH09_2528221	2528221	163	1.46861	0.211454	0.842046
SSL4.0CH09_2528304	2528304	163	-1.04651	-0.214654	0.527426
SSL4.0CH09_2528310	2528310	163	1.1264	0.319997	0.582275
SSL4.0CH09_2528446	2528446	163	-1.60342	-0.2465	0.955551
SSL4.0CH09_2528447	2528447	163	2.10102	0.713112	1.42972
SSL4.0CH09_2528461	2528461	163	-1.03905	-0.0903215	0.522418
SSL4.0CH09_2528473	2528473	163	2.38547	0.334898	1.73981
SSL4.0CH09_2528631	2528631	163	1.05969	0.237763	0.536323
ISL4.0CH09_2528764	2528764	163	-1.02035	-0.109076	0.509938
SSL4.0CH09_2529468	2529468	163	1.17649	0.114262	0.617773
ISL4.0CH09_2529472	2529472	163	1.5386	0.51009	0.900175
ISL4.0CH09_2529528	2529528	163	1.55979	0.211175	0.918116
SSL4.0CH09_2529565	2529565	163	-1.07892	-0.195265	0.549418
SSL4.0CH09_2529604	2529604	163	-0.9184	-0.137016	0.44398
SSL4.0CH09_2529829	2529829	163	1.248	0.1692	0.669948
SSL4.0CH09_2529831	2529831	163	-1.07892	-0.195265	0.549418
SSL4.0CH09_2529871	2529871	163	-1.04674	-0.190478	0.527583
SSL4.0CH09_2529966	2529966	163	1.36907	0.178538	0.7623
SSL4.0CH09_2530023	2530023	163	1.65154	0.235331	0.997603
SSL4.0CH09_2530091	2530091	163	-1.04674	-0.190478	0.527583
ISL4.0CH09_2530118	2530118	163	0.967621	0.164721	0.475387
SSL4.0CH09_2530137	2530137	163	-4.06365	-1.05018	4.12521
SSL4.0CH09_2530254	2530254	163	1.68831	0.238662	1.03029
SSL4.0CH09_2530259	2530259	163	-1.04674	-0.190478	0.527583
SSL4.0CH09_2530309	2530309	163	-0.935015	-0.139526	0.45449
SSL4.0CH09_2530310	2530310	163	-1.04674	-0.190478	0.527583
SSL4.0CH09_2530578	2530578	163	1.13334	0.146714	0.587143
SSL4.0CH09_2530631	2530631	163	1.1687	0.379881	0.612201
SSL4.0CH09_2530680	2530680	163	-1.19443	-0.191489	0.630702
SSL4.0CH09_2530717	2530717	163	-1.01275	-0.149807	0.504896
SSL4.0CH09_2530718	2530718	163	1.5229	0.203301	0.886986
SSL4.0CH09_2530747	2530747	163	1.09386	0.14044	0.559673
SSL4.0CH09_2530760	2530760	163	1.02641	0.311478	0.513964
SSL4.0CH09_2530762	2530762	163	1.75958	0.244723	1.09499
SSL4.0CH09_2530885	2530885	163	1.7276	0.748073	1.06573
SSL4.0CH09_2531076	2531076	163	1.06067	0.136889	0.536992
SSL4.0CH09_2531119	2531119	163	-1.14274	-0.204799	0.593761
SSL4.0CH09_2531145	2531145	163	-1.14274	-0.204799	0.593761
SSL4.0CH09_2531155	2531155	163	1.09221	0.141416	0.558538
SSL4.0CH09_2531195	2531195	163	-1.04674	-0.190478	0.527583
SSL4.0CH09_2531312	2531312	163	1.27288	0.156283	0.688513
SSL4.0CH09_2531354	2531354	163	-1.03435	-0.181297	0.51927
ISL4.0CH09_2531481	2531481	163	-1.57639	-0.326029	0.932278
SSL4.0CH09_2531572	2531572	163	1.597	0.216221	0.949997
SSL4.0CH09_2531736	2531736	163	-1.20971	-0.259077	0.641798
SSL4.0CH09_2532224	2532224	163	-1.07892	-0.195265	0.549418
SSL4.0CH09_2532268	2532268	163	-1.07892	-0.195265	0.549418
SSL4.0CH09_2532529	2532529	163	1.69458	0.243361	1.0359
SSL4.0CH09_2532533	2532533	163	1.86973	0.257114	1.1985
SSL4.0CH09_2532555	2532555	163	1.69458	0.243361	1.0359
SSL4.0CH09_2532556	2532556	163	1.69458	0.243361	1.0359
SSL4.0CH09_2532575	2532575	163	1.69458	0.243361	1.0359
SSL4.0CH09_2532623	2532623	163	1.69458	0.243361	1.0359
SSL4.0CH09_2532699	2532699	163	1.69458	0.243361	1.0359
SSL4.0CH09_2532738	2532738	163	1.55184	0.226513	0.911364
ISL4.0CH09_2532748	2532748	163	-1.32145	-0.303508	0.725375
SSL4.0CH09_2532757	2532757	163	1.55184	0.226513	0.911364
SSL4.0CH09_2532763	2532763	163	1.55184	0.226513	0.911364
ISL4.0CH09_2532850	2532850	163	1.70677	0.394619	1.04687
SSL4.0CH09_2532857	2532857	163	1.55184	0.226513	0.911364
SSL4.0CH09_2533258	2533258	163	0.964342	0.280872	0.473269
SSL4.0CH09_2533359	2533359	163	1.36789	0.180175	0.76138
SSL4.0CH09_2533480	2533480	163	1.69458	0.243361	1.0359
SSL4.0CH09_2533539	2533539	163	-1.07892	-0.195265	0.549418
SSL4.0CH09_2533782	2533782	163	1.47501	0.221054	0.847291
SSL4.0CH09_2533824	2533824	163	-1.07892	-0.195265	0.549418
SSL4.0CH09_2533867	2533867	163	1.75977	0.262164	1.09516
SSL4.0CH09_2534123	2534123	163	1.53579	0.209709	0.89781
SSL4.0CH09_2534264	2534264	163	1.75977	0.262164	1.09516
SSL4.0CH09_2534327	2534327	163	1.75977	0.262164	1.09516
SSL4.0CH09_2534387	2534387	163	1.75977	0.262164	1.09516
SSL4.0CH09_2534402	2534402	163	1.75977	0.262164	1.09516
SSL4.0CH09_2534436	2534436	163	1.75977	0.262164	1.09516
SSL4.0CH09_2534514	2534514	163	1.75977	0.262164	1.09516
SSL4.0CH09_2534523	2534523	163	1.75977	0.262164	1.09516
SSL4.0CH09_2534525	2534525	163	1.75977	0.262164	1.09516
ISL4.0CH09_2534601	2534601	163	-1.49501	-0.399668	0.863773
SSL4.0CH09_2534603	2534603	163	-1.07892	-0.195265	0.549418
SSL4.0CH09_2534722	2534722	163	1.75977	0.262164	1.09516
SSL4.0CH09_2534734	2534734	163	1.75977	0.262164	1.09516
ISL4.0CH09_2534752	2534752	163	-1.49501	-0.399668	0.863773
SSL4.0CH09_2534771	2534771	163	1.75977	0.262164	1.09516
SSL4.0CH09_2534774	2534774	163	1.75977	0.262164	1.09516
SSL4.0CH09_2534811	2534811	163	1.75977	0.262164	1.09516
SSL4.0CH09_2534816	2534816	163	1.75977	0.262164	1.09516
SSL4.0CH09_2534819	2534819	163	1.75977	0.262164	1.09516
SSL4.0CH09_2534821	2534821	163	1.75977	0.262164	1.09516
SSL4.0CH09_2534849	2534849	163	-1.07892	-0.195265	0.549418
SSL4.0CH09_2534995	2534995	163	1.75977	0.262164	1.09516
SSL4.0CH09_2535027	2535027	163	1.75977	0.262164	1.09516
SSL4.0CH09_2535132	2535132	163	1.75977	0.262164	1.09516
SSL4.0CH09_2535238	2535238	163	1.75977	0.262164	1.09516
SSL4.0CH09_2535256	2535256	163	1.75977	0.262164	1.09516
SSL4.0CH09_2535264	2535264	163	1.63028	0.241482	0.978919
SSL4.0CH09_2535302	2535302	163	1.75977	0.262164	1.09516
SSL4.0CH09_2535443	2535443	163	1.46075	0.228974	0.835619
SSL4.0CH09_2535698	2535698	163	1.75977	0.262164	1.09516
SSL4.0CH09_2535706	2535706	163	1.75977	0.262164	1.09516
SSL4.0CH09_2535709	2535709	163	1.75977	0.262164	1.09516
SSL4.0CH09_2535956	2535956	163	1.75977	0.262164	1.09516
SSL4.0CH09_2536202	2536202	163	1.12706	0.145143	0.582736
SSL4.0CH09_2536447	2536447	163	0.922178	0.166838	0.446361
SSL4.0CH09_2536632	2536632	163	1.13917	0.266691	0.591243
SSL4.0CH09_2536706	2536706	163	1.13326	0.206386	0.587086
SSL4.0CH09_2536736	2536736	163	1.08864	0.27725	0.55608
SSL4.0CH09_2536865	2536865	163	0.982752	0.172391	0.485206
SSL4.0CH09_2537069	2537069	163	1.32507	0.274748	0.728155
SSL4.0CH09_2537187	2537187	163	1.08864	0.27725	0.55608
SSL4.0CH09_2537338	2537338	163	1.13655	0.220611	0.589398
SSL4.0CH09_2537464	2537464	163	1.24319	0.262468	0.666388
SSL4.0CH09_2537502	2537502	163	1.01643	0.248487	0.507337
SSL4.0CH09_2537513	2537513	163	0.998187	0.270766	0.4953
SSL4.0CH09_2537670	2537670	163	1.26392	0.246773	0.681806
SSL4.0CH09_2537697	2537697	163	1.16274	0.232281	0.607945
SSL4.0CH09_2538261	2538261	163	1.31205	0.211203	0.718175
SSL4.0CH09_2538481	2538481	163	1.14277	0.15487	0.593786
SSL4.0CH09_2538600	2538600	163	1.25543	0.167282	0.675472
SSL4.0CH09_2538613	2538613	163	1.05144	0.143245	0.530747
SSL4.0CH09_2538676	2538676	163	-1.22793	-0.105117	0.65513
SSL4.0CH09_2538699	2538699	163	1.71384	0.253141	1.05325
SSL4.0CH09_2538962	2538962	163	-1.07892	-0.195265	0.549418
SSL4.0CH09_2538969	2538969	163	0.955582	0.129625	0.46763
SSL4.0CH09_2539231	2539231	163	-1.2567	-0.492002	0.67642
SSL4.0CH09_2539240	2539240	163	1.31205	0.211203	0.718175
SSL4.0CH09_2539478	2539478	163	1.28713	0.174209	0.699244
SSL4.0CH09_2539758	2539758	163	1.34394	0.17823	0.742713
SSL4.0CH09_2540032	2540032	163	1.34394	0.17823	0.742713
SSL4.0CH09_2540341	2540341	163	-1.61352	-0.233714	0.964304
SSL4.0CH09_2540667	2540667	163	-1.62488	-0.23533	0.974202
SSL4.0CH09_2540746	2540746	163	2.66086	0.35042	2.06684
SSL4.0CH09_2540751	2540751	163	-1.51019	-0.220715	0.876376
SSL4.0CH09_2540809	2540809	163	-1.51019	-0.220715	0.876376
ISL4.0CH09_2540829	2540829	163	-1.48209	-0.389091	0.853104
ISL4.0CH09_2540832	2540832	163	-1.48209	-0.389091	0.853104
ISL4.0CH09_2541566	2541566	163	-2.17558	-0.562005	1.50826
SSL4.0CH09_2541609	2541609	163	2.17406	0.309691	1.50664
SSL4.0CH09_2541631	2541631	163	2.63444	0.34652	2.03432
ISL4.0CH09_2541733	2541733	163	-1.01528	-0.224368	0.506572
SSL4.0CH09_2541738	2541738	163	2.63189	0.355587	2.0312
SSL4.0CH09_2541902	2541902	163	2.61915	0.342044	2.01562
SSL4.0CH09_2541947	2541947	163	2.67745	0.347113	2.08737
SSL4.0CH09_2542186	2542186	163	2.63444	0.34652	2.03432
SSL4.0CH09_2542309	2542309	163	1.31047	0.172467	0.71697
SSL4.0CH09_2542326	2542326	163	-1.04674	-0.190478	0.527583
SSL4.0CH09_2542372	2542372	163	-1.55517	-0.35249	0.914189
ISL4.0CH09_2542399	2542399	163	1.1099	0.262241	0.570768
SSL4.0CH09_2542417	2542417	163	2.61205	0.345693	2.00696
SSL4.0CH09_2542446	2542446	163	1.54293	0.307449	0.903829
SSL4.0CH09_2542469	2542469	163	1.7276	0.748073	1.06573
SSL4.0CH09_2542607	2542607	163	1.58574	0.284173	0.940296
SSL4.0CH09_2542710	2542710	163	-1.24529	-0.359136	0.667937
SSL4.0CH09_2542788	2542788	163	-1.1393	-0.361389	0.591339
SSL4.0CH09_2542866	2542866	163	1.33323	0.220426	0.734437
SSL4.0CH09_2542909	2542909	163	1.67168	0.310974	1.01544
SSL4.0CH09_2542968	2542968	163	1.00709	0.0641903	0.501163
SSL4.0CH09_2543016	2543016	163	1.4712	0.309594	0.844161
ISL4.0CH09_2543077	2543077	163	1.56318	0.42629	0.921004
SSL4.0CH09_2543283	2543283	163	-2.96222	-0.448208	2.45451
SSL4.0CH09_2543341	2543341	163	1.3688	0.269758	0.762094
SSL4.0CH09_2543541	2543541	163	-0.967788	-0.114234	0.475495
SSL4.0CH09_2543599	2543599	163	1.71086	0.422048	1.05057
SSL4.0CH09_2543604	2543604	163	-1.11436	-0.110691	0.573871
SSL4.0CH09_2543609	2543609	163	-1.21781	-0.154288	0.647706
SSL4.0CH09_2543654	2543654	163	1.7276	0.748073	1.06573
SSL4.0CH09_2543683	2543683	163	-1.37132	-0.168831	0.764069
SSL4.0CH09_2543928	2543928	163	-1.33066	-0.0909347	0.732452
SSL4.0CH09_2543937	2543937	163	-1.50669	-0.109775	0.873458
SSL4.0CH09_2543948	2543948	163	-0.964329	-0.0821414	0.473261
SSL4.0CH09_2543957	2543957	163	-1.05442	-0.18847	0.53276
SSL4.0CH09_2544044	2544044	163	1.45669	0.251455	0.832308
SSL4.0CH09_2544274	2544274	163	1.79612	0.641021	1.12886
SSL4.0CH09_2544349	2544349	163	1.12925	0.222148	0.584273
ISL4.0CH09_2544433	2544433	163	1.08454	0.270886	0.553263
SSL4.0CH09_2544525	2544525	163	-1.32123	-0.275692	0.725205
SSL4.0CH09_2544726	2544726	163	1.16199	0.21032	0.60741
SSL4.0CH09_2544781	2544781	163	-1.1282	-0.25212	0.583538
SSL4.0CH09_2544782	2544782	163	-1.1282	-0.25212	0.583538
SSL4.0CH09_2544895	2544895	163	-0.953753	-0.0989813	0.466455
SSL4.0CH09_2544948	2544948	163	-2.96222	-0.448208	2.45451
SSL4.0CH09_2544969	2544969	163	1.09511	0.348893	0.560537
SSL4.0CH09_2544986	2544986	163	1.16092	0.256224	0.606653
SSL4.0CH09_2544990	2544990	163	1.96303	0.203814	1.28951
SSL4.0CH09_2545008	2545008	163	1.10087	0.284253	0.564511
SSL4.0CH09_2545012	2545012	163	0.971427	0.234884	0.47785
SSL4.0CH09_2545138	2545138	163	0.927917	0.148327	0.449989
SSL4.0CH09_2545366	2545366	163	-1.99423	-0.427423	1.32062
SSL4.0CH09_2545375	2545375	163	1.6761	0.376636	1.01938
SSL4.0CH09_2545393	2545393	163	-2.52011	-0.36739	1.89642
SSL4.0CH09_2545397	2545397	163	-1.71582	-0.28473	1.05505
SSL4.0CH09_2545403	2545403	163	-1.0283	-0.148944	0.515227
SSL4.0CH09_2545426	2545426	163	-1.38981	-0.527489	0.778636
SSL4.0CH09_2545437	2545437	163	-2.60878	-0.459514	2.00298
SSL4.0CH09_2545467	2545467	163	1.7276	0.748073	1.06573
SSL4.0CH09_2545516	2545516	163	1.26205	0.32213	0.680408
ISL4.0CH09_2545813	2545813	163	1.03321	0.130494	0.518507
SSL4.0CH09_2545893	2545893	163	-1.61664	-0.312512	0.967024
SSL4.0CH09_2545975	2545975	163	1.38035	0.497824	0.771164
SSL4.0CH09_2546071	2546071	163	1.05827	0.242066	0.535364
SSL4.0CH09_2546119	2546119	163	-1.08062	-0.371438	0.550578
SSL4.0CH09_2546262	2546262	163	-1.20247	-0.351975	0.636531
SSL4.0CH09_2546272	2546272	163	-1.04095	-0.266049	0.523688
SSL4.0CH09_2546297	2546297	163	-0.946139	-0.352012	0.46158
SSL4.0CH09_2546332	2546332	163	1.11044	0.127831	0.571145
SSL4.0CH09_2546366	2546366	163	0.961455	0.233296	0.471408
SSL4.0CH09_2546395	2546395	163	-1.21887	-0.322427	0.648488
SSL4.0CH09_2546410	2546410	163	-1.22848	-0.530083	0.655532
SSL4.0CH09_2546440	2546440	163	1.64129	0.344751	0.98858
SSL4.0CH09_2546446	2546446	163	1.21575	0.225584	0.646206
SSL4.0CH09_2546513	2546513	163	-0.912609	-0.10732	0.440337
SSL4.0CH09_2546566	2546566	163	1.48477	0.18842	0.855312
SSL4.0CH09_2546631	2546631	163	-1.02991	-0.22402	0.516301
SSL4.0CH09_2546657	2546657	163	-0.922842	-0.188585	0.44678
SSL4.0CH09_2546669	2546669	163	-1.34931	-0.123233	0.746886
SSL4.0CH09_2546718	2546718	163	1.41142	0.276341	0.795809
SSL4.0CH09_2546739	2546739	163	-1.64852	-0.532031	0.994936
SSL4.0CH09_2546951	2546951	163	1.17475	0.237277	0.61653
ISL4.0CH09_2547037	2547037	163	2.0836	0.252461	1.41165
SSL4.0CH09_2547265	2547265	163	1.36952	0.178731	0.762658
SSL4.0CH09_2547274	2547274	163	2.03037	0.393571	1.35709
SSL4.0CH09_2547276	2547276	163	1.16873	0.172751	0.61222
SSL4.0CH09_2547291	2547291	163	1.09888	0.171686	0.563137
SSL4.0CH09_2547304	2547304	163	1.51098	0.266472	0.877033
SSL4.0CH09_2547310	2547310	163	1.88967	0.375227	1.21769
SSL4.0CH09_2547314	2547314	163	2.38548	0.464445	1.73981
SSL4.0CH09_2547400	2547400	163	-1.06308	-0.208685	0.538623
SSL4.0CH09_2547408	2547408	163	1.92293	0.770091	1.25001
ISL4.0CH09_2547414	2547414	163	0.971944	0.332395	0.478184
SSL4.0CH09_2547492	2547492	163	-0.914133	-0.211923	0.441295
SSL4.0CH09_2547524	2547524	163	1.43176	0.479685	0.812122
SSL4.0CH09_2547529	2547529	163	1.18395	0.297196	0.623141
SSL4.0CH09_2547583	2547583	163	2.16599	0.318535	1.49805
SSL4.0CH09_2547584	2547584	163	1.6501	0.283171	0.996335
ISL4.0CH09_2547638	2547638	163	1.30711	0.304077	0.714409
SSL4.0CH09_2547990	2547990	163	-1.36255	-0.242391	0.757203
SSL4.0CH09_2548075	2548075	163	1.41317	0.119641	0.797204
SSL4.0CH09_2548107	2548107	163	-0.998846	-0.167102	0.495733
SSL4.0CH09_2548243	2548243	163	-1.001	-0.129237	0.497149
SSL4.0CH09_2548327	2548327	163	-1.41189	-0.187362	0.796183
SSL4.0CH09_2548428	2548428	163	1.5331	0.382281	0.895546
ISL4.0CH09_2548722	2548722	163	-1.80665	-0.361744	1.13869
SSL4.0CH09_2548914	2548914	163	2.37838	0.674533	1.73174
SSL4.0CH09_2548968	2548968	163	2.27405	0.406149	1.61498
SSL4.0CH09_2548982	2548982	163	1.63633	0.441372	0.98422
SSL4.0CH09_2548983	2548983	163	2.10434	0.299371	1.43318
SSL4.0CH09_2548997	2548997	163	1.58353	0.258587	0.938397
SSL4.0CH09_2549082	2549082	163	1.19234	0.129129	0.62919
SSL4.0CH09_2549109	2549109	163	0.941152	0.192943	0.458397
SSL4.0CH09_2549123	2549123	163	-1.38981	-0.527489	0.778636
SSL4.0CH09_2549165	2549165	163	1.70257	0.170934	1.04309
SSL4.0CH09_2549188	2549188	163	-1.00055	-0.243498	0.496851
SSL4.0CH09_2549270	2549270	163	-2.46225	-0.41985	1.82835
SSL4.0CH09_2549322	2549322	163	1.63977	0.214441	0.987238
SSL4.0CH09_2549323	2549323	163	1.72796	0.307006	1.06607
SSL4.0CH09_2549328	2549328	163	2.72193	0.40813	2.1429
SSL4.0CH09_2549390	2549390	163	1.01521	0.123053	0.506526
SSL4.0CH09_2549417	2549417	163	1.31451	0.283106	0.720055
ISL4.0CH09_2549589	2549589	163	1.18408	0.0904029	0.623231
SSL4.0CH09_2549778	2549778	163	0.969899	0.160434	0.47686
SSL4.0CH09_2549811	2549811	163	-1.1268	-0.403975	0.582556
SSL4.0CH09_2549848	2549848	163	-3.74645	-0.580281	3.60462
SSL4.0CH09_2549897	2549897	163	1.83827	0.356287	1.1685
SSL4.0CH09_2549929	2549929	163	1.58022	0.367039	0.935564
ISL4.0CH09_2549950	2549950	163	1.11259	0.342156	0.572643
SSL4.0CH09_2549958	2549958	163	-1.21768	-0.232786	0.647614
SSL4.0CH09_2550031	2550031	163	1.22935	0.239016	0.656173
SSL4.0CH09_2550032	2550032	163	1.25997	0.248338	0.678856
SSL4.0CH09_2550036	2550036	163	1.09501	0.140353	0.560467
SSL4.0CH09_2550083	2550083	163	1.53225	0.363033	0.894833
SSL4.0CH09_2550087	2550087	163	1.70908	0.48441	1.04895
SSL4.0CH09_2550090	2550090	163	1.55587	0.333179	0.914783
SSL4.0CH09_2550223	2550223	163	2.93937	0.435267	2.42405
SSL4.0CH09_2550353	2550353	163	1.17131	0.243872	0.614065
SSL4.0CH09_2550363	2550363	163	0.918294	0.212685	0.443913
SSL4.0CH09_2550385	2550385	163	-1.0876	-0.0897878	0.555364
SSL4.0CH09_2550414	2550414	163	1.11144	0.214841	0.57184
SSL4.0CH09_2550427	2550427	163	1.06284	0.137265	0.538459
SSL4.0CH09_2550454	2550454	163	1.39006	0.169025	0.778834
SSL4.0CH09_2550728	2550728	163	1.54831	0.233549	0.908378
SSL4.0CH09_2550811	2550811	163	1.45153	0.27004	0.828113
SSL4.0CH09_2550821	2550821	163	-1.20089	-0.308013	0.635383
SSL4.0CH09_2550823	2550823	163	1.51946	0.199789	0.884109
ISL4.0CH09_2550824	2550824	163	2.0263	0.477684	1.35296
SSL4.0CH09_2550834	2550834	163	1.21091	0.228771	0.64267
SSL4.0CH09_2550849	2550849	163	1.38982	0.238529	0.778644
SSL4.0CH09_2551127	2551127	163	-1.13265	-0.375705	0.586659
SSL4.0CH09_2551142	2551142	163	1.97346	0.277465	1.29987
SSL4.0CH09_2551192	2551192	163	-1.13208	-0.280949	0.586258
SSL4.0CH09_2551209	2551209	163	2.20222	0.301402	1.5368
SSL4.0CH09_2551267	2551267	163	1.26569	0.458287	0.68313
SSL4.0CH09_2551282	2551282	163	-0.951078	-0.249998	0.46474
SSL4.0CH09_2551308	2551308	163	-1.01751	-0.453906	0.508051
SSL4.0CH09_2551347	2551347	163	1.56673	0.209617	0.924023
SSL4.0CH09_2551391	2551391	163	2.16784	0.310594	1.50002
SSL4.0CH09_2551393	2551393	163	-0.940356	-0.237107	0.457889
SSL4.0CH09_2551436	2551436	163	1.50996	0.605876	0.876178
SSL4.0CH09_2551482	2551482	163	-0.934129	-0.225858	0.453927
SSL4.0CH09_2551488	2551488	163	-1.21134	-0.284381	0.642981
SSL4.0CH09_2551519	2551519	163	-1.38508	-0.413942	0.774895
SSL4.0CH09_2551839	2551839	163	-0.935052	-0.234537	0.454514
SSL4.0CH09_2551854	2551854	163	-0.935052	-0.234537	0.454514
SSL4.0CH09_2551904	2551904	163	2.57764	0.344099	1.96526
SSL4.0CH09_2551961	2551961	163	-0.935052	-0.234537	0.454514
SSL4.0CH09_2551985	2551985	163	-0.916241	-0.162473	0.44262
SSL4.0CH09_2551987	2551987	163	-0.947996	-0.167159	0.462767
SSL4.0CH09_2552107	2552107	163	2.12918	0.302308	1.45916
SSL4.0CH09_2552157	2552157	163	1.48662	0.482442	0.856842
SSL4.0CH09_2552166	2552166	163	2.12918	0.302308	1.45916
SSL4.0CH09_2552183	2552183	163	0.947873	0.506256	0.462688
SSL4.0CH09_2552204	2552204	163	2.57764	0.344099	1.96526
SSL4.0CH09_2552205	2552205	163	2.57764	0.344099	1.96526
SSL4.0CH09_2552432	2552432	163	-0.916241	-0.162473	0.44262
SSL4.0CH09_2552441	2552441	163	-0.9516	-0.224335	0.465075
SSL4.0CH09_2552460	2552460	163	2.44492	0.366366	1.80818
SSL4.0CH09_2552576	2552576	163	2.56871	0.337754	1.95449
SSL4.0CH09_2552577	2552577	163	1.10195	0.150396	0.565259
SSL4.0CH09_2552582	2552582	163	2.56871	0.337754	1.95449
SSL4.0CH09_2552623	2552623	163	-0.923259	-0.215553	0.447044
SSL4.0CH09_2552706	2552706	163	-0.923259	-0.215553	0.447044
SSL4.0CH09_2552761	2552761	163	2.61856	0.340126	2.01491
SSL4.0CH09_2552780	2552780	163	-1.00452	-0.22997	0.499469
SSL4.0CH09_2552839	2552839	163	-0.923259	-0.215553	0.447044
SSL4.0CH09_2552878	2552878	163	1.92293	0.770091	1.25001
SSL4.0CH09_2552907	2552907	163	2.57152	0.331116	1.95787
SSL4.0CH09_2552911	2552911	163	1.23895	0.162394	0.663253
SSL4.0CH09_2552952	2552952	163	-0.917659	-0.160107	0.443513
SSL4.0CH09_2552961	2552961	163	2.11361	0.292478	1.44285
ISL4.0CH09_2553159	2553159	163	-1.34673	-0.319008	0.744877
ISL4.0CH09_2553177	2553177	163	0.978532	0.200336	0.48246
SSL4.0CH09_2553205	2553205	163	1.7094	0.675471	1.04924
SSL4.0CH09_2553234	2553234	163	2.00893	0.290693	1.3354
SSL4.0CH09_2553283	2553283	163	2.56871	0.337754	1.95449
SSL4.0CH09_2553406	2553406	163	1.61996	0.576532	0.969912
SSL4.0CH09_2553422	2553422	163	-0.923259	-0.215553	0.447044
SSL4.0CH09_2553461	2553461	163	-1.05183	-0.223196	0.53101
SSL4.0CH09_2553535	2553535	163	1.27983	0.172341	0.69374
SSL4.0CH09_2553595	2553595	163	-1.12978	-0.421118	0.584645
SSL4.0CH09_2553614	2553614	163	-0.915214	-0.0685458	0.441974
SSL4.0CH09_2553624	2553624	163	-0.917659	-0.160107	0.443513
SSL4.0CH09_2553627	2553627	163	-0.923259	-0.215553	0.447044
SSL4.0CH09_2553692	2553692	163	1.22734	0.167055	0.654699
ISL4.0CH09_2553710	2553710	163	-1.02555	-0.253521	0.513392
SSL4.0CH09_2553725	2553725	163	-0.934082	-0.20753	0.453898
SSL4.0CH09_2553750	2553750	163	2.10076	0.298807	1.42945
SSL4.0CH09_2553781	2553781	163	2.10076	0.298807	1.42945
SSL4.0CH09_2553834	2553834	163	2.61856	0.340126	2.01491
SSL4.0CH09_2553849	2553849	163	-0.917659	-0.160107	0.443513
SSL4.0CH09_2553882	2553882	163	1.91131	0.312473	1.23867
SSL4.0CH09_2553896	2553896	163	-0.923259	-0.215553	0.447044
SSL4.0CH09_2553905	2553905	163	0.932034	0.280139	0.452598
SSL4.0CH09_2553907	2553907	163	2.56871	0.337754	1.95449
SSL4.0CH09_2553945	2553945	163	-0.923259	-0.215553	0.447044
SSL4.0CH09_2553960	2553960	163	-0.917659	-0.160107	0.443513
SSL4.0CH09_2553982	2553982	163	-0.97102	-0.228249	0.477586
SSL4.0CH09_2554003	2554003	163	-1.14692	-0.262194	0.596718
SSL4.0CH09_2554019	2554019	163	1.06868	0.146742	0.542433
SSL4.0CH09_2554031	2554031	163	1.99717	0.2879	1.32357
SSL4.0CH09_2554069	2554069	163	-1.32172	-0.329335	0.725578
SSL4.0CH09_2554169	2554169	163	-0.923259	-0.215553	0.447044
SSL4.0CH09_2554170	2554170	163	-0.923259	-0.215553	0.447044
SSL4.0CH09_2554189	2554189	163	2.56871	0.337754	1.95449
SSL4.0CH09_2554253	2554253	163	-0.923259	-0.215553	0.447044
SSL4.0CH09_2554290	2554290	163	2.52634	0.351153	1.90381
SSL4.0CH09_2554320	2554320	163	-0.923259	-0.215553	0.447044
SSL4.0CH09_2554346	2554346	163	-0.923259	-0.215553	0.447044
SSL4.0CH09_2554400	2554400	163	-0.923259	-0.215553	0.447044
SSL4.0CH09_2554448	2554448	163	-0.923259	-0.215553	0.447044
SSL4.0CH09_2554509	2554509	163	-0.923259	-0.215553	0.447044
SSL4.0CH09_2554522	2554522	163	1.10195	0.150396	0.565259
SSL4.0CH09_2554551	2554551	163	-0.923259	-0.215553	0.447044
SSL4.0CH09_2554576	2554576	163	-0.917659	-0.160107	0.443513
SSL4.0CH09_2554615	2554615	163	2.56871	0.337754	1.95449
SSL4.0CH09_2554639	2554639	163	1.07816	0.325871	0.548894
SSL4.0CH09_2554784	2554784	163	-0.97102	-0.228249	0.477586
SSL4.0CH09_2554803	2554803	163	-0.97102	-0.228249	0.477586
SSL4.0CH09_2554863	2554863	163	1.20046	0.72006	0.635068
SSL4.0CH09_2554902	2554902	163	0.970887	0.395006	0.4775
SSL4.0CH09_2555028	2555028	163	2.50421	0.330064	1.87759
SSL4.0CH09_2555045	2555045	163	-0.923259	-0.215553	0.447044
ISL4.0CH09_2555099	2555099	163	-1.32967	-0.301888	0.731692
SSL4.0CH09_2555126	2555126	163	2.27067	0.299769	1.61125
SSL4.0CH09_2555135	2555135	163	-0.97102	-0.228249	0.477586
SSL4.0CH09_2555141	2555141	163	2.39249	0.372304	1.74782
SSL4.0CH09_2555180	2555180	163	-1.10929	-0.345283	0.570349
SSL4.0CH09_2555316	2555316	163	-0.923259	-0.215553	0.447044
SSL4.0CH09_2555467	2555467	163	-0.917751	-0.208311	0.443571
ISL4.0CH09_2555479	2555479	163	-1.11184	-0.238905	0.57212
SSL4.0CH09_2555492	2555492	163	1.73802	0.224349	1.07523
SSL4.0CH09_2555522	2555522	163	2.50151	0.378268	1.87441
SSL4.0CH09_2555524	2555524	163	-0.97102	-0.228249	0.477586
SSL4.0CH09_2555631	2555631	163	2.14659	0.299338	1.47749
SSL4.0CH09_2555671	2555671	163	-0.97102	-0.228249	0.477586
SSL4.0CH09_2555690	2555690	163	1.19647	0.497883	0.632176
SSL4.0CH09_2555742	2555742	163	-1.24394	-0.268239	0.666939
SSL4.0CH09_2555759	2555759	163	-1.04674	-0.190478	0.527583
SSL4.0CH09_2555815	2555815	163	-1.02537	-0.263263	0.513276
SSL4.0CH09_2555859	2555859	163	1.28713	0.174209	0.699244
SSL4.0CH09_2555890	2555890	163	2.28861	0.330681	1.63104
SSL4.0CH09_2555891	2555891	163	-1.14336	-0.274272	0.594202
SSL4.0CH09_2555910	2555910	163	1.44718	0.183982	0.824581
SSL4.0CH09_2555928	2555928	163	-1.2567	-0.492002	0.67642
SSL4.0CH09_2555946	2555946	163	-1.14336	-0.274272	0.594202
SSL4.0CH09_2555951	2555951	163	-1.14336	-0.274272	0.594202
SSL4.0CH09_2555965	2555965	163	-1.14336	-0.274272	0.594202
SSL4.0CH09_2555966	2555966	163	2.63444	0.34652	2.03432
SSL4.0CH09_2556008	2556008	163	-1.2567	-0.492002	0.67642
SSL4.0CH09_2556018	2556018	163	2.54836	0.334674	1.93008
SSL4.0CH09_2556019	2556019	163	2.54836	0.334674	1.93008
SSL4.0CH09_2556091	2556091	163	1.28713	0.174209	0.699244
SSL4.0CH09_2556140	2556140	163	-1.14336	-0.274272	0.594202
SSL4.0CH09_2556143	2556143	163	-1.2567	-0.492002	0.67642
SSL4.0CH09_2556267	2556267	163	-1.14336	-0.274272	0.594202
SSL4.0CH09_2556355	2556355	163	2.54836	0.334674	1.93008
SSL4.0CH09_2556406	2556406	163	1.42316	0.19044	0.805207
SSL4.0CH09_2556418	2556418	163	1.34163	0.179795	0.740929
SSL4.0CH09_2556476	2556476	163	-1.14336	-0.274272	0.594202
SSL4.0CH09_2556498	2556498	163	-1.04674	-0.190478	0.527583
SSL4.0CH09_2556602	2556602	163	-1.42783	-0.440801	0.80896
SSL4.0CH09_2556627	2556627	163	-1.09711	-0.264289	0.561912
SSL4.0CH09_2556687	2556687	163	2.63444	0.34652	2.03432
SSL4.0CH09_2556703	2556703	163	-1.02041	-0.262932	0.509979
SSL4.0CH09_2556751	2556751	163	-1.19489	-0.287449	0.631035
SSL4.0CH09_2556838	2556838	163	-1.14336	-0.274272	0.594202
SSL4.0CH09_2556847	2556847	163	-1.14336	-0.274272	0.594202
SSL4.0CH09_2556926	2556926	163	-1.06915	-0.265974	0.542747
SSL4.0CH09_2556988	2556988	163	-1.22793	-0.105117	0.65513
SSL4.0CH09_2556996	2556996	163	2.6226	0.359245	2.01983
SSL4.0CH09_2557054	2557054	163	2.62823	0.358721	2.02672
SSL4.0CH09_2557133	2557133	163	-1.14336	-0.274272	0.594202
SSL4.0CH09_2557169	2557169	163	-1.02677	-0.174861	0.514205
SSL4.0CH09_2557241	2557241	163	1.13564	0.156774	0.588761
SSL4.0CH09_2557246	2557246	163	-1.7348	-0.645722	1.07229
SSL4.0CH09_2557255	2557255	163	-2.12909	-0.878044	1.45906
SSL4.0CH09_2557267	2557267	163	0.989436	0.369445	0.489567
SSL4.0CH09_2557350	2557350	163	-1.14336	-0.274272	0.594202
SSL4.0CH09_2557445	2557445	163	-1.04674	-0.190478	0.527583
SSL4.0CH09_2557507	2557507	163	2.38976	0.36304	1.7447
SSL4.0CH09_2557642	2557642	163	-1.02041	-0.262932	0.509979
SSL4.0CH09_2557692	2557692	163	0.943068	0.0882627	0.459618
SSL4.0CH09_2557785	2557785	163	-1.14336	-0.274272	0.594202
SSL4.0CH09_2557796	2557796	163	-1.14336	-0.274272	0.594202
SSL4.0CH09_2557815	2557815	163	2.63444	0.34652	2.03432
SSL4.0CH09_2557886	2557886	163	-2.96222	-0.448208	2.45451
SSL4.0CH09_2557887	2557887	163	2.17406	0.309691	1.50664
SSL4.0CH09_2557912	2557912	163	-1.585	-0.235097	0.939665
SSL4.0CH09_2557914	2557914	163	-1.07707	-0.174232	0.548155
SSL4.0CH09_2557940	2557940	163	-1.42344	-0.344498	0.80543
SSL4.0CH09_2558034	2558034	163	-1.2567	-0.492002	0.67642
SSL4.0CH09_2558072	2558072	163	-1.14336	-0.274272	0.594202
SSL4.0CH09_2558143	2558143	163	2.08375	0.302033	1.4118
SSL4.0CH09_2558193	2558193	163	2.6068	0.362848	2.00058
ISL4.0CH09_2558200	2558200	163	-1.25826	-0.0925009	0.677578
SSL4.0CH09_2558480	2558480	163	-1.14336	-0.274272	0.594202
SSL4.0CH09_2558518	2558518	163	-1.14336	-0.274272	0.594202
SSL4.0CH09_2558530	2558530	163	-1.00521	-0.181384	0.49992
SSL4.0CH09_2558710	2558710	163	-1.02041	-0.262932	0.509979
SSL4.0CH09_2558813	2558813	163	1.05926	0.137905	0.536037
SSL4.0CH09_2558846	2558846	163	-1.22266	-0.287499	0.651262
SSL4.0CH09_2558994	2558994	163	2.07956	0.297281	1.40748
SSL4.0CH09_2559103	2559103	163	2.26123	0.318216	1.6009
SSL4.0CH09_2559113	2559113	163	-1.02041	-0.262932	0.509979
SSL4.0CH09_2559123	2559123	163	-1.04674	-0.190478	0.527583
SSL4.0CH09_2559129	2559129	163	-1.07892	-0.195265	0.549418
SSL4.0CH09_2559202	2559202	163	-1.14336	-0.274272	0.594202
SSL4.0CH09_2559203	2559203	163	-1.14336	-0.274272	0.594202
SSL4.0CH09_2559425	2559425	163	-1.32479	-0.109607	0.727938
SSL4.0CH09_2559460	2559460	163	-1.14336	-0.274272	0.594202
SSL4.0CH09_2559564	2559564	163	2.31008	1.56676	1.65487
SSL4.0CH09_2559675	2559675	163	2.17406	0.309691	1.50664
SSL4.0CH09_2559757	2559757	163	-1.59188	-0.134353	0.945585
SSL4.0CH09_2559758	2559758	163	1.03874	0.389807	0.522209
SSL4.0CH09_2559799	2559799	163	1.67065	0.46257	1.01453
SSL4.0CH09_2559851	2559851	163	2.21268	0.30819	1.54807
SSL4.0CH09_2559937	2559937	163	-1.45626	-0.51774	0.831962
SSL4.0CH09_2560094	2560094	163	1.0062	0.217567	0.500571
SSL4.0CH09_2560143	2560143	163	-1.14336	-0.274272	0.594202
SSL4.0CH09_2560216	2560216	163	1.01753	0.345155	0.508066
SSL4.0CH09_2560260	2560260	163	-1.00106	-0.230045	0.497187
SSL4.0CH09_2560340	2560340	163	-1.58713	-0.369744	0.941495
SSL4.0CH09_2560463	2560463	163	2.67745	0.347113	2.08737
SSL4.0CH09_2560510	2560510	163	-1.18277	-0.523645	0.622291
SSL4.0CH09_2560541	2560541	163	1.29885	0.178276	0.708122
SSL4.0CH09_2560601	2560601	163	-1.2567	-0.492002	0.67642
SSL4.0CH09_2560696	2560696	163	-1.08575	-0.247295	0.554098
SSL4.0CH09_2560833	2560833	163	-1.26444	-0.157713	0.682191
SSL4.0CH09_2560967	2560967	163	-1.14336	-0.274272	0.594202
SSL4.0CH09_2560998	2560998	163	2.12089	0.297637	1.45046
SSL4.0CH09_2561140	2561140	163	2.23846	0.363421	1.57601
SSL4.0CH09_2561212	2561212	163	1.16847	0.1575	0.612037
ISL4.0CH09_2561251	2561251	163	-1.39046	-0.482378	0.77915
ISL4.0CH09_2561307	2561307	163	-1.13378	-0.365134	0.587452
SSL4.0CH09_2561337	2561337	163	1.20698	0.163947	0.639808
SSL4.0CH09_2561472	2561472	163	-1.48529	-0.209732	0.855739
SSL4.0CH09_2561474	2561474	163	1.20698	0.163947	0.639808
SSL4.0CH09_2561497	2561497	163	1.20698	0.163947	0.639808
SSL4.0CH09_2561688	2561688	163	2.54836	0.334674	1.93008
SSL4.0CH09_2561709	2561709	163	-1.07148	-0.0853702	0.544338
SSL4.0CH09_2561794	2561794	163	2.54836	0.334674	1.93008
SSL4.0CH09_2562063	2562063	163	2.47788	0.328521	1.84662
SSL4.0CH09_2562069	2562069	163	1.09654	0.147156	0.561519
SSL4.0CH09_2562228	2562228	163	2.54836	0.334674	1.93008
SSL4.0CH09_2562768	2562768	163	2.5456	0.341936	1.92677
SSL4.0CH09_2562846	2562846	163	2.5456	0.341936	1.92677
SSL4.0CH09_2562939	2562939	163	2.5456	0.341936	1.92677
SSL4.0CH09_2562945	2562945	163	2.5456	0.341936	1.92677
SSL4.0CH09_2562963	2562963	163	2.5456	0.341936	1.92677
SSL4.0CH09_2562966	2562966	163	2.5456	0.341936	1.92677
SSL4.0CH09_2562988	2562988	163	2.5456	0.341936	1.92677
SSL4.0CH09_2563003	2563003	163	2.5456	0.341936	1.92677
SSL4.0CH09_2563071	2563071	163	2.5456	0.341936	1.92677
SSL4.0CH09_2563100	2563100	163	2.5456	0.341936	1.92677
SSL4.0CH09_2563115	2563115	163	2.5456	0.341936	1.92677
SSL4.0CH09_2563129	2563129	163	2.5456	0.341936	1.92677
SSL4.0CH09_2563180	2563180	163	2.5456	0.341936	1.92677
SSL4.0CH09_2563236	2563236	163	2.5456	0.341936	1.92677
SSL4.0CH09_2563289	2563289	163	2.5456	0.341936	1.92677
SSL4.0CH09_2563341	2563341	163	2.5456	0.341936	1.92677
ISL4.0CH09_2563387	2563387	163	-2.46251	-0.609176	1.82865
SSL4.0CH09_2563427	2563427	163	2.5456	0.341936	1.92677
SSL4.0CH09_2563458	2563458	163	2.5456	0.341936	1.92677
SSL4.0CH09_2563642	2563642	163	2.5456	0.341936	1.92677
SSL4.0CH09_2563670	2563670	163	2.5456	0.341936	1.92677
SSL4.0CH09_2563735	2563735	163	2.5456	0.341936	1.92677
SSL4.0CH09_2563861	2563861	163	2.5456	0.341936	1.92677
SSL4.0CH09_2564199	2564199	163	2.5456	0.341936	1.92677
SSL4.0CH09_2564485	2564485	163	2.44314	0.33932	1.80612
SSL4.0CH09_2564745	2564745	163	2.5456	0.341936	1.92677
ISL4.0CH09_2564848	2564848	163	-2.46251	-0.609176	1.82865
SSL4.0CH09_2564851	2564851	163	2.5456	0.341936	1.92677
SSL4.0CH09_2564913	2564913	163	2.5456	0.341936	1.92677
SSL4.0CH09_2565107	2565107	163	2.5456	0.341936	1.92677
SSL4.0CH09_2565123	2565123	163	2.5456	0.341936	1.92677
SSL4.0CH09_2565162	2565162	163	2.5456	0.341936	1.92677
SSL4.0CH09_2565280	2565280	163	1.66822	0.218856	1.01237
SSL4.0CH09_2565348	2565348	163	2.5456	0.341936	1.92677
SSL4.0CH09_2565395	2565395	163	2.5456	0.341936	1.92677
SSL4.0CH09_2565404	2565404	163	2.5456	0.341936	1.92677
SSL4.0CH09_2565405	2565405	163	2.5456	0.341936	1.92677
ISL4.0CH09_2565464	2565464	163	2.24613	0.560773	1.58438
SSL4.0CH09_2565594	2565594	163	2.5456	0.341936	1.92677
SSL4.0CH09_2565605	2565605	163	2.5456	0.341936	1.92677
SSL4.0CH09_2565624	2565624	163	2.5456	0.341936	1.92677
ISL4.0CH09_2565649	2565649	163	-2.46251	-0.609176	1.82865
SSL4.0CH09_2565670	2565670	163	2.5456	0.341936	1.92677
SSL4.0CH09_2565802	2565802	163	2.5456	0.341936	1.92677
SSL4.0CH09_2565880	2565880	163	2.5456	0.341936	1.92677
SSL4.0CH09_2565998	2565998	163	2.5456	0.341936	1.92677
SSL4.0CH09_2566073	2566073	163	2.5456	0.341936	1.92677
SSL4.0CH09_2566094	2566094	163	2.5456	0.341936	1.92677
SSL4.0CH09_2566132	2566132	163	2.5456	0.341936	1.92677
SSL4.0CH09_2566144	2566144	163	2.5456	0.341936	1.92677
SSL4.0CH09_2566154	2566154	163	2.5456	0.341936	1.92677
SSL4.0CH09_2566187	2566187	163	2.5456	0.341936	1.92677
SSL4.0CH09_2566211	2566211	163	2.5456	0.341936	1.92677
SSL4.0CH09_2566259	2566259	163	2.94522	0.387989	2.43183
SSL4.0CH09_2566281	2566281	163	2.61979	0.350612	2.0164
ISL4.0CH09_2566356	2566356	163	2.24613	0.560773	1.58438
SSL4.0CH09_2566544	2566544	163	2.44838	0.337097	1.8122
SSL4.0CH09_2566550	2566550	163	-1.2567	-0.492002	0.67642
SSL4.0CH09_2566558	2566558	163	2.44838	0.337097	1.8122
SSL4.0CH09_2566633	2566633	163	2.5456	0.341936	1.92677
SSL4.0CH09_2566634	2566634	163	2.5456	0.341936	1.92677
SSL4.0CH09_2566640	2566640	163	2.5456	0.341936	1.92677
SSL4.0CH09_2566754	2566754	163	2.5456	0.341936	1.92677
SSL4.0CH09_2566960	2566960	163	2.5456	0.341936	1.92677
SSL4.0CH09_2567115	2567115	163	2.5456	0.341936	1.92677
SSL4.0CH09_2567184	2567184	163	2.5456	0.341936	1.92677
ISL4.0CH09_2567216	2567216	163	2.24613	0.560773	1.58438
SSL4.0CH09_2567411	2567411	163	-1.43219	-0.677287	0.812463
SSL4.0CH09_2567511	2567511	163	1.20698	0.163947	0.639808
SSL4.0CH09_2567694	2567694	163	2.5456	0.341936	1.92677
SSL4.0CH09_2567880	2567880	163	1.30867	0.489119	0.715597
ISL4.0CH09_2568016	2568016	163	-2.46251	-0.609176	1.82865
SSL4.0CH09_2568108	2568108	163	2.5456	0.341936	1.92677
SSL4.0CH09_2568123	2568123	163	-2.46603	-0.50661	1.83275
SSL4.0CH09_2568139	2568139	163	-1.2567	-0.492002	0.67642
SSL4.0CH09_2568232	2568232	163	2.5456	0.341936	1.92677
SSL4.0CH09_2568236	2568236	163	2.37297	0.318948	1.72558
ISL4.0CH09_2568298	2568298	163	-2.46251	-0.609176	1.82865
SSL4.0CH09_2568428	2568428	163	2.5456	0.341936	1.92677
SSL4.0CH09_2568430	2568430	163	2.5456	0.341936	1.92677
SSL4.0CH09_2568500	2568500	163	2.5456	0.341936	1.92677
SSL4.0CH09_2568533	2568533	163	2.65611	0.361268	2.06098
ISL4.0CH09_2568535	2568535	163	1.98555	0.468242	1.31193
SSL4.0CH09_2568675	2568675	163	2.5456	0.341936	1.92677
ISL4.0CH09_2568719	2568719	163	-2.33427	-0.521752	1.6819
SSL4.0CH09_2568731	2568731	163	-1.04674	-0.190478	0.527583
SSL4.0CH09_2568733	2568733	163	2.58879	0.349135	1.97872
SSL4.0CH09_2568866	2568866	163	2.5456	0.341936	1.92677
SSL4.0CH09_2569057	2569057	163	2.5456	0.341936	1.92677
ISL4.0CH09_2569111	2569111	163	2.24613	0.560773	1.58438
SSL4.0CH09_2569257	2569257	163	2.64274	0.360008	2.04452
ISL4.0CH09_2569385	2569385	163	-1.25393	-0.180431	0.674355
ISL4.0CH09_2569407	2569407	163	-1.26893	-0.378332	0.685551
ISL4.0CH09_2569410	2569410	163	2.27121	0.621826	1.61185
SSL4.0CH09_2569446	2569446	163	2.45983	0.328582	1.82553
SSL4.0CH09_2569657	2569657	163	1.7276	0.748073	1.06573
SSL4.0CH09_2569730	2569730	163	2.5456	0.341936	1.92677
SSL4.0CH09_2569786	2569786	163	2.5456	0.341936	1.92677
SSL4.0CH09_2569870	2569870	163	2.61979	0.350612	2.0164
SSL4.0CH09_2570007	2570007	163	2.5456	0.341936	1.92677
SSL4.0CH09_2570067	2570067	163	1.28713	0.174209	0.699244
SSL4.0CH09_2570073	2570073	163	1.28713	0.174209	0.699244
SSL4.0CH09_2570222	2570222	163	2.5456	0.341936	1.92677
SSL4.0CH09_2570306	2570306	163	2.5456	0.341936	1.92677
SSL4.0CH09_2570317	2570317	163	2.45366	0.333267	1.81834
SSL4.0CH09_2570328	2570328	163	2.45366	0.333267	1.81834
SSL4.0CH09_2570415	2570415	163	2.61979	0.350612	2.0164
SSL4.0CH09_2570617	2570617	163	2.55638	0.343626	1.93968
ISL4.0CH09_2570744	2570744	163	2.24613	0.560773	1.58438
SSL4.0CH09_2570824	2570824	163	2.5456	0.341936	1.92677
ISL4.0CH09_2570929	2570929	163	-2.46251	-0.609176	1.82865
ISL4.0CH09_2570949	2570949	163	1.89917	0.395039	1.22688
SSL4.0CH09_2571115	2571115	163	2.5456	0.341936	1.92677
SSL4.0CH09_2571204	2571204	163	-1.04674	-0.190478	0.527583
SSL4.0CH09_2571244	2571244	163	-0.950432	-0.135649	0.464326
SSL4.0CH09_2571281	2571281	163	-0.950432	-0.135649	0.464326
SSL4.0CH09_2571290	2571290	163	1.64029	0.218888	0.987694
SSL4.0CH09_2571347	2571347	163	-0.950432	-0.135649	0.464326
SSL4.0CH09_2571359	2571359	163	2.82831	0.418008	2.27845
SSL4.0CH09_2571415	2571415	163	1.10688	0.149431	0.568676
SSL4.0CH09_2571508	2571508	163	-1.21333	-0.175772	0.644432
SSL4.0CH09_2571514	2571514	163	2.5456	0.341936	1.92677
ISL4.0CH09_2571529	2571529	163	2.24613	0.560773	1.58438
SSL4.0CH09_2571553	2571553	163	1.28475	0.162106	0.697446
SSL4.0CH09_2571562	2571562	163	-1.27663	-0.185857	0.691332
SSL4.0CH09_2571564	2571564	163	-1.27663	-0.185857	0.691332
SSL4.0CH09_2571599	2571599	163	-0.928294	-0.159598	0.450227
SSL4.0CH09_2571626	2571626	163	-1.27663	-0.185857	0.691332
SSL4.0CH09_2571635	2571635	163	-1.27663	-0.185857	0.691332
ISL4.0CH09_2571647	2571647	163	-1.26285	-0.327922	0.681007
SSL4.0CH09_2571678	2571678	163	-1.17649	-0.165108	0.617777
SSL4.0CH09_2571695	2571695	163	-1.13547	-0.15885	0.588642
SSL4.0CH09_2571729	2571729	163	1.6829	0.595756	1.02545
ISL4.0CH09_2571758	2571758	163	1.27151	0.306248	0.687489
ISL4.0CH09_2571773	2571773	163	1.27151	0.306248	0.687489
SSL4.0CH09_2571822	2571822	163	-1.17592	-0.163905	0.617367
SSL4.0CH09_2571824	2571824	163	2.32324	0.301461	1.66956
SSL4.0CH09_2571833	2571833	163	-1.17592	-0.163905	0.617367
SSL4.0CH09_2571836	2571836	163	2.37702	0.30306	1.73019
SSL4.0CH09_2571906	2571906	163	-1.22973	-0.169433	0.656455
SSL4.0CH09_2571909	2571909	163	-1.22973	-0.169433	0.656455
SSL4.0CH09_2571931	2571931	163	1.17696	0.150852	0.618115
SSL4.0CH09_2571955	2571955	163	-1.30647	-0.178743	0.713922
SSL4.0CH09_2571956	2571956	163	-1.30647	-0.178743	0.713922
ISL4.0CH09_2571968	2571968	163	1.19815	0.304919	0.633397
SSL4.0CH09_2571981	2571981	163	-1.41363	-0.195226	0.797574
SSL4.0CH09_2571996	2571996	163	-1.18628	-0.158448	0.624816
SSL4.0CH09_2572000	2572000	163	-1.33155	-0.18164	0.733138
SSL4.0CH09_2572079	2572079	163	2.69395	0.350597	2.10789
SSL4.0CH09_2572080	2572080	163	0.919996	0.181572	0.444985
SSL4.0CH09_2572081	2572081	163	1.06473	0.276753	0.539744
SSL4.0CH09_2572082	2572082	163	1.12568	0.338502	0.581771
SSL4.0CH09_2572092	2572092	163	-1.07411	-0.147054	0.54613
SSL4.0CH09_2572111	2572111	163	-1.18074	-0.166332	0.620832
SSL4.0CH09_2572118	2572118	163	2.48047	0.31468	1.84965
SSL4.0CH09_2572125	2572125	163	-1.10144	-0.149955	0.564907
SSL4.0CH09_2572221	2572221	163	-0.915042	-0.123726	0.441866
ISL4.0CH09_2572222	2572222	163	-1.07434	-0.227935	0.54629
ISL4.0CH09_2572231	2572231	163	-1.07434	-0.227935	0.54629
SSL4.0CH09_2572243	2572243	163	1.51292	0.195036	0.878652
SSL4.0CH09_2572253	2572253	163	-0.967775	-0.136394	0.475486
SSL4.0CH09_2572265	2572265	163	1.51292	0.195036	0.878652
SSL4.0CH09_2572284	2572284	163	-0.923966	-0.129951	0.44749
SSL4.0CH09_2572307	2572307	163	-0.967544	-0.136865	0.475337
SSL4.0CH09_2572326	2572326	163	2.42312	0.317783	1.78296
SSL4.0CH09_2572340	2572340	163	-1.04673	-0.166289	0.527574
SSL4.0CH09_2572343	2572343	163	1.37907	0.186089	0.770161
SSL4.0CH09_2572378	2572378	163	-1.31954	-0.205258	0.72391
SSL4.0CH09_2572392	2572392	163	-1.69331	-0.277223	1.03476
SSL4.0CH09_2572403	2572403	163	-1.55726	-0.250141	0.915963
SSL4.0CH09_2572407	2572407	163	-1.26954	-0.209823	0.686013
SSL4.0CH09_2572417	2572417	163	-1.66304	-0.263607	1.00777
SSL4.0CH09_2572444	2572444	163	-0.991364	-0.146227	0.490828
SSL4.0CH09_2572461	2572461	163	-1.09778	-0.153959	0.56238
SSL4.0CH09_2572462	2572462	163	1.24666	0.165711	0.668953
SSL4.0CH09_2572469	2572469	163	-1.18919	-0.15975	0.626913
SSL4.0CH09_2572479	2572479	163	-1.06478	-0.144863	0.539778
SSL4.0CH09_2572503	2572503	163	1.41217	0.185999	0.796403
ISL4.0CH09_2572506	2572506	163	-2.07245	-0.459341	1.40014
SSL4.0CH09_2572552	2572552	163	-1.06433	-0.147597	0.539474
SSL4.0CH09_2572556	2572556	163	1.319	0.177459	0.723491
SSL4.0CH09_2572558	2572558	163	-1.06433	-0.147597	0.539474
SSL4.0CH09_2572562	2572562	163	-1.06433	-0.147597	0.539474
SSL4.0CH09_2572569	2572569	163	-1.06433	-0.147597	0.539474
SSL4.0CH09_2572571	2572571	163	-1.06433	-0.147597	0.539474
SSL4.0CH09_2572600	2572600	163	-1.06433	-0.147597	0.539474
SSL4.0CH09_2572601	2572601	163	-1.06433	-0.147597	0.539474
SSL4.0CH09_2572606	2572606	163	-1.1814	-0.160762	0.621304
SSL4.0CH09_2572611	2572611	163	-1.1814	-0.160762	0.621304
SSL4.0CH09_2572621	2572621	163	-1.1814	-0.160762	0.621304
SSL4.0CH09_2572629	2572629	163	-1.04104	-0.139341	0.52375
SSL4.0CH09_2572630	2572630	163	-1.1814	-0.160762	0.621304
SSL4.0CH09_2572641	2572641	163	-1.14615	-0.158292	0.59617
SSL4.0CH09_2572647	2572647	163	-1.25873	-0.175904	0.67793
SSL4.0CH09_2572652	2572652	163	-1.52036	-0.209744	0.884862
SSL4.0CH09_2572659	2572659	163	-1.37591	-0.186077	0.767674
SSL4.0CH09_2572682	2572682	163	-1.03892	-0.144176	0.522328
SSL4.0CH09_2572689	2572689	163	-1.21365	-0.172082	0.644671
SSL4.0CH09_2572733	2572733	163	-1.0882	-0.149356	0.55578
SSL4.0CH09_2572736	2572736	163	-1.0882	-0.149356	0.55578
SSL4.0CH09_2572939	2572939	163	2.6449	0.315872	2.04717
SSL4.0CH09_2572952	2572952	163	2.49439	0.294329	1.86602
SSL4.0CH09_2573008	2573008	163	2.41339	0.258998	1.77176
ISL4.0CH09_2573028	2573028	163	1.5424	0.204445	0.903384
SSL4.0CH09_2573085	2573085	163	1.43055	0.171152	0.811147
SSL4.0CH09_2573107	2573107	163	-1.60167	-0.205612	0.954031
SSL4.0CH09_2573131	2573131	163	-1.31812	-0.172193	0.722819
SSL4.0CH09_2573157	2573157	163	-0.973131	-0.12804	0.478953
SSL4.0CH09_2573160	2573160	163	-0.973131	-0.12804	0.478953
SSL4.0CH09_2573193	2573193	163	-1.09283	-0.152536	0.558964
SSL4.0CH09_2573239	2573239	163	-1.07817	-0.14994	0.548904
SSL4.0CH09_2573268	2573268	163	2.24324	0.335471	1.58122
SSL4.0CH09_2573389	2573389	163	-0.981358	-0.137317	0.484297
SSL4.0CH09_2573402	2573402	163	1.48147	0.185787	0.852599
ISL4.0CH09_2573413	2573413	163	3.23579	0.658705	2.83293
SSL4.0CH09_2573478	2573478	163	-1.07758	-0.150872	0.548497
SSL4.0CH09_2573511	2573511	163	-1.07758	-0.150872	0.548497
SSL4.0CH09_2573514	2573514	163	-1.07758	-0.150872	0.548497
SSL4.0CH09_2573527	2573527	163	-1.15993	-0.161703	0.605946
SSL4.0CH09_2573610	2573610	163	-1.18622	-0.165493	0.624776
SSL4.0CH09_2573613	2573613	163	-1.18622	-0.165493	0.624776
SSL4.0CH09_2573635	2573635	163	-1.07758	-0.150872	0.548497
SSL4.0CH09_2573651	2573651	163	1.0715	0.279111	0.544349
SSL4.0CH09_2573677	2573677	163	-1.05489	-0.146503	0.53308
SSL4.0CH09_2573686	2573686	163	-1.05489	-0.146503	0.53308
SSL4.0CH09_2573687	2573687	163	-1.05489	-0.146503	0.53308
SSL4.0CH09_2573704	2573704	163	-1.07758	-0.150872	0.548497
SSL4.0CH09_2573757	2573757	163	-1.07758	-0.150872	0.548497
SSL4.0CH09_2573786	2573786	163	-1.04562	-0.145487	0.52683
SSL4.0CH09_2573803	2573803	163	-1.04562	-0.145487	0.52683
SSL4.0CH09_2573812	2573812	163	-1.04562	-0.145487	0.52683
SSL4.0CH09_2573813	2573813	163	-1.04562	-0.145487	0.52683
SSL4.0CH09_2573822	2573822	163	-1.04562	-0.145487	0.52683
SSL4.0CH09_2573838	2573838	163	-1.04562	-0.145487	0.52683
SSL4.0CH09_2573841	2573841	163	-1.04562	-0.145487	0.52683
SSL4.0CH09_2573861	2573861	163	-1.30957	-0.179987	0.71628
SSL4.0CH09_2573868	2573868	163	-1.30957	-0.179987	0.71628
SSL4.0CH09_2573879	2573879	163	-1.15373	-0.159204	0.601539
SSL4.0CH09_2573883	2573883	163	-1.15373	-0.159204	0.601539
SSL4.0CH09_2573911	2573911	163	1.89207	0.284701	1.22001
SSL4.0CH09_2573983	2573983	163	2.46863	0.700107	1.83579
SSL4.0CH09_2574008	2574008	163	1.94981	0.289369	1.27642
SSL4.0CH09_2574011	2574011	163	2.23067	0.282166	1.56755
ISL4.0CH09_2574102	2574102	163	-1.09202	-0.275593	0.558405
ISL4.0CH09_2574110	2574110	163	-1.09202	-0.275593	0.558405
SSL4.0CH09_2574121	2574121	163	-1.07758	-0.150872	0.548497
SSL4.0CH09_2574122	2574122	163	-1.07758	-0.150872	0.548497
SSL4.0CH09_2574126	2574126	163	-1.07758	-0.150872	0.548497
SSL4.0CH09_2574138	2574138	163	-1.07758	-0.150872	0.548497
SSL4.0CH09_2574144	2574144	163	-1.07758	-0.150872	0.548497
SSL4.0CH09_2574146	2574146	163	2.33665	0.305391	1.68458
SSL4.0CH09_2574174	2574174	163	-1.18634	-0.170954	0.624863
SSL4.0CH09_2574176	2574176	163	-1.18634	-0.170954	0.624863
ISL4.0CH09_2574186	2574186	163	-1.09202	-0.275593	0.558405
SSL4.0CH09_2574196	2574196	163	-0.915958	-0.128499	0.442442
SSL4.0CH09_2574214	2574214	163	-0.915958	-0.128499	0.442442
SSL4.0CH09_2574216	2574216	163	-0.917876	-0.127933	0.443649
SSL4.0CH09_2574220	2574220	163	-0.917876	-0.127933	0.443649
SSL4.0CH09_2574301	2574301	163	-0.917876	-0.127933	0.443649
SSL4.0CH09_2574306	2574306	163	-0.917876	-0.127933	0.443649
SSL4.0CH09_2574318	2574318	163	-1.07758	-0.150872	0.548497
SSL4.0CH09_2574326	2574326	163	-1.07758	-0.150872	0.548497
SSL4.0CH09_2574332	2574332	163	-1.07758	-0.150872	0.548497
SSL4.0CH09_2574337	2574337	163	-1.07758	-0.150872	0.548497
SSL4.0CH09_2574338	2574338	163	-1.07758	-0.150872	0.548497
SSL4.0CH09_2574348	2574348	163	-1.07758	-0.150872	0.548497
SSL4.0CH09_2574369	2574369	163	-1.07758	-0.150872	0.548497
SSL4.0CH09_2574374	2574374	163	-1.07758	-0.150872	0.548497
ISL4.0CH09_2574379	2574379	163	-1.09202	-0.275593	0.558405
SSL4.0CH09_2574562	2574562	163	-1.11355	-0.157503	0.573308
SSL4.0CH09_2574574	2574574	163	-1.11355	-0.157503	0.573308
SSL4.0CH09_2574617	2574617	163	-1.40343	-0.513729	0.789442
SSL4.0CH09_2574637	2574637	163	1.28713	0.174209	0.699244
SSL4.0CH09_2574640	2574640	163	-1.15993	-0.161703	0.605946
SSL4.0CH09_2574660	2574660	163	-1.15993	-0.161703	0.605946
SSL4.0CH09_2574705	2574705	163	-0.979484	-0.260809	0.483078
SSL4.0CH09_2574708	2574708	163	-0.989425	-0.135081	0.48956
SSL4.0CH09_2574713	2574713	163	-1.15993	-0.161703	0.605946
SSL4.0CH09_2574729	2574729	163	-1.37977	-0.192568	0.770707
SSL4.0CH09_2574754	2574754	163	2.13634	0.275368	1.46669
ISL4.0CH09_2574775	2574775	163	-0.989323	-0.23581	0.489493
SSL4.0CH09_2574786	2574786	163	-1.18415	-0.180511	0.623285
SSL4.0CH09_2574834	2574834	163	-1.22522	-0.178517	0.653142
SSL4.0CH09_2574846	2574846	163	1.28786	0.168031	0.699798
SSL4.0CH09_2574852	2574852	163	-1.10058	-0.155516	0.564314
SSL4.0CH09_2574873	2574873	163	2.22759	0.333475	1.56421
ISL4.0CH09_2574912	2574912	163	0.924098	0.229422	0.447573
SSL4.0CH09_2574970	2574970	163	-1.11486	-0.16185	0.574217
SSL4.0CH09_2574996	2574996	163	-1.97681	-0.28084	1.30321
ISL4.0CH09_2575042	2575042	163	-2.7813	-0.729975	2.21806
SSL4.0CH09_2575103	2575103	163	-3.58655	-1.77619	3.35403
SSL4.0CH09_2575221	2575221	163	1.11237	0.173154	0.572484
SSL4.0CH09_2575367	2575367	163	1.45112	0.211026	0.827782
SSL4.0CH09_2575396	2575396	163	1.12647	0.157726	0.582325
SSL4.0CH09_2575411	2575411	163	1.17417	0.15879	0.616112
SSL4.0CH09_2575425	2575425	163	1.45112	0.211026	0.827782
ISL4.0CH09_2575428	2575428	163	1.24932	0.31587	0.670933
ISL4.0CH09_2575429	2575429	163	1.20744	0.28819	0.640143
SSL4.0CH09_2575454	2575454	163	1.3808	0.202181	0.771522
SSL4.0CH09_2575459	2575459	163	1.3808	0.202181	0.771522
ISL4.0CH09_2575464	2575464	163	1.20744	0.28819	0.640143
SSL4.0CH09_2575479	2575479	163	1.3808	0.202181	0.771522
SSL4.0CH09_2575492	2575492	163	1.3808	0.202181	0.771522
SSL4.0CH09_2575500	2575500	163	1.21357	0.112929	0.644609
SSL4.0CH09_2575546	2575546	163	1.41319	0.198032	0.797224
SSL4.0CH09_2575561	2575561	163	1.51264	0.213663	0.878417
SSL4.0CH09_2575570	2575570	163	1.51307	0.215127	0.878776
SSL4.0CH09_2575576	2575576	163	-0.928647	-0.18925	0.450451
SSL4.0CH09_2575583	2575583	163	1.57851	0.222664	0.934099
ISL4.0CH09_2575769	2575769	163	-1.41657	-0.30945	0.799922
SSL4.0CH09_2575909	2575909	163	1.56847	0.197965	0.925506
SSL4.0CH09_2576108	2576108	163	1.14177	0.352781	0.593079
SSL4.0CH09_2576138	2576138	163	1.68451	0.219096	1.02689
SSL4.0CH09_2576163	2576163	163	2.32687	0.322445	1.67362
SSL4.0CH09_2576173	2576173	163	1.79954	0.235486	1.13204
SSL4.0CH09_2576174	2576174	163	1.73311	0.219748	1.07075
SSL4.0CH09_2576230	2576230	163	1.14718	0.154887	0.596898
SSL4.0CH09_2576289	2576289	163	1.01672	0.267043	0.507527
SSL4.0CH09_2576393	2576393	163	1.45662	0.134703	0.832252
SSL4.0CH09_2576601	2576601	163	1.47956	0.197399	0.851024
SSL4.0CH09_2576737	2576737	163	1.35374	0.176673	0.750332
ISL4.0CH09_2576900	2576900	163	-2.24012	-0.273829	1.57782
SSL4.0CH09_2577042	2577042	163	1.25323	0.168275	0.673834
SSL4.0CH09_2577095	2577095	163	-1.24394	-0.268239	0.666939
ISL4.0CH09_2577386	2577386	163	1.32793	0.358452	0.730351
SSL4.0CH09_2577545	2577545	163	0.944553	0.432384	0.460566
SSL4.0CH09_2577578	2577578	163	1.64391	0.207679	0.990878
ISL4.0CH09_2577649	2577649	163	-1.28425	-0.25281	0.697068
SSL4.0CH09_2577780	2577780	163	-1.24389	-0.257271	0.666904
SSL4.0CH09_2577796	2577796	163	-1.31832	-0.210976	0.722975
ISL4.0CH09_2577799	2577799	163	-0.912669	-0.142744	0.440375
ISL4.0CH09_2577806	2577806	163	-1.31708	-0.210091	0.722022
SSL4.0CH09_2577822	2577822	163	-1.31708	-0.210091	0.722022
SSL4.0CH09_2577833	2577833	163	-1.31708	-0.210091	0.722022
SSL4.0CH09_2577834	2577834	163	-1.44652	-0.232691	0.824051
SSL4.0CH09_2577850	2577850	163	-1.31708	-0.210091	0.722022
SSL4.0CH09_2577853	2577853	163	-1.31708	-0.210091	0.722022
ISL4.0CH09_2577875	2577875	163	-0.913153	-0.259626	0.440679
SSL4.0CH09_2577882	2577882	163	1.74113	0.330903	1.07806
ISL4.0CH09_2577917	2577917	163	-1.20639	-0.190672	0.639376
SSL4.0CH09_2577919	2577919	163	-1.20639	-0.190672	0.639376
SSL4.0CH09_2577931	2577931	163	-1.20639	-0.190672	0.639376
SSL4.0CH09_2577935	2577935	163	-1.20639	-0.190672	0.639376
SSL4.0CH09_2577958	2577958	163	-1.20639	-0.190672	0.639376
SSL4.0CH09_2577975	2577975	163	-1.31708	-0.210091	0.722022
SSL4.0CH09_2577980	2577980	163	-0.992714	-0.151971	0.491712
SSL4.0CH09_2577981	2577981	163	-1.31708	-0.210091	0.722022
SSL4.0CH09_2577987	2577987	163	-1.31708	-0.210091	0.722022
SSL4.0CH09_2577993	2577993	163	-1.37201	-0.186494	0.764605
SSL4.0CH09_2578009	2578009	163	-1.31708	-0.210091	0.722022
SSL4.0CH09_2578010	2578010	163	-1.31708	-0.210091	0.722022
SSL4.0CH09_2578019	2578019	163	-1.06002	-0.164926	0.536547
SSL4.0CH09_2578037	2578037	163	-1.17538	-0.183015	0.616978
SSL4.0CH09_2578053	2578053	163	-1.17538	-0.183015	0.616978
SSL4.0CH09_2578055	2578055	163	-1.17538	-0.183015	0.616978
SSL4.0CH09_2578083	2578083	163	2.65984	0.674995	2.06558
SSL4.0CH09_2578092	2578092	163	-1.95779	-0.243452	1.28431
SSL4.0CH09_2578100	2578100	163	-1.61854	-0.436441	0.968675
SSL4.0CH09_2578101	2578101	163	-2.10591	-0.290406	1.43481
SSL4.0CH09_2578117	2578117	163	-1.65209	-0.219685	0.99809
SSL4.0CH09_2578124	2578124	163	-0.962932	-0.0943768	0.47236
SSL4.0CH09_2578130	2578130	163	-1.4597	-0.204995	0.834764
SSL4.0CH09_2578139	2578139	163	-0.929863	-0.120753	0.451221
SSL4.0CH09_2578272	2578272	163	-1.54763	-0.393139	0.907804
ISL4.0CH09_2578898	2578898	163	-1.24313	-0.278153	0.666342
SSL4.0CH09_2579029	2579029	163	1.33972	0.179309	0.739452
ISL4.0CH09_2579287	2579287	163	1.00933	0.24175	0.502641
ISL4.0CH09_2579583	2579583	163	-1.27724	-0.315432	0.691789
ISL4.0CH09_2579585	2579585	163	-1.27724	-0.315432	0.691789
SSL4.0CH09_2579785	2579785	163	1.20698	0.163947	0.639808
SSL4.0CH09_2579952	2579952	163	1.22915	0.160966	0.656025
SSL4.0CH09_2580139	2580139	163	0.977201	0.391267	0.481594
SSL4.0CH09_2580456	2580456	163	2.00029	0.281536	1.32671
SSL4.0CH09_2580457	2580457	163	2.00029	0.281536	1.32671
SSL4.0CH09_2580624	2580624	163	1.19562	0.160761	0.631565
SSL4.0CH09_2581320	2581320	163	1.37306	0.189533	0.765434
SSL4.0CH09_2581384	2581384	163	1.28713	0.174209	0.699244
SSL4.0CH09_2581489	2581489	163	1.20698	0.163947	0.639808
SSL4.0CH09_2581564	2581564	163	-1.49227	-0.305941	0.861506
SSL4.0CH09_2581738	2581738	163	1.20698	0.163947	0.639808
SSL4.0CH09_2581801	2581801	163	1.33972	0.179309	0.739452
SSL4.0CH09_2582340	2582340	163	2.2445	0.374651	1.5826
SSL4.0CH09_2582435	2582435	163	1.10573	0.101938	0.567878
ISL4.0CH09_2582638	2582638	163	1.00933	0.24175	0.502641
SSL4.0CH09_2583253	2583253	163	1.43004	0.511793	0.810733
SSL4.0CH09_2583563	2583563	163	1.83027	0.264244	1.16092
SSL4.0CH09_2583869	2583869	163	-1.12821	-0.447316	0.583545
ISL4.0CH09_2584066	2584066	163	0.973305	0.252134	0.479066
SSL4.0CH09_2584297	2584297	163	1.20698	0.163947	0.639808
SSL4.0CH09_2584307	2584307	163	1.33972	0.179309	0.739452
SSL4.0CH09_2584334	2584334	163	1.37482	0.256199	0.766818
SSL4.0CH09_2584566	2584566	163	1.94287	0.708992	1.26958
SSL4.0CH09_2584775	2584775	163	1.20698	0.163947	0.639808
SSL4.0CH09_2584791	2584791	163	1.38593	0.178964	0.775567
SSL4.0CH09_2584949	2584949	163	1.22915	0.160966	0.656025
SSL4.0CH09_2585001	2585001	163	1.49522	0.615763	0.863945
SSL4.0CH09_2585107	2585107	163	-1.33069	-0.240613	0.732479
SSL4.0CH09_2585109	2585109	163	-1.33069	-0.240613	0.732479
SSL4.0CH09_2585565	2585565	163	1.17357	0.158136	0.615684
SSL4.0CH09_2585810	2585810	163	1.20698	0.163947	0.639808
SSL4.0CH09_2585849	2585849	163	1.33972	0.179309	0.739452
SSL4.0CH09_2585958	2585958	163	1.33972	0.179309	0.739452
SSL4.0CH09_2585969	2585969	163	1.33972	0.179309	0.739452
SSL4.0CH09_2586009	2586009	163	1.51561	0.203321	0.880896
SSL4.0CH09_2586054	2586054	163	1.51561	0.203321	0.880896
SSL4.0CH09_2586134	2586134	163	1.28713	0.174209	0.699244
SSL4.0CH09_2586177	2586177	163	1.43101	0.192573	0.81152
SSL4.0CH09_2586214	2586214	163	1.33972	0.179309	0.739452
ISL4.0CH09_2586348	2586348	163	-1.4797	-0.377778	0.851143
ISL4.0CH09_2586350	2586350	163	0.937815	0.214603	0.456271
ISL4.0CH09_2586557	2586557	163	1.17546	0.285586	0.617036
SSL4.0CH09_2586615	2586615	163	1.30774	0.173974	0.714887
SSL4.0CH09_2586741	2586741	163	1.33972	0.179309	0.739452
SSL4.0CH09_2586758	2586758	163	1.33972	0.179309	0.739452
SSL4.0CH09_2586779	2586779	163	1.33972	0.179309	0.739452
SSL4.0CH09_2586841	2586841	163	1.33972	0.179309	0.739452
SSL4.0CH09_2586847	2586847	163	1.20698	0.163947	0.639808
ISL4.0CH09_2586896	2586896	163	-1.4797	-0.377778	0.851143
SSL4.0CH09_2586930	2586930	163	1.57453	0.205922	0.930684
SSL4.0CH09_2586932	2586932	163	1.79326	0.57774	1.12619
SSL4.0CH09_2587160	2587160	163	1.33972	0.179309	0.739452
SSL4.0CH09_2587165	2587165	163	1.20698	0.163947	0.639808
SSL4.0CH09_2587193	2587193	163	1.33972	0.179309	0.739452
SSL4.0CH09_2587370	2587370	163	1.23771	0.164812	0.662332
SSL4.0CH09_2587640	2587640	163	1.33972	0.179309	0.739452
SSL4.0CH09_2587718	2587718	163	1.23771	0.164812	0.662332
ISL4.0CH09_2587839	2587839	163	-1.27475	-0.386981	0.68992
ISL4.0CH09_2587840	2587840	163	-0.944162	-0.214781	0.460316
SSL4.0CH09_2587907	2587907	163	1.33972	0.179309	0.739452
SSL4.0CH09_2588350	2588350	163	1.33972	0.179309	0.739452
SSL4.0CH09_2588353	2588353	163	1.33972	0.179309	0.739452
SSL4.0CH09_2588375	2588375	163	1.33972	0.179309	0.739452
SSL4.0CH09_2588389	2588389	163	1.33972	0.179309	0.739452
SSL4.0CH09_2588416	2588416	163	1.33972	0.179309	0.739452
ISL4.0CH09_2588440	2588440	163	-1.59659	-0.397068	0.949646
SSL4.0CH09_2588469	2588469	163	1.33972	0.179309	0.739452
SSL4.0CH09_2588508	2588508	163	1.33972	0.179309	0.739452
SSL4.0CH09_2588509	2588509	163	1.33972	0.179309	0.739452
SSL4.0CH09_2588659	2588659	163	1.20698	0.163947	0.639808
SSL4.0CH09_2588744	2588744	163	1.33972	0.179309	0.739452
SSL4.0CH09_2588809	2588809	163	1.22915	0.160966	0.656025
SSL4.0CH09_2588840	2588840	163	1.33972	0.179309	0.739452
SSL4.0CH09_2589034	2589034	163	1.20698	0.163947	0.639808
ISL4.0CH09_2589187	2589187	163	-1.4797	-0.377778	0.851143
SSL4.0CH09_2589695	2589695	163	1.33972	0.179309	0.739452
SSL4.0CH09_2589798	2589798	163	1.04733	0.140288	0.527981
SSL4.0CH09_2589973	2589973	163	1.42503	0.545568	0.80671
SSL4.0CH09_2590122	2590122	163	-1.22793	-0.105117	0.65513
SSL4.0CH09_2590167	2590167	163	1.71713	0.256192	1.05623
SSL4.0CH09_2590351	2590351	163	-1.81976	-0.508887	1.15101
SSL4.0CH09_2590997	2590997	163	1.7276	0.748073	1.06573
SSL4.0CH09_2591094	2591094	163	1.20698	0.163947	0.639808
SSL4.0CH09_2591662	2591662	163	1.28713	0.174209	0.699244
SSL4.0CH09_2591889	2591889	163	1.26769	0.171842	0.684623
SSL4.0CH09_2591891	2591891	163	1.7276	0.748073	1.06573
SSL4.0CH09_2591946	2591946	163	1.26769	0.171842	0.684623
SSL4.0CH09_2592100	2592100	163	1.26769	0.171842	0.684623
ISL4.0CH09_2592194	2592194	163	1.07644	0.269464	0.54772
SSL4.0CH09_2592311	2592311	163	1.14868	0.149965	0.597964
SSL4.0CH09_2592405	2592405	163	1.22696	0.162716	0.654414
SSL4.0CH09_2592455	2592455	163	1.22696	0.162716	0.654414
SSL4.0CH09_2592490	2592490	163	1.12025	0.145455	0.577975
SSL4.0CH09_2592512	2592512	163	1.22696	0.162716	0.654414
SSL4.0CH09_2592554	2592554	163	1.22696	0.162716	0.654414
SSL4.0CH09_2592570	2592570	163	1.22696	0.162716	0.654414
SSL4.0CH09_2592581	2592581	163	1.22696	0.162716	0.654414
SSL4.0CH09_2592598	2592598	163	1.22696	0.162716	0.654414
SSL4.0CH09_2592618	2592618	163	1.22696	0.162716	0.654414
SSL4.0CH09_2592629	2592629	163	1.22696	0.162716	0.654414
SSL4.0CH09_2592642	2592642	163	1.21289	0.160212	0.644116
SSL4.0CH09_2592650	2592650	163	1.22696	0.162716	0.654414
SSL4.0CH09_2592690	2592690	163	1.22696	0.162716	0.654414
SSL4.0CH09_2592698	2592698	163	1.22696	0.162716	0.654414
SSL4.0CH09_2592716	2592716	163	1.22696	0.162716	0.654414
SSL4.0CH09_2592784	2592784	163	1.22696	0.162716	0.654414
SSL4.0CH09_2592877	2592877	163	1.12025	0.145455	0.577975
SSL4.0CH09_2592907	2592907	163	1.12025	0.145455	0.577975
SSL4.0CH09_2592981	2592981	163	1.36292	0.184684	0.757492
SSL4.0CH09_2592991	2592991	163	-1.5194	-0.130059	0.884056
SSL4.0CH09_2593058	2593058	163	1.22696	0.162716	0.654414
SSL4.0CH09_2593133	2593133	163	1.22696	0.162716	0.654414
ISL4.0CH09_2593194	2593194	163	-1.48957	-0.367305	0.859271
SSL4.0CH09_2593256	2593256	163	1.22696	0.162716	0.654414
ISL4.0CH09_2593267	2593267	163	-0.985563	-0.237486	0.487038
SSL4.0CH09_2593299	2593299	163	1.22696	0.162716	0.654414
SSL4.0CH09_2593314	2593314	163	1.22696	0.162716	0.654414
SSL4.0CH09_2593320	2593320	163	2.2445	0.374651	1.5826
SSL4.0CH09_2593399	2593399	163	1.22696	0.162716	0.654414
SSL4.0CH09_2593448	2593448	163	1.20698	0.163947	0.639808
SSL4.0CH09_2593475	2593475	163	1.22696	0.162716	0.654414
SSL4.0CH09_2593519	2593519	163	1.20698	0.163947	0.639808
SSL4.0CH09_2593593	2593593	163	1.26448	0.166471	0.682221
SSL4.0CH09_2593594	2593594	163	1.20698	0.163947	0.639808
SSL4.0CH09_2593670	2593670	163	1.22696	0.162716	0.654414
SSL4.0CH09_2593714	2593714	163	-2.96222	-0.448208	2.45451
SSL4.0CH09_2593798	2593798	163	1.22696	0.162716	0.654414
SSL4.0CH09_2593808	2593808	163	1.64875	0.214758	0.995144
SSL4.0CH09_2593926	2593926	163	1.64875	0.214758	0.995144
SSL4.0CH09_2593992	2593992	163	1.22696	0.162716	0.654414
SSL4.0CH09_2594177	2594177	163	1.31641	0.175472	0.721511
SSL4.0CH09_2594179	2594179	163	1.20698	0.163947	0.639808
SSL4.0CH09_2594975	2594975	163	-1.04225	-0.406981	0.524563
SSL4.0CH09_2595090	2595090	163	1.20698	0.163947	0.639808
SSL4.0CH09_2595100	2595100	163	-1.22793	-0.105117	0.65513
SSL4.0CH09_2595279	2595279	163	1.17357	0.158136	0.615684
SSL4.0CH09_2595626	2595626	163	-1.2567	-0.492002	0.67642
ISL4.0CH09_2595668	2595668	163	-1.20893	-0.387642	0.641224
ISL4.0CH09_2595676	2595676	163	-1.21433	-0.390454	0.645163
SSL4.0CH09_2595762	2595762	163	-1.2567	-0.492002	0.67642
ISL4.0CH09_2595774	2595774	163	-1.50564	-0.414573	0.872588
SSL4.0CH09_2596021	2596021	163	1.04177	0.174512	0.524243
SSL4.0CH09_2596022	2596022	163	1.04177	0.174512	0.524243
SSL4.0CH09_2596024	2596024	163	1.43004	0.511793	0.810733
SSL4.0CH09_2596027	2596027	163	1.49764	0.221665	0.865945
SSL4.0CH09_2596089	2596089	163	-1.2567	-0.492002	0.67642
SSL4.0CH09_2596245	2596245	163	1.45112	0.211026	0.827782
SSL4.0CH09_2596459	2596459	163	1.14028	0.306244	0.592027
SSL4.0CH09_2596793	2596793	163	1.54472	0.634806	0.905341
SSL4.0CH09_2596800	2596800	163	1.20698	0.163947	0.639808
SSL4.0CH09_2596968	2596968	163	0.971821	0.131706	0.478105
SSL4.0CH09_2597284	2597284	163	1.02918	0.16656	0.515815
SSL4.0CH09_2597542	2597542	163	1.17357	0.158136	0.615684
SSL4.0CH09_2597987	2597987	163	2.39986	0.313514	1.75624
ISL4.0CH09_2597992	2597992	163	-1.26152	-0.31044	0.680009
SSL4.0CH09_2597997	2597997	163	2.86136	0.378702	2.32133
SSL4.0CH09_2597999	2597999	163	1.95858	0.279314	1.2851
SSL4.0CH09_2598084	2598084	163	-1.2567	-0.492002	0.67642
SSL4.0CH09_2598113	2598113	163	-1.45233	-0.202746	0.828766
SSL4.0CH09_2598171	2598171	163	2.3418	0.335286	1.69037
SSL4.0CH09_2598229	2598229	163	2.49741	0.342412	1.86957
SSL4.0CH09_2598274	2598274	163	-1.24394	-0.268239	0.666939
SSL4.0CH09_2598579	2598579	163	2.06628	0.263989	1.39379
SSL4.0CH09_2598851	2598851	163	2.09971	0.294745	1.42836
SSL4.0CH09_2598893	2598893	163	1.83451	0.260562	1.16494
SSL4.0CH09_2598972	2598972	163	1.83895	0.255681	1.16914
SSL4.0CH09_2599219	2599219	163	-1.24394	-0.268239	0.666939
ISL4.0CH09_2599415	2599415	163	-0.939286	-0.154685	0.457207
SSL4.0CH09_2599563	2599563	163	0.914208	0.202105	0.441342
SSL4.0CH09_2599601	2599601	163	0.994434	0.175445	0.492839
SSL4.0CH09_2599664	2599664	163	-1.04874	-0.306247	0.528926
SSL4.0CH09_2599675	2599675	163	1.16352	0.156054	0.608504
SSL4.0CH09_2599682	2599682	163	-0.97974	-0.359018	0.483245
SSL4.0CH09_2599906	2599906	163	1.17567	0.228272	0.617186
SSL4.0CH09_2599907	2599907	163	1.17567	0.228272	0.617186
SSL4.0CH09_2600184	2600184	163	1.43004	0.511793	0.810733
SSL4.0CH09_2600251	2600251	163	1.94287	0.708992	1.26958
SSL4.0CH09_2600417	2600417	163	2.02385	0.700572	1.35048
SSL4.0CH09_2600436	2600436	163	1.72961	0.464825	1.06756
SSL4.0CH09_2600534	2600534	163	-2.24384	-0.541571	1.58187
SSL4.0CH09_2600545	2600545	163	-2.96398	-0.886188	2.45688
SSL4.0CH09_2600554	2600554	163	-0.926544	-0.107855	0.44912
SSL4.0CH09_2600559	2600559	163	-2.24384	-0.541571	1.58187
SSL4.0CH09_2600591	2600591	163	1.2791	0.347009	0.693189
SSL4.0CH09_2600894	2600894	163	-2.46624	-0.777045	1.833
SSL4.0CH09_2600929	2600929	163	-2.58271	-0.967116	1.97138
SSL4.0CH09_2600963	2600963	163	-1.38298	-0.402514	0.773238
SSL4.0CH09_2601002	2601002	163	-1.2567	-0.382609	0.676415
SSL4.0CH09_2601832	2601832	163	1.91399	0.260754	1.24129
SSL4.0CH09_2602019	2602019	163	-0.972885	-0.165294	0.478794
SSL4.0CH09_2602081	2602081	163	2.2445	0.374651	1.5826
SSL4.0CH09_2602085	2602085	163	2.2445	0.374651	1.5826
SSL4.0CH09_2602539	2602539	163	1.82743	0.329726	1.15824
SSL4.0CH09_2602624	2602624	163	1.07155	0.141407	0.544384
SSL4.0CH09_2603074	2603074	163	1.7276	0.748073	1.06573
SSL4.0CH09_2603167	2603167	163	1.21824	0.156931	0.64802
SSL4.0CH09_2603191	2603191	163	-0.94091	-0.0818598	0.458242
SSL4.0CH09_2603221	2603221	163	-1.07965	-0.237467	0.549914
SSL4.0CH09_2603341	2603341	163	0.965827	0.348252	0.474228
SSL4.0CH09_2603396	2603396	163	-2.03359	-0.240676	1.36037
ISL4.0CH09_2603578	2603578	163	-1.0326	-0.317821	0.518101
ISL4.0CH09_2603651	2603651	163	-1.09994	-0.29381	0.563868
SSL4.0CH09_2603693	2603693	163	-1.00245	-0.16074	0.498105
SSL4.0CH09_2603826	2603826	163	2.55589	0.419548	1.93909
SSL4.0CH09_2603864	2603864	163	1.3077	0.34107	0.714853
SSL4.0CH09_2603876	2603876	163	-1.23688	-0.415928	0.661724
SSL4.0CH09_2603895	2603895	163	-1.23688	-0.415928	0.661724
SSL4.0CH09_2603909	2603909	163	-1.18942	-0.305727	0.627083
SSL4.0CH09_2603948	2603948	163	1.02189	0.143481	0.510959
SSL4.0CH09_2603966	2603966	163	1.37183	0.185083	0.764466
SSL4.0CH09_2604031	2604031	163	1.20698	0.163947	0.639808
SSL4.0CH09_2604078	2604078	163	1.30867	0.489119	0.715597
SSL4.0CH09_2604100	2604100	163	-1.24394	-0.268239	0.666939
SSL4.0CH09_2604145	2604145	163	-1.04674	-0.190478	0.527583
SSL4.0CH09_2604306	2604306	163	1.94878	0.270484	1.2754
SSL4.0CH09_2604456	2604456	163	1.16372	0.159933	0.608642
SSL4.0CH09_2604517	2604517	163	1.48892	0.382729	0.858739
SSL4.0CH09_2604523	2604523	163	1.06401	0.148021	0.539256
SSL4.0CH09_2604560	2604560	163	1.31522	0.158949	0.720603
SSL4.0CH09_2604595	2604595	163	-1.9083	-0.217056	1.23574
SSL4.0CH09_2604639	2604639	163	1.686	0.278751	1.02822
SSL4.0CH09_2604870	2604870	163	1.106	0.15291	0.568064
SSL4.0CH09_2604912	2604912	163	1.75076	0.235489	1.08688
SSL4.0CH09_2604925	2604925	163	1.65676	0.44165	1.00222
SSL4.0CH09_2604947	2604947	163	1.51743	0.35712	0.882415
ISL4.0CH09_2604964	2604964	163	1.9367	0.435002	1.26352
ISL4.0CH09_2604981	2604981	163	-0.949084	-0.277067	0.463463
ISL4.0CH09_2605622	2605622	163	-1.23719	-0.301227	0.661951
SSL4.0CH09_2605639	2605639	163	1.02189	0.143481	0.510959
SSL4.0CH09_2605678	2605678	163	1.43004	1.02359	0.810733
SSL4.0CH09_2605685	2605685	163	1.43004	0.511793	0.810733
SSL4.0CH09_2605753	2605753	163	2.06316	0.349923	1.39058
SSL4.0CH09_2605794	2605794	163	1.37032	0.389708	0.76328
SSL4.0CH09_2605844	2605844	163	-0.978593	-0.195323	0.482499
SSL4.0CH09_2605863	2605863	163	1.07102	0.146893	0.544026
SSL4.0CH09_2605883	2605883	163	0.945195	0.260534	0.460976
SSL4.0CH09_2605901	2605901	163	0.945195	0.260534	0.460976
SSL4.0CH09_2605936	2605936	163	-1.01394	-0.162367	0.505688
SSL4.0CH09_2606004	2606004	163	1.09925	0.151425	0.563393
SSL4.0CH09_2606305	2606305	163	1.12711	0.161296	0.582774
SSL4.0CH09_2606338	2606338	163	1.1197	0.158252	0.577591
SSL4.0CH09_2606463	2606463	163	1.00478	0.457112	0.499634
SSL4.0CH09_2606531	2606531	163	1.20698	0.163947	0.639808
SSL4.0CH09_2606532	2606532	163	1.20698	0.163947	0.639808
SSL4.0CH09_2606547	2606547	163	1.20487	0.15939	0.63827
SSL4.0CH09_2606644	2606644	163	1.35492	0.1952	0.751249
SSL4.0CH09_2606739	2606739	163	-1.24394	-0.268239	0.666939
SSL4.0CH09_2607004	2607004	163	1.14603	0.157539	0.596086
SSL4.0CH09_2607012	2607012	163	1.10411	0.152047	0.566755
SSL4.0CH09_2607060	2607060	163	1.30299	0.417734	0.711269
SSL4.0CH09_2607104	2607104	163	1.27227	0.18613	0.68806
SSL4.0CH09_2607116	2607116	163	1.02189	0.143481	0.510959
SSL4.0CH09_2607170	2607170	163	-1.32274	-0.377605	0.726365
SSL4.0CH09_2607215	2607215	163	-1.20325	-0.213927	0.637092
ISL4.0CH09_2607255	2607255	163	1.32475	0.329252	0.727908
SSL4.0CH09_2607285	2607285	163	0.914455	0.13046	0.441497
ISL4.0CH09_2607407	2607407	163	-1.55979	-0.360626	0.918121
SSL4.0CH09_2607418	2607418	163	-1.12034	-0.103971	0.578041
ISL4.0CH09_2607642	2607642	163	-1.0531	-0.408234	0.531867
SSL4.0CH09_2607742	2607742	163	1.68604	0.219579	1.02826
SSL4.0CH09_2607780	2607780	163	2.21122	0.794401	1.54649
ISL4.0CH09_2608042	2608042	163	1.07853	0.208648	0.54915
SSL4.0CH09_2608114	2608114	163	1.94433	0.715232	1.27102
SSL4.0CH09_2608180	2608180	163	1.46724	0.230466	0.84092
SSL4.0CH09_2608290	2608290	163	-1.11141	-0.398034	0.57182
SSL4.0CH09_2608349	2608349	163	1.02189	0.143481	0.510959
SSL4.0CH09_2608353	2608353	163	2.2445	0.374651	1.5826
SSL4.0CH09_2608456	2608456	163	1.49233	0.613038	0.861557
SSL4.0CH09_2608968	2608968	163	2.23036	0.343117	1.56721
SSL4.0CH09_2609181	2609181	163	-3.03321	-0.441453	2.55032
SSL4.0CH09_2609262	2609262	163	1.12871	0.149509	0.583891
ISL4.0CH09_2609590	2609590	163	-1.08337	-0.241926	0.552464
SSL4.0CH09_2609631	2609631	163	1.28219	0.393144	0.695516
SSL4.0CH09_2609744	2609744	163	1.00589	0.404471	0.500366
SSL4.0CH09_2609898	2609898	163	1.8872	0.239152	1.2153
SSL4.0CH09_2610250	2610250	163	1.10963	0.321499	0.570584
SSL4.0CH09_2610411	2610411	163	1.03438	0.168081	0.519286
SSL4.0CH09_2610447	2610447	163	0.95832	0.29599	0.46939
SSL4.0CH09_2610665	2610665	163	1.20698	0.163947	0.639808
SSL4.0CH09_2610733	2610733	163	1.28569	0.168903	0.698158
SSL4.0CH09_2610783	2610783	163	1.81577	0.2546	1.14726
SSL4.0CH09_2610809	2610809	163	1.23351	0.162922	0.659233
SSL4.0CH09_2610892	2610892	163	1.20698	0.163947	0.639808
SSL4.0CH09_2610897	2610897	163	0.977201	0.391267	0.481594
SSL4.0CH09_2610933	2610933	163	1.36201	0.167911	0.756777
SSL4.0CH09_2611133	2611133	163	-2.96222	-0.448208	2.45451
SSL4.0CH09_2611149	2611149	163	-1.2567	-0.492002	0.67642
SSL4.0CH09_2611361	2611361	163	-1.64465	-0.346629	0.991533
SSL4.0CH09_2611428	2611428	163	1.03972	0.133743	0.522864
SSL4.0CH09_2611536	2611536	163	-0.994832	-0.285289	0.493099
SSL4.0CH09_2611542	2611542	163	1.06818	0.142577	0.542088
SSL4.0CH09_2611599	2611599	163	0.977201	0.391267	0.481594
SSL4.0CH09_2611790	2611790	163	1.30008	0.200188	0.709055
SSL4.0CH09_2611870	2611870	163	1.71731	0.241366	1.05639
SSL4.0CH09_2611929	2611929	163	1.48629	0.223632	0.856566
SSL4.0CH09_2612066	2612066	163	1.58807	0.242235	0.942299
SSL4.0CH09_2612083	2612083	163	1.58807	0.242235	0.942299
SSL4.0CH09_2612095	2612095	163	0.961423	0.262563	0.471387
SSL4.0CH09_2612111	2612111	163	-1.11448	-0.0978539	0.573957
SSL4.0CH09_2612513	2612513	163	-1.23709	-0.27393	0.661878
SSL4.0CH09_2612526	2612526	163	-1.30203	-0.409089	0.710539
SSL4.0CH09_2612668	2612668	163	1.46075	0.228974	0.835619
SSL4.0CH09_2612697	2612697	163	1.46075	0.228974	0.835619
SSL4.0CH09_2612789	2612789	163	1.59876	0.210498	0.951514
SSL4.0CH09_2612829	2612829	163	1.40726	0.215965	0.792485
SSL4.0CH09_2612885	2612885	163	1.01784	0.314093	0.508269
SSL4.0CH09_2612972	2612972	163	1.84187	0.269665	1.17191
SSL4.0CH09_2613010	2613010	163	-1.69119	-0.725834	1.03287
SSL4.0CH09_2613170	2613170	163	1.51438	0.209886	0.879871
SSL4.0CH09_2613699	2613699	163	1.59545	0.220373	0.948662
SSL4.0CH09_2613704	2613704	163	1.30867	0.489119	0.715597
SSL4.0CH09_2613707	2613707	163	1.59545	0.220373	0.948662
SSL4.0CH09_2613867	2613867	163	0.977201	0.391267	0.481594
SSL4.0CH09_2613901	2613901	163	1.20698	0.163947	0.639808
SSL4.0CH09_2613948	2613948	163	1.82012	0.268163	1.15134
SSL4.0CH09_2614003	2614003	163	-0.995062	-0.354997	0.49325
SSL4.0CH09_2614070	2614070	163	1.72466	0.232296	1.06306
SSL4.0CH09_2614142	2614142	163	-0.979922	-0.251294	0.483363
SSL4.0CH09_2614143	2614143	163	-1.69979	-0.406314	1.04059
SSL4.0CH09_2614162	2614162	163	-1.65046	-0.429869	0.996654
SSL4.0CH09_2614182	2614182	163	1.93893	0.331835	1.26571
SSL4.0CH09_2614465	2614465	163	-2.033	-0.232598	1.35977
SSL4.0CH09_2614564	2614564	163	1.90951	0.305466	1.23693
SSL4.0CH09_2614581	2614581	163	2.09786	0.286945	1.42643
ISL4.0CH09_2614619	2614619	163	1.11449	0.276164	0.573964
SSL4.0CH09_2614630	2614630	163	1.06247	0.232019	0.538211
ISL4.0CH09_2614944	2614944	163	2.08408	0.599058	1.41215
SSL4.0CH09_2615010	2615010	163	0.909559	0.121057	0.438424
SSL4.0CH09_2615167	2615167	163	2.3064	0.330911	1.65077
SSL4.0CH09_2615249	2615249	163	0.97625	0.123861	0.480976
SSL4.0CH09_2615304	2615304	163	1.92131	0.27718	1.24843
SSL4.0CH09_2615445	2615445	163	1.10695	0.141161	0.568724
SSL4.0CH09_2615583	2615583	163	1.97935	0.285959	1.30574
SSL4.0CH09_2615654	2615654	163	1.38599	0.180469	0.775616
SSL4.0CH09_2615658	2615658	163	1.60112	0.225355	0.953561
SSL4.0CH09_2615719	2615719	163	1.74104	0.23748	1.07798
SSL4.0CH09_2615732	2615732	163	1.01493	0.369695	0.506342
ISL4.0CH09_2615935	2615935	163	1.49762	0.384855	0.865931
SSL4.0CH09_2616062	2616062	163	-1.16604	-0.189097	0.610303
SSL4.0CH09_2616257	2616257	163	-1.2567	-0.492002	0.67642
SSL4.0CH09_2616700	2616700	163	1.30056	0.246987	0.709418
SSL4.0CH09_2617194	2617194	163	0.965827	0.348252	0.474228
SSL4.0CH09_2617536	2617536	163	2.06316	0.349923	1.39058
SSL4.0CH09_2617807	2617807	163	0.996637	0.139868	0.494283
SSL4.0CH09_2617857	2617857	163	0.977201	0.391267	0.481594
SSL4.0CH09_2618101	2618101	163	1.17357	0.158136	0.615684
SSL4.0CH09_2618104	2618104	163	1.7276	0.748073	1.06573
SSL4.0CH09_2618193	2618193	163	1.29885	0.172951	0.708121
SSL4.0CH09_2618353	2618353	163	1.89769	0.302268	1.22544
SSL4.0CH09_2618384	2618384	163	1.11087	0.488303	0.571445
SSL4.0CH09_2618458	2618458	163	1.66968	0.622246	1.01366
SSL4.0CH09_2618469	2618469	163	2.65043	0.404786	2.05397
SSL4.0CH09_2618540	2618540	163	2.11176	0.323175	1.44092
SSL4.0CH09_2618541	2618541	163	2.11176	0.323175	1.44092
SSL4.0CH09_2618544	2618544	163	1.83903	0.292545	1.16922
SSL4.0CH09_2618572	2618572	163	1.31327	0.177136	0.719109
SSL4.0CH09_2618858	2618858	163	-1.27562	-0.200975	0.690571
SSL4.0CH09_2619047	2619047	163	-1.13861	-0.101554	0.590854
SSL4.0CH09_2619072	2619072	163	2.2445	0.374651	1.5826
SSL4.0CH09_2619112	2619112	163	1.8739	0.260473	1.2025
SSL4.0CH09_2619250	2619250	163	2.18086	0.364759	1.5139
ISL4.0CH09_2619260	2619260	163	1.53044	0.573255	0.89331
SSL4.0CH09_2619284	2619284	163	-1.37413	-0.419048	0.766276
SSL4.0CH09_2619294	2619294	163	-1.14869	-0.161241	0.597965
SSL4.0CH09_2619321	2619321	163	1.69774	0.284427	1.03875
SSL4.0CH09_2619506	2619506	163	1.39277	0.194033	0.780979
SSL4.0CH09_2619561	2619561	163	2.14396	0.231068	1.47471
SSL4.0CH09_2619868	2619868	163	-1.93087	-0.319373	1.25779
SSL4.0CH09_2620296	2620296	163	1.1333	0.308585	0.587117
SSL4.0CH09_2620330	2620330	163	1.20489	0.161667	0.638285
SSL4.0CH09_2620478	2620478	163	1.20009	0.434794	0.634801
SSL4.0CH09_2620587	2620587	163	0.990354	0.186379	0.490167
SSL4.0CH09_2620712	2620712	163	1.49021	0.209139	0.859801
SSL4.0CH09_2620732	2620732	163	1.36549	0.172999	0.759501
ISL4.0CH09_2620740	2620740	163	-0.945286	-0.281013	0.461034
SSL4.0CH09_2620771	2620771	163	1.08544	0.183129	0.553882
SSL4.0CH09_2620846	2620846	163	1.40344	0.304717	0.78945
SSL4.0CH09_2620959	2620959	163	2.06316	0.349923	1.39058
SSL4.0CH09_2621012	2621012	163	-1.52252	-0.603217	0.88667
SSL4.0CH09_2621029	2621029	163	1.03906	0.139786	0.522424
SSL4.0CH09_2621068	2621068	163	-2.13081	-0.271673	1.46087
SSL4.0CH09_2621073	2621073	163	1.70203	0.32961	1.0426
SSL4.0CH09_2621088	2621088	163	-1.16869	-0.21435	0.612195
SSL4.0CH09_2621105	2621105	163	1.05746	0.228293	0.534819
SSL4.0CH09_2621326	2621326	163	-1.52252	-0.603217	0.88667
SSL4.0CH09_2621339	2621339	163	-1.52252	-0.603217	0.88667
SSL4.0CH09_2621392	2621392	163	1.7276	0.748073	1.06573
SSL4.0CH09_2621412	2621412	163	0.999256	0.132153	0.496003
SSL4.0CH09_2621477	2621477	163	-1.52252	-0.603217	0.88667
ISL4.0CH09_2621831	2621831	163	-1.2567	-0.492002	0.67642
SSL4.0CH09_2621861	2621861	163	1.30486	0.198982	0.712691
ISL4.0CH09_2622081	2622081	163	0.965311	0.266536	0.473895
SSL4.0CH09_2622085	2622085	163	0.965311	0.266536	0.473895
SSL4.0CH09_2622400	2622400	163	2.30125	0.578091	1.64505
ISL4.0CH09_2622560	2622560	163	2.38065	0.354372	1.73432
ISL4.0CH09_2623014	2623014	163	1.22044	0.423291	0.649635
SSL4.0CH09_2623068	2623068	163	-0.986091	-0.434779	0.487382
ISL4.0CH09_2623114	2623114	163	-1.04935	-0.259975	0.529337
SSL4.0CH09_2623165	2623165	163	1.15201	0.290669	0.60032
SSL4.0CH09_2623290	2623290	163	1.3588	0.32238	0.754268
SSL4.0CH09_2623353	2623353	163	1.61889	0.228556	0.96898
SSL4.0CH09_2623497	2623497	163	1.01315	0.134356	0.505162
SSL4.0CH09_2623627	2623627	163	2.06316	0.349923	1.39058
SSL4.0CH09_2623645	2623645	163	1.2791	0.347009	0.693189
SSL4.0CH09_2623680	2623680	163	1.2791	0.347009	0.693189
SSL4.0CH09_2623685	2623685	163	1.44023	0.192605	0.818958
SSL4.0CH09_2623945	2623945	163	1.30232	0.176698	0.710756
SSL4.0CH09_2624146	2624146	163	1.7276	0.748073	1.06573
SSL4.0CH09_2624322	2624322	163	0.964888	0.121535	0.473622
SSL4.0CH09_2624434	2624434	163	1.022	0.122407	0.51103
SSL4.0CH09_2624473	2624473	163	2.06316	0.349923	1.39058
SSL4.0CH09_2624529	2624529	163	1.89503	0.26703	1.22288
SSL4.0CH09_2624530	2624530	163	1.19232	0.0902615	0.629174
ISL4.0CH09_2624561	2624561	163	1.18023	0.160653	0.620463
SSL4.0CH09_2624673	2624673	163	1.39976	0.20295	0.786521
SSL4.0CH09_2624956	2624956	163	1.10103	0.393895	0.564626
SSL4.0CH09_2624960	2624960	163	1.03946	0.299466	0.522692
SSL4.0CH09_2624969	2624969	163	1.26176	0.174604	0.680192
SSL4.0CH09_2625059	2625059	163	1.08526	0.329577	0.553763
SSL4.0CH09_2625128	2625128	163	-1.52992	-0.138959	0.892877
SSL4.0CH09_2625134	2625134	163	-2.01184	-0.321111	1.33834
SSL4.0CH09_2625158	2625158	163	1.64519	0.252835	0.99201
SSL4.0CH09_2625368	2625368	163	1.46412	0.192712	0.83837
SSL4.0CH09_2625754	2625754	163	0.915335	0.247868	0.44205
SSL4.0CH09_2625960	2625960	163	0.980817	0.24857	0.483946
SSL4.0CH09_2625965	2625965	163	2.51217	0.376789	1.88701
SSL4.0CH09_2626017	2626017	163	1.4706	0.181858	0.843674
SSL4.0CH09_2626238	2626238	163	-1.1848	-0.321001	0.623753
SSL4.0CH09_2626306	2626306	163	1.40985	0.173419	0.794551
SSL4.0CH09_2626501	2626501	163	-2.82648	-0.403779	2.27608
SSL4.0CH09_2626514	2626514	163	1.16658	0.165513	0.610685
SSL4.0CH09_2626597	2626597	163	1.11175	0.313571	0.572057
SSL4.0CH09_2626619	2626619	163	-1.7376	-0.256264	1.07485
SSL4.0CH09_2626646	2626646	163	-1.06785	-0.169185	0.541865
SSL4.0CH09_2626723	2626723	163	0.942984	0.132599	0.459565
SSL4.0CH09_2626764	2626764	163	1.57639	0.43133	0.932278
SSL4.0CH09_2626976	2626976	163	1.19553	0.158947	0.6315
SSL4.0CH09_2627157	2627157	163	1.01666	0.171776	0.507487
SSL4.0CH09_2627219	2627219	163	1.71267	0.215405	1.0522
SSL4.0CH09_2627241	2627241	163	-1.44013	-0.408277	0.818879
SSL4.0CH09_2627371	2627371	163	-1.45769	-0.371805	0.833128
SSL4.0CH09_2627455	2627455	163	-1.04976	-0.0814908	0.529614
SSL4.0CH09_2627492	2627492	163	1.31393	0.18109	0.719614
ISL4.0CH09_2627540	2627540	163	1.13534	0.245894	0.58855
ISL4.0CH09_2627750	2627750	163	-1.27019	-0.280273	0.686494
SSL4.0CH09_2627882	2627882	163	1.62423	0.203437	0.973635
ISL4.0CH09_2627924	2627924	163	-1.0176	-0.203948	0.508112
SSL4.0CH09_2627945	2627945	163	1.03924	0.118236	0.522545
SSL4.0CH09_2628133	2628133	163	-0.916556	-0.139304	0.442819
SSL4.0CH09_2628316	2628316	163	1.00214	0.121438	0.4979
SSL4.0CH09_2628431	2628431	163	2.81303	0.431848	2.25873
SSL4.0CH09_2628484	2628484	163	-1.11869	-0.0974129	0.576889
ISL4.0CH09_2628581	2628581	163	1.14753	0.211341	0.597144
SSL4.0CH09_2628611	2628611	163	1.68072	0.24441	1.0235
SSL4.0CH09_2628629	2628629	163	-1.1515	-0.151827	0.599957
SSL4.0CH09_2628894	2628894	163	1.42933	0.195489	0.810162
SSL4.0CH09_2628949	2628949	163	1.0482	0.127999	0.528565
SSL4.0CH09_2629086	2629086	163	1.65405	0.243937	0.999822
SSL4.0CH09_2629315	2629315	163	-1.05331	-0.244139	0.532012
SSL4.0CH09_2629376	2629376	163	1.87268	0.256606	1.20133
SSL4.0CH09_2629425	2629425	163	1.87553	0.447576	1.20406
ISL4.0CH09_2629580	2629580	163	-1.25341	-0.276206	0.673971
SSL4.0CH09_2629837	2629837	163	-1.21185	-0.248165	0.643354
SSL4.0CH09_2629892	2629892	163	-0.999879	-0.333391	0.496412
SSL4.0CH09_2630022	2630022	163	1.19416	0.152193	0.630506
SSL4.0CH09_2630573	2630573	163	1.10006	0.146137	0.563953
SSL4.0CH09_2630801	2630801	163	1.82874	0.369883	1.15948
SSL4.0CH09_2630853	2630853	163	1.45017	0.215026	0.827012
SSL4.0CH09_2630996	2630996	163	-1.09324	-0.188848	0.559245
ISL4.0CH09_2631175	2631175	163	1.09333	0.201289	0.559308
SSL4.0CH09_2631287	2631287	163	-1.07892	-0.195265	0.549418
SSL4.0CH09_2631356	2631356	163	1.7276	0.748073	1.06573
SSL4.0CH09_2631617	2631617	163	1.19072	0.279311	0.628021
SSL4.0CH09_2632016	2632016	163	1.27127	0.17199	0.687308
SSL4.0CH09_2632083	2632083	163	1.27127	0.17199	0.687308
SSL4.0CH09_2633033	2633033	163	1.24661	0.163958	0.668922
SSL4.0CH09_2633290	2633290	163	1.48773	0.211537	0.857754
SSL4.0CH09_2633304	2633304	163	1.36564	0.182789	0.759616
SSL4.0CH09_2633438	2633438	163	1.47689	0.20404	0.848833
ISL4.0CH09_2633496	2633496	163	-1.11115	-0.626034	0.571636
SSL4.0CH09_2633566	2633566	163	1.47689	0.20404	0.848833
SSL4.0CH09_2633577	2633577	163	1.7015	0.217287	1.04213
SSL4.0CH09_2633624	2633624	163	2.07693	0.28226	1.40476
SSL4.0CH09_2633838	2633838	163	2.01268	0.285762	1.33918
SSL4.0CH09_2633998	2633998	163	1.27127	0.17199	0.687308
SSL4.0CH09_2634036	2634036	163	1.27127	0.17199	0.687308
ISL4.0CH09_2634041	2634041	163	1.65648	0.377433	1.00197
ISL4.0CH09_2634044	2634044	163	-1.7867	-0.420048	1.12008
SSL4.0CH09_2634047	2634047	163	2.04426	0.281038	1.37123
SSL4.0CH09_2634106	2634106	163	1.27127	0.17199	0.687308
SSL4.0CH09_2634181	2634181	163	2.04426	0.281038	1.37123
SSL4.0CH09_2634195	2634195	163	1.40997	0.448883	0.794649
SSL4.0CH09_2634198	2634198	163	1.40997	0.448883	0.794649
ISL4.0CH09_2634234	2634234	163	1.65648	0.377433	1.00197
SSL4.0CH09_2634696	2634696	163	1.27149	0.199753	0.687469
SSL4.0CH09_2634942	2634942	163	1.40459	0.187497	0.790359
SSL4.0CH09_2634950	2634950	163	-1.15318	-0.0846793	0.601153
SSL4.0CH09_2635080	2635080	163	1.07331	0.183491	0.545584
SSL4.0CH09_2635345	2635345	163	0.914174	0.174759	0.44132
SSL4.0CH09_2635362	2635362	163	1.25439	0.294159	0.674694
SSL4.0CH09_2635497	2635497	163	-1.00239	-0.133939	0.498065
SSL4.0CH09_2635654	2635654	163	1.21204	0.311584	0.643493
SSL4.0CH09_2635822	2635822	163	1.35387	0.183966	0.750433
SSL4.0CH09_2635980	2635980	163	1.5563	0.240133	0.915155
SSL4.0CH09_2635993	2635993	163	1.27251	0.166175	0.688235
SSL4.0CH09_2635994	2635994	163	1.27251	0.166175	0.688235
ISL4.0CH09_2635995	2635995	163	-1.28542	-0.307605	0.697954
SSL4.0CH09_2635997	2635997	163	1.35028	0.175846	0.747636
ISL4.0CH09_2636000	2636000	163	1.20088	0.288604	0.635378
SSL4.0CH09_2636004	2636004	163	1.42624	0.183644	0.807682
ISL4.0CH09_2636037	2636037	163	1.73849	0.415258	1.07565
ISL4.0CH09_2636087	2636087	163	1.60876	0.390095	0.960174
SSL4.0CH09_2636212	2636212	163	1.88451	0.258259	1.2127
SSL4.0CH09_2636482	2636482	163	1.7039	0.249238	1.04428
SSL4.0CH09_2636674	2636674	163	-1.08777	-0.237538	0.555484
SSL4.0CH09_2636720	2636720	163	-0.950853	-0.159461	0.464596
SSL4.0CH09_2636751	2636751	163	1.43004	0.511793	0.810733
SSL4.0CH09_2636789	2636789	163	1.38035	0.497824	0.771164
SSL4.0CH09_2636931	2636931	163	-1.29776	-0.116449	0.707296
ISL4.0CH09_2636938	2636938	163	-1.08302	-0.136563	0.552221
SSL4.0CH09_2636954	2636954	163	-1.5689	-0.38831	0.925877
SSL4.0CH09_2637276	2637276	163	-0.957881	-0.146581	0.469108
SSL4.0CH09_2638058	2638058	163	1.05233	0.28808	0.531351
SSL4.0CH09_2638668	2638668	163	-1.92533	-0.224418	1.25236
SSL4.0CH09_2638753	2638753	163	-1.30553	-0.216672	0.713201
SSL4.0CH09_2639124	2639124	163	-1.01286	-0.219426	0.504975
SSL4.0CH09_2639396	2639396	163	1.05725	0.278078	0.534672
SSL4.0CH09_2639447	2639447	163	1.30117	0.215615	0.709885
SSL4.0CH09_2639459	2639459	163	0.987572	0.257186	0.488349
SSL4.0CH09_2639476	2639476	163	0.941783	0.26539	0.458798
SSL4.0CH09_2639509	2639509	163	-1.04612	-0.137739	0.527165
SSL4.0CH09_2639765	2639765	163	-1.21922	-0.205253	0.64874
SSL4.0CH09_2639834	2639834	163	-0.990209	-0.101648	0.490073
SSL4.0CH09_2639853	2639853	163	1.073	0.203935	0.545374
SSL4.0CH09_2639884	2639884	163	-1.1149	-0.109025	0.574248
SSL4.0CH09_2640105	2640105	163	1.38035	0.497824	0.771164
SSL4.0CH09_2640142	2640142	163	-1.21922	-0.205253	0.64874
SSL4.0CH09_2640200	2640200	163	-1.86413	-0.218637	1.19313
SSL4.0CH09_2640233	2640233	163	2.07034	0.912375	1.39797
SSL4.0CH09_2640511	2640511	163	1.11873	0.178689	0.576915
SSL4.0CH09_2640577	2640577	163	0.940242	0.161972	0.457816
SSL4.0CH09_2641063	2641063	163	1.7276	0.748073	1.06573
ISL4.0CH09_2641104	2641104	163	1.24685	0.260931	0.669098
SSL4.0CH09_2641120	2641120	163	1.04671	0.132699	0.52756
SSL4.0CH09_2641560	2641560	163	1.2348	0.15959	0.66019
ISL4.0CH09_2641777	2641777	163	1.00158	0.213017	0.497528
SSL4.0CH09_2641920	2641920	163	-1.23345	-0.193516	0.659195
SSL4.0CH09_2642281	2642281	163	1.37641	0.260592	0.768069
SSL4.0CH09_2642317	2642317	163	1.14468	0.386757	0.59513
SSL4.0CH09_2642475	2642475	163	-1.06397	-0.284867	0.539231
SSL4.0CH09_2642523	2642523	163	2.78254	0.64735	2.21966
SSL4.0CH09_2642730	2642730	163	1.03849	0.0702379	0.522042
SSL4.0CH09_2643082	2643082	163	1.5498	0.42722	0.909641
SSL4.0CH09_2643302	2643302	163	1.27012	0.164117	0.686447
SSL4.0CH09_2643536	2643536	163	0.999927	0.140612	0.496444
ISL4.0CH09_2643561	2643561	163	1.03702	0.174527	0.521057
SSL4.0CH09_2643738	2643738	163	1.06428	0.0712643	0.539442
SSL4.0CH09_2644007	2644007	163	-1.00632	-0.103385	0.500652
SSL4.0CH09_2644382	2644382	163	-2.96222	-0.448208	2.45451
SSL4.0CH09_2644499	2644499	163	0.943206	0.134313	0.459706
SSL4.0CH09_2644500	2644500	163	0.943206	0.134313	0.459706
SSL4.0CH09_2645237	2645237	163	-1.28434	-0.275811	0.697139
SSL4.0CH09_2645512	2645512	163	-0.997758	-0.217249	0.495019
SSL4.0CH09_2645555	2645555	163	1.01463	0.138333	0.506143
SSL4.0CH09_2645671	2645671	163	-1.27097	-0.268886	0.687083
SSL4.0CH09_2645674	2645674	163	1.39095	0.193257	0.779536
SSL4.0CH09_2645707	2645707	163	-1.21922	-0.205253	0.64874
SSL4.0CH09_2645813	2645813	163	-0.917439	-0.144014	0.443374
SSL4.0CH09_2645859	2645859	163	1.37535	0.304831	0.767234
ISL4.0CH09_2645893	2645893	163	1.26181	0.116501	0.68023
SSL4.0CH09_2646070	2646070	163	1.24384	0.352561	0.666863
SSL4.0CH09_2646138	2646138	163	1.29709	0.198332	0.706785
SSL4.0CH09_2646190	2646190	163	0.927458	0.17011	0.449698
SSL4.0CH09_2646208	2646208	163	0.968564	0.0655779	0.475996
SSL4.0CH09_2646220	2646220	163	-1.33186	-0.215533	0.73338
SSL4.0CH09_2646228	2646228	163	-1.40656	-0.102232	0.79193
SSL4.0CH09_2646440	2646440	163	1.34087	0.0914278	0.740339
SSL4.0CH09_2646462	2646462	163	0.92853	0.257815	0.450377
SSL4.0CH09_2646560	2646560	163	0.955581	0.130667	0.467629
SSL4.0CH09_2646566	2646566	163	1.56182	0.332285	0.91984
SSL4.0CH09_2646572	2646572	163	1.39081	0.0950255	0.77942
SSL4.0CH09_2646574	2646574	163	1.2503	0.199201	0.671657
SSL4.0CH09_2646575	2646575	163	-1.58756	-0.105648	0.941863
SSL4.0CH09_2646656	2646656	163	-1.28421	-0.0925971	0.697043
SSL4.0CH09_2646775	2646775	163	-1.29264	-0.0853207	0.703414
SSL4.0CH09_2646860	2646860	163	0.92853	0.257815	0.450377
SSL4.0CH09_2646879	2646879	163	1.06612	0.0720596	0.540691
SSL4.0CH09_2646937	2646937	163	1.17291	0.078877	0.615211
SSL4.0CH09_2647014	2647014	163	1.31615	0.240493	0.721311
SSL4.0CH09_2647026	2647026	163	1.31615	0.240493	0.721311
SSL4.0CH09_2647221	2647221	163	1.10345	0.186177	0.566294
ISL4.0CH09_2647365	2647365	163	-0.931758	-0.282883	0.452423
SSL4.0CH09_2647405	2647405	163	1.43829	0.240924	0.817385
ISL4.0CH09_2647569	2647569	163	-0.931758	-0.282883	0.452423
ISL4.0CH09_2647591	2647591	163	-0.931758	-0.282883	0.452423
ISL4.0CH09_2648220	2648220	163	-0.959263	-0.292321	0.469996
ISL4.0CH09_2648223	2648223	163	-0.959263	-0.292321	0.469996
SSL4.0CH09_2648936	2648936	163	1.7276	0.748073	1.06573
SSL4.0CH09_2648967	2648967	163	-1.10426	-0.256198	0.566859
SSL4.0CH09_2649505	2649505	163	1.43004	0.511793	0.810733
SSL4.0CH09_2649550	2649550	163	1.11304	0.283325	0.572953
SSL4.0CH09_2649552	2649552	163	0.933869	0.129692	0.453762
SSL4.0CH09_2649596	2649596	163	1.01448	0.140051	0.506043
SSL4.0CH09_2649598	2649598	163	-1.12719	-0.544202	0.582831
SSL4.0CH09_2649903	2649903	163	-1.51418	-0.608968	0.879703
SSL4.0CH09_2649928	2649928	163	1.7276	0.748073	1.06573
SSL4.0CH09_2649985	2649985	163	-1.12719	-0.544202	0.582831
SSL4.0CH09_2650088	2650088	163	0.993315	0.323421	0.492105
SSL4.0CH09_2650651	2650651	163	0.924578	0.129465	0.447877
SSL4.0CH09_2650679	2650679	163	-1.21922	-0.205253	0.64874
SSL4.0CH09_2650690	2650690	163	1.25133	0.186395	0.672425
SSL4.0CH09_2650726	2650726	163	0.921843	0.130433	0.44615
SSL4.0CH09_2650740	2650740	163	-1.12719	-0.544202	0.582831
SSL4.0CH09_2650752	2650752	163	0.921843	0.130433	0.44615
SSL4.0CH09_2650753	2650753	163	-1.21922	-0.205253	0.64874
SSL4.0CH09_2650772	2650772	163	0.931995	0.293377	0.452573
SSL4.0CH09_2651195	2651195	163	1.14388	0.220188	0.594567
SSL4.0CH09_2651261	2651261	163	-0.975536	-0.0874832	0.480513
SSL4.0CH09_2651457	2651457	163	0.957176	0.131476	0.468654
SSL4.0CH09_2651564	2651564	163	0.957176	0.131476	0.468654
SSL4.0CH09_2651885	2651885	163	1.30867	0.489119	0.715597
ISL4.0CH09_2652146	2652146	163	1.27226	0.298212	0.688047
SSL4.0CH09_2652303	2652303	163	1.08584	0.212595	0.554159
SSL4.0CH09_2653571	2653571	163	1.10606	0.250711	0.568108
SSL4.0CH09_2654197	2654197	163	1.00661	0.216957	0.500844
SSL4.0CH09_2654317	2654317	163	-1.80623	-0.123463	1.1383
SSL4.0CH09_2654443	2654443	163	1.5236	0.473426	0.887574
SSL4.0CH09_2655199	2655199	163	1.27685	0.190002	0.691495
SSL4.0CH09_2656048	2656048	163	1.38035	0.497824	0.771164
SSL4.0CH09_2656065	2656065	163	2.46863	0.700107	1.83579
SSL4.0CH09_2656242	2656242	163	-4.26583	-1.45923	4.47286
SSL4.0CH09_2657145	2657145	163	-1.12719	-0.544202	0.582831
SSL4.0CH09_2657150	2657150	163	-0.924888	-0.0834467	0.448073
SSL4.0CH09_2657203	2657203	163	-1.21922	-0.205253	0.64874
SSL4.0CH09_2657244	2657244	163	-1.12719	-0.544202	0.582831
SSL4.0CH09_2657267	2657267	163	-0.924888	-0.0834467	0.448073
SSL4.0CH09_2657301	2657301	163	1.4794	0.574158	0.85089
SSL4.0CH09_2657354	2657354	163	0.979759	0.134339	0.483257
SSL4.0CH09_2657366	2657366	163	0.979759	0.134339	0.483257
SSL4.0CH09_2657566	2657566	163	-1.33696	-0.564295	0.737314
SSL4.0CH09_2657803	2657803	163	1.29337	0.106345	0.703962
SSL4.0CH09_2657965	2657965	163	-1.09185	-0.361137	0.558289
SSL4.0CH09_2658488	2658488	163	-0.999935	-0.321928	0.496449
SSL4.0CH09_2658864	2658864	163	1.58962	0.498504	0.943637
SSL4.0CH09_2658865	2658865	163	1.58962	0.498504	0.943637
SSL4.0CH09_2658874	2658874	163	2.4211	0.613719	1.78064
SSL4.0CH09_2658897	2658897	163	-1.63832	-0.481387	0.985964
SSL4.0CH09_2659574	2659574	163	1.89396	0.425783	1.22184
SSL4.0CH09_2659612	2659612	163	1.27901	0.434017	0.693122
SSL4.0CH09_2659978	2659978	163	1.01784	0.314093	0.508269
SSL4.0CH09_2659998	2659998	163	-1.32858	-0.425637	0.730851
SSL4.0CH09_2660433	2660433	163	1.34866	0.278831	0.746379
SSL4.0CH09_2660535	2660535	163	1.31341	0.384484	0.719214
SSL4.0CH09_2660643	2660643	163	1.23621	0.29135	0.661225
SSL4.0CH09_2660741	2660741	163	0.912486	0.0936987	0.44026
SSL4.0CH09_2660875	2660875	163	0.936469	0.257605	0.455415
SSL4.0CH09_2660902	2660902	163	0.985796	0.361744	0.48719
SSL4.0CH09_2661022	2661022	163	-1.30553	-0.216672	0.713201
SSL4.0CH09_2661079	2661079	163	0.950356	0.299351	0.464278
SSL4.0CH09_2661282	2661282	163	-1.54813	-0.254573	0.908223
SSL4.0CH09_2661321	2661321	163	1.05332	0.224709	0.532017
SSL4.0CH09_2661731	2661731	163	-1.10599	-0.117555	0.568056
SSL4.0CH09_2661762	2661762	163	1.14572	0.30625	0.595865
SSL4.0CH09_2661909	2661909	163	0.923517	0.217513	0.447207
SSL4.0CH09_2661993	2661993	163	-0.918181	-0.217141	0.443841
SSL4.0CH09_2662722	2662722	163	0.950356	0.299351	0.464278
SSL4.0CH09_2662928	2662928	163	-1.12719	-0.544202	0.582831
ISL4.0CH09_2663108	2663108	163	-1.38843	-0.2509	0.777539
SSL4.0CH09_2663475	2663475	163	1.16271	0.1316	0.607927
ISL4.0CH09_2663476	2663476	163	1.31213	0.216808	0.718241
SSL4.0CH09_2663711	2663711	163	-1.19784	-0.25203	0.633167
SSL4.0CH09_2663887	2663887	163	-1.56	-0.604378	0.918294
SSL4.0CH09_2664282	2664282	163	1.90107	0.668501	1.22872
ISL4.0CH09_2664462	2664462	163	-1.31859	-0.224541	0.723183
SSL4.0CH09_2665426	2665426	163	1.02714	0.20625	0.514457
SSL4.0CH09_2665545	2665545	163	-1.61409	-0.136401	0.964801
SSL4.0CH09_2665706	2665706	163	-1.40624	-0.279945	0.791672
SSL4.0CH09_2665725	2665725	163	-1.25472	-0.151687	0.674945
SSL4.0CH09_2665756	2665756	163	-0.952994	-0.14234	0.465969
SSL4.0CH09_2665871	2665871	163	2.0914	0.46671	1.41972
SSL4.0CH09_2665992	2665992	163	-1.07383	-0.157386	0.545939
SSL4.0CH09_2666715	2666715	163	-0.943045	-0.113184	0.459604
SSL4.0CH09_2666763	2666763	163	1.10357	0.173238	0.566381
ISL4.0CH09_2667050	2667050	163	1.53616	0.175017	0.898119
ISL4.0CH09_2667075	2667075	163	1.40119	0.242668	0.787655
SSL4.0CH09_2667475	2667475	163	1.22058	0.129123	0.649735
SSL4.0CH09_2667479	2667479	163	1.29178	0.153107	0.702762
SSL4.0CH09_2667705	2667705	163	1.47811	0.429249	0.849831
SSL4.0CH09_2668025	2668025	163	1.7276	0.748073	1.06573
SSL4.0CH09_2668030	2668030	163	0.950356	0.299351	0.464278
ISL4.0CH09_2668596	2668596	163	0.966992	0.311305	0.47498
SSL4.0CH09_2668604	2668604	163	1.07144	0.105828	0.544307
SSL4.0CH09_2668818	2668818	163	-1.2567	-0.492002	0.67642
SSL4.0CH09_2668951	2668951	163	0.998978	0.165851	0.49582
SSL4.0CH09_2669602	2669602	163	0.931319	0.173059	0.452144
SSL4.0CH09_2669720	2669720	163	-2.3199	-0.327257	1.66582
SSL4.0CH09_2669839	2669839	163	0.946766	0.152753	0.46198
SSL4.0CH09_2669970	2669970	163	1.7276	0.748073	1.06573
SSL4.0CH09_2669977	2669977	163	1.06255	0.200324	0.538264
SSL4.0CH09_2670325	2670325	163	-1.2567	-0.492002	0.67642
ISL4.0CH09_2670454	2670454	163	1.28275	0.229024	0.695936
SSL4.0CH09_2670639	2670639	163	-1.06801	-0.343842	0.541975
SSL4.0CH09_2670716	2670716	163	-0.990247	-0.136493	0.490098
SSL4.0CH09_2670774	2670774	163	-1.05345	-0.112101	0.532103
SSL4.0CH09_2670775	2670775	163	-1.05345	-0.112101	0.532103
SSL4.0CH09_2670843	2670843	163	-1.36055	-0.468966	0.755638
ISL4.0CH09_2670861	2670861	163	-2.76324	-0.570175	2.19507
SSL4.0CH09_2671374	2671374	163	1.06255	0.200324	0.538264
SSL4.0CH09_2671756	2671756	163	1.43004	0.511793	0.810733
SSL4.0CH09_2671794	2671794	163	-1.37546	-0.436686	0.767318
SSL4.0CH09_2671836	2671836	163	1.25733	0.161833	0.676885
SSL4.0CH09_2671906	2671906	163	-0.913606	-0.269494	0.440964
SSL4.0CH09_2671950	2671950	163	-1.20944	-0.404425	0.641598
SSL4.0CH09_2672005	2672005	163	-1.31442	-0.159371	0.719987
SSL4.0CH09_2672205	2672205	163	1.23544	0.159021	0.660658
SSL4.0CH09_2672492	2672492	163	-0.950399	-0.115926	0.464305
SSL4.0CH09_2672498	2672498	163	1.17964	0.160918	0.620041
SSL4.0CH09_2672555	2672555	163	-1.31442	-0.159371	0.719987
SSL4.0CH09_2672714	2672714	163	1.43004	0.511793	0.810733
SSL4.0CH09_2673801	2673801	163	0.962401	0.157936	0.472017
SSL4.0CH09_2673831	2673831	163	1.43004	0.511793	0.810733
SSL4.0CH09_2674049	2674049	163	-0.988369	-0.129254	0.48887
SSL4.0CH09_2674096	2674096	163	0.948853	0.070346	0.463315
SSL4.0CH09_2674307	2674307	163	0.948853	0.070346	0.463315
SSL4.0CH09_2675183	2675183	163	1.40254	0.579708	0.788733
SSL4.0CH09_2675976	2675976	163	-1.12577	-0.205925	0.581833
SSL4.0CH09_2676062	2676062	163	-1.23104	-0.198121	0.657417
SSL4.0CH09_2676101	2676101	163	-1.08673	-0.172725	0.554766
SSL4.0CH09_2676370	2676370	163	-1.23104	-0.198121	0.657417
SSL4.0CH09_2676465	2676465	163	-1.23104	-0.198121	0.657417
ISL4.0CH09_2676842	2676842	163	1.87924	0.224609	1.20763
SSL4.0CH09_2677004	2677004	163	-1.10426	-0.256198	0.566859
SSL4.0CH09_2677376	2677376	163	-1.82274	-0.263318	1.15381
SSL4.0CH09_2677550	2677550	163	1.6618	0.25076	1.00667
ISL4.0CH09_2677934	2677934	163	0.942297	0.438681	0.459126
SSL4.0CH09_2678217	2678217	163	-1.39987	-0.600863	0.786607
SSL4.0CH09_2678337	2678337	163	-1.27532	-0.40706	0.690349
SSL4.0CH09_2678361	2678361	163	-1.41658	-0.440331	0.799933
ISL4.0CH09_2678625	2678625	163	-1.15522	-0.179404	0.602595
SSL4.0CH09_2678635	2678635	163	-1.57886	-0.447855	0.934392
SSL4.0CH09_2678723	2678723	163	-1.63101	-0.486141	0.97956
SSL4.0CH09_2678757	2678757	163	1.14526	0.338318	0.595545
SSL4.0CH09_2678838	2678838	163	-1.20944	-0.404425	0.641598
SSL4.0CH09_2679185	2679185	163	1.36825	0.489491	0.761662
SSL4.0CH09_2679411	2679411	163	1.21253	0.302781	0.643855
SSL4.0CH09_2679729	2679729	163	-1.2882	-0.277432	0.700049
SSL4.0CH09_2679758	2679758	163	1.32752	0.310334	0.730038
ISL4.0CH09_2679775	2679775	163	1.43839	0.410597	0.817467
SSL4.0CH09_2679882	2679882	163	-0.986186	-0.0789595	0.487444
SSL4.0CH09_2679891	2679891	163	-0.96658	-0.0769436	0.474714
ISL4.0CH09_2679911	2679911	163	0.992951	0.150845	0.491867
SSL4.0CH09_2680610	2680610	163	-1.05787	-0.127815	0.535093
SSL4.0CH09_2680611	2680611	163	-0.991094	-0.119508	0.490651
SSL4.0CH09_2680697	2680697	163	-1.20944	-0.404425	0.641598
SSL4.0CH09_2681414	2681414	163	-1.20944	-0.404425	0.641598
SSL4.0CH09_2681958	2681958	163	-1.20944	-0.404425	0.641598
SSL4.0CH09_2682539	2682539	163	-0.940978	-0.100352	0.458285
SSL4.0CH09_2682749	2682749	163	-1.05417	-0.0939012	0.532593
SSL4.0CH09_2683016	2683016	163	-1.12719	-0.544202	0.582831
SSL4.0CH09_2683862	2683862	163	1.77628	0.30351	1.11041
SSL4.0CH09_2683914	2683914	163	-0.930973	-0.098979	0.451925
ISL4.0CH09_2684051	2684051	163	1.72607	0.510527	1.06434
SSL4.0CH09_2684088	2684088	163	1.13288	0.171442	0.586821
SSL4.0CH09_2684155	2684155	163	0.984953	0.229755	0.48664
SSL4.0CH09_2684163	2684163	163	1.02425	0.120393	0.512527
SSL4.0CH09_2684322	2684322	163	-0.9073	-0.0950762	0.437009
SSL4.0CH09_2684402	2684402	163	1.35367	0.264656	0.750277
SSL4.0CH09_2684528	2684528	163	0.988791	0.433224	0.489145
SSL4.0CH09_2684529	2684529	163	1.89236	0.241243	1.22029
SSL4.0CH09_2684593	2684593	163	0.981741	0.311784	0.484547
SSL4.0CH09_2684605	2684605	163	1.38824	0.238433	0.777388
SSL4.0CH09_2684661	2684661	163	1.49324	0.279501	0.862306
SSL4.0CH09_2684767	2684767	163	1.28264	0.145754	0.695859
SSL4.0CH09_2684819	2684819	163	1.17102	0.248955	0.613857
SSL4.0CH09_2684857	2684857	163	1.38824	0.238433	0.777388
SSL4.0CH09_2684967	2684967	163	-2.85066	-0.428135	2.30741
SSL4.0CH09_2685082	2685082	163	1.35801	0.477323	0.753657
SSL4.0CH09_2685252	2685252	163	1.38035	0.497824	0.771164
ISL4.0CH09_2685368	2685368	163	-1.00879	-0.210465	0.502279
ISL4.0CH09_2685373	2685373	163	1.5019	0.264319	0.869484
ISL4.0CH09_2685387	2685387	163	1.27891	0.257092	0.693049
ISL4.0CH09_2685436	2685436	163	-1.97449	-0.358402	1.3009
SSL4.0CH09_2685444	2685444	163	0.944645	0.306935	0.460625
SSL4.0CH09_2685552	2685552	163	1.81755	0.477677	1.14893
SSL4.0CH09_2685638	2685638	163	1.16877	0.195268	0.612246
SSL4.0CH09_2686213	2686213	163	1.27825	0.148965	0.692554
SSL4.0CH09_2686571	2686571	163	1.69378	0.218218	1.03519
SSL4.0CH09_2686713	2686713	163	1.69378	0.218218	1.03519
SSL4.0CH09_2686772	2686772	163	1.44953	0.281569	0.826489
SSL4.0CH09_2686979	2686979	163	0.928247	0.111056	0.450197
SSL4.0CH09_2686986	2686986	163	1.15803	0.225402	0.604591
SSL4.0CH09_2687042	2687042	163	1.15803	0.225402	0.604591
SSL4.0CH09_2687576	2687576	163	0.928165	0.169073	0.450146
SSL4.0CH09_2687926	2687926	163	1.0505	0.189928	0.530112
SSL4.0CH09_2689237	2689237	163	1.30867	0.489119	0.715597
SSL4.0CH09_2689843	2689843	163	1.14756	0.214844	0.597169
SSL4.0CH09_2689893	2689893	163	1.05244	0.15595	0.531421
SSL4.0CH09_2689922	2689922	163	0.965498	0.115401	0.474016
SSL4.0CH09_2690303	2690303	163	1.0505	0.189928	0.530112
SSL4.0CH09_2690684	2690684	163	1.0505	0.189928	0.530112
SSL4.0CH09_2690899	2690899	163	1.05244	0.15595	0.531421
SSL4.0CH09_2691897	2691897	163	1.0505	0.189928	0.530112
SSL4.0CH09_2692335	2692335	163	-1.16608	-0.147994	0.610326
SSL4.0CH09_2692801	2692801	163	0.976521	0.155232	0.481153
ISL4.0CH09_2692835	2692835	163	1.0765	0.248642	0.547761
SSL4.0CH09_2692881	2692881	163	0.959405	0.174649	0.470087
SSL4.0CH09_2692905	2692905	163	0.928247	0.111056	0.450197
SSL4.0CH09_2693034	2693034	163	1.76992	0.518761	1.10453
SSL4.0CH09_2693087	2693087	163	1.31349	0.234845	0.71928
ISL4.0CH09_2693292	2693292	163	-1.42514	-0.343321	0.806793
SSL4.0CH09_2693525	2693525	163	0.928247	0.111056	0.450197
SSL4.0CH09_2693556	2693556	163	0.928247	0.111056	0.450197
ISL4.0CH09_2693674	2693674	163	1.24581	0.355358	0.668327
ISL4.0CH09_2693691	2693691	163	1.18564	0.211284	0.624354
SSL4.0CH09_2693891	2693891	163	-3.34129	-1.30271	2.98546
SSL4.0CH09_2694323	2694323	163	1.22434	0.160687	0.652494
ISL4.0CH09_2694366	2694366	163	-1.31493	-0.250407	0.72038
SSL4.0CH09_2694384	2694384	163	1.44462	0.192308	0.822509
SSL4.0CH09_2694394	2694394	163	1.56543	0.256455	0.922915
SSL4.0CH09_2694460	2694460	163	-0.967724	-0.316986	0.475453
SSL4.0CH09_2694578	2694578	163	1.23844	0.183099	0.662871
SSL4.0CH09_2694668	2694668	163	1.71794	0.221941	1.05697
SSL4.0CH09_2694682	2694682	163	1.14368	0.145613	0.59443
SSL4.0CH09_2694683	2694683	163	1.1199	0.23016	0.577729
SSL4.0CH09_2694689	2694689	163	1.18015	0.170693	0.620408
SSL4.0CH09_2694802	2694802	163	-1.09983	-0.456162	0.563794
SSL4.0CH09_2694836	2694836	163	1.09121	0.153663	0.557846
SSL4.0CH09_2694859	2694859	163	1.50223	0.218313	0.869753
SSL4.0CH09_2694884	2694884	163	1.01852	0.149675	0.508723
SSL4.0CH09_2694916	2694916	163	1.05476	0.157135	0.532988
SSL4.0CH09_2694938	2694938	163	1.16648	0.167563	0.610611
SSL4.0CH09_2695127	2695127	163	-2.24358	-0.497206	1.5816
SSL4.0CH09_2695137	2695137	163	-2.14201	-0.749402	1.47265
SSL4.0CH09_2695171	2695171	163	-2.12909	-0.878044	1.45906
ISL4.0CH09_2695247	2695247	163	1.14356	0.220823	0.594341
SSL4.0CH09_2695331	2695331	163	0.944775	0.136743	0.460708
SSL4.0CH09_2695354	2695354	163	-1.2567	-0.492002	0.67642
SSL4.0CH09_2695423	2695423	163	1.25788	0.177597	0.6773
SSL4.0CH09_2695426	2695426	163	1.25788	0.177597	0.6773
SSL4.0CH09_2695428	2695428	163	1.2083	0.121281	0.640766
SSL4.0CH09_2695489	2695489	163	-1.25711	-0.368711	0.676726
SSL4.0CH09_2695522	2695522	163	-1.06315	-0.237416	0.53867
SSL4.0CH09_2695547	2695547	163	-1.22848	-0.530083	0.655532
ISL4.0CH09_2695785	2695785	163	2.08375	0.524751	1.4118
SSL4.0CH09_2695817	2695817	163	1.15937	0.184134	0.605549
SSL4.0CH09_2695983	2695983	163	1.01124	0.183412	0.503899
SSL4.0CH09_2696016	2696016	163	-1.0609	-0.330295	0.537143
SSL4.0CH09_2696045	2696045	163	1.1025	0.213913	0.56564
SSL4.0CH09_2696115	2696115	163	1.08798	0.306453	0.55563
ISL4.0CH09_2697451	2697451	163	-0.992369	-0.159615	0.491486
SSL4.0CH09_2697474	2697474	163	1.36412	0.173438	0.758425
SSL4.0CH09_2697497	2697497	163	1.19578	0.159293	0.631676
SSL4.0CH09_2697601	2697601	163	1.15616	0.175597	0.603268
SSL4.0CH09_2697602	2697602	163	1.19705	0.165351	0.632597
SSL4.0CH09_2697738	2697738	163	1.12751	0.15808	0.583051
SSL4.0CH09_2697783	2697783	163	1.12751	0.15808	0.583051
SSL4.0CH09_2698117	2698117	163	-1.13899	-0.386211	0.591118
SSL4.0CH09_2698148	2698148	163	1.40234	0.208562	0.788568
SSL4.0CH09_2698190	2698190	163	1.15911	0.153152	0.605365
ISL4.0CH09_2698316	2698316	163	-1.05097	-0.267438	0.53043
SSL4.0CH09_2698338	2698338	163	1.11525	0.144409	0.574492
SSL4.0CH09_2698348	2698348	163	1.11525	0.144409	0.574492
SSL4.0CH09_2698457	2698457	163	1.23117	0.162413	0.65751
SSL4.0CH09_2698638	2698638	163	0.964805	0.141614	0.473568
ISL4.0CH09_2698674	2698674	163	-1.11138	-0.410747	0.571796
[truncated: 11,991 more rows]

## Sheet: B-ALMT9
SNP	Position	DF	t.Value	effect	-Log Base 10 p-value
SSL4.0CH06_41612869	41612869	163	-0.870005	-0.115004	0.413889
SSL4.0CH06_41613134	41613134	163	-0.870005	-0.115004	0.413889
SSL4.0CH06_41613222	41613222	163	0.671834	0.367155	0.298742
SSL4.0CH06_41613376	41613376	163	-0.870005	-0.115004	0.413889
SSL4.0CH06_41613393	41613393	163	0.52599	0.299606	0.222131
SSL4.0CH06_41613730	41613730	163	1.02896	0.559351	0.515666
SSL4.0CH06_41613869	41613869	163	0.767544	0.438872	0.352746
SSL4.0CH06_41614002	41614002	163	-0.617986	-0.0792988	0.269664
SSL4.0CH06_41614080	41614080	163	1.57792	0.664959	0.933591
SSL4.0CH06_41614790	41614790	163	0.200227	0.128071	0.0749188
SSL4.0CH06_41614819	41614819	163	-1.12004	-0.54111	0.577833
SSL4.0CH06_41614911	41614911	163	0.916555	0.340314	0.442818
SSL4.0CH06_41614924	41614924	163	-0.285456	-0.101174	0.11033
SSL4.0CH06_41615200	41615200	163	-0.617986	-0.0792988	0.269664
SSL4.0CH06_41615244	41615244	163	1.16867	0.492033	0.612177
SSL4.0CH06_41615362	41615362	163	-1.00858	-0.135303	0.502141
SSL4.0CH06_41615458	41615458	163	-0.966563	-0.126446	0.474703
SSL4.0CH06_41615505	41615505	163	0.606246	0.208172	0.263448
SSL4.0CH06_41615799	41615799	163	-0.984259	-0.127063	0.486188
SSL4.0CH06_41615888	41615888	163	-0.374799	-0.134895	0.149784
SSL4.0CH06_41615942	41615942	163	0.732413	0.340033	0.332576
SSL4.0CH06_41616087	41616087	163	0.348039	0.0568304	0.137714
SSL4.0CH06_41616332	41616332	163	1.02896	0.559351	0.515666
SSL4.0CH06_41616484	41616484	163	-0.617986	-0.0792988	0.269664
SSL4.0CH06_41616771	41616771	163	0.816354	0.281428	0.38144
ISL4.0CH06_41616833	41616833	163	0.267055	0.132846	0.102502
SSL4.0CH06_41616858	41616858	163	-0.581004	-0.131811	0.250233
ISL4.0CH06_41616951	41616951	163	0.0700034	0.0281622	0.0249007
SSL4.0CH06_41617003	41617003	163	3.27133	1.14728	2.8839
SSL4.0CH06_41617038	41617038	163	-0.376818	-0.182703	0.150704
SSL4.0CH06_41617290	41617290	163	-0.83345	-0.193451	0.391676
SSL4.0CH06_41617316	41617316	163	0.816354	0.281428	0.38144
SSL4.0CH06_41617321	41617321	163	-0.870005	-0.115004	0.413889
SSL4.0CH06_41617367	41617367	163	-1.59684	-0.213817	0.94986
ISL4.0CH06_41617403	41617403	163	0.909223	0.439911	0.438213
SSL4.0CH06_41617421	41617421	163	-0.870005	-0.115004	0.413889
SSL4.0CH06_41617447	41617447	163	-0.83345	-0.193451	0.391676
SSL4.0CH06_41617531	41617531	163	0.606246	0.208172	0.263448
SSL4.0CH06_41617619	41617619	163	0.816354	0.281428	0.38144
SSL4.0CH06_41617633	41617633	163	0.172194	0.0789771	0.0637383
SSL4.0CH06_41617642	41617642	163	-0.31298	-0.0695533	0.122228
SSL4.0CH06_41617669	41617669	163	0.0249904	0.0118013	0.00873264
SSL4.0CH06_41617712	41617712	163	-0.017378	-0.00563657	0.00605423
SSL4.0CH06_41617826	41617826	163	1.02896	0.559351	0.515666
SSL4.0CH06_41618274	41618274	163	0.606246	0.208172	0.263448
ISL4.0CH06_41618528	41618528	163	-0.0765665	-0.0185551	0.0273056
SSL4.0CH06_41618537	41618537	163	0.186889	0.0742448	0.0695704
SSL4.0CH06_41618737	41618737	163	0.162431	0.0932514	0.0598983
SSL4.0CH06_41618753	41618753	163	0.122984	0.0597382	0.0446629
ISL4.0CH06_41618787	41618787	163	0.197753	0.0391809	0.073923
ISL4.0CH06_41618797	41618797	163	0.0662257	0.0136661	0.0235219
ISL4.0CH06_41618821	41618821	163	-1.2417	-0.272579	0.665285
SSL4.0CH06_41618901	41618901	163	0.259902	0.0834392	0.0994869
SSL4.0CH06_41618947	41618947	163	-0.754069	-0.120709	0.344962
SSL4.0CH06_41618973	41618973	163	1.02896	0.559351	0.515666
SSL4.0CH06_41619113	41619113	163	0.295327	0.0655363	0.114571
ISL4.0CH06_41619124	41619124	163	0.0601166	0.0131023	0.0213008
SSL4.0CH06_41619129	41619129	163	-1.16686	-0.249319	0.610885
SSL4.0CH06_41619235	41619235	163	-1.12004	-0.54111	0.577833
SSL4.0CH06_41619280	41619280	163	-0.581004	-0.131811	0.250233
SSL4.0CH06_41619314	41619314	163	-0.966954	-0.11794	0.474956
SSL4.0CH06_41619426	41619426	163	-1.45431	-0.164665	0.830371
ISL4.0CH06_41619491	41619491	163	1.02896	0.559351	0.515666
SSL4.0CH06_41619542	41619542	163	2.42614	0.952529	1.78646
SSL4.0CH06_41619690	41619690	163	0.981272	0.248877	0.484242
SSL4.0CH06_41619839	41619839	163	-1.07113	-0.370634	0.544098
SSL4.0CH06_41619879	41619879	163	-0.83345	-0.193451	0.391676
SSL4.0CH06_41619969	41619969	163	-0.534181	-0.070284	0.226254
SSL4.0CH06_41620004	41620004	163	-0.631179	-0.0818577	0.276702
SSL4.0CH06_41620082	41620082	163	-1.08799	-0.142724	0.555632
SSL4.0CH06_41620098	41620098	163	2.034	0.631181	1.36079
ISL4.0CH06_41620362	41620362	163	2.16644	0.478125	1.49853
SSL4.0CH06_41620385	41620385	163	-0.0648682	-0.0165647	0.0230275
SSL4.0CH06_41620386	41620386	163	0.52599	0.299606	0.222131
ISL4.0CH06_41620443	41620443	163	-1.01122	-0.222641	0.503889
ISL4.0CH06_41620444	41620444	163	-0.507426	-0.10798	0.212864
ISL4.0CH06_41620448	41620448	163	-0.507426	-0.10798	0.212864
SSL4.0CH06_41620491	41620491	163	0.92487	0.294557	0.448061
SSL4.0CH06_41620511	41620511	163	-0.11611	-0.0315715	0.0420538
SSL4.0CH06_41620513	41620513	163	-0.376818	-0.182703	0.150704
SSL4.0CH06_41620577	41620577	163	-1.19638	-0.156424	0.632115
SSL4.0CH06_41620584	41620584	163	-0.12813	-0.0325473	0.0466251
SSL4.0CH06_41620622	41620622	163	-1.03251	-0.210356	0.518041
ISL4.0CH06_41620639	41620639	163	-1.11432	-0.256976	0.573843
ISL4.0CH06_41620640	41620640	163	-0.185747	-0.0408172	0.0691152
SSL4.0CH06_41620652	41620652	163	-0.184565	-0.0570136	0.0686439
SSL4.0CH06_41620672	41620672	163	-0.233626	-0.0691964	0.0885396
SSL4.0CH06_41620769	41620769	163	-1.43666	-0.192378	0.816073
SSL4.0CH06_41620786	41620786	163	0.762277	0.374602	0.349696
SSL4.0CH06_41620866	41620866	163	-0.594231	-0.137268	0.257132
SSL4.0CH06_41620892	41620892	163	-1.43662	-0.199493	0.816038
SSL4.0CH06_41621015	41621015	163	-0.594231	-0.137268	0.257132
SSL4.0CH06_41621252	41621252	163	-0.594231	-0.137268	0.257132
SSL4.0CH06_41621451	41621451	163	-1.43662	-0.199493	0.816038
SSL4.0CH06_41621477	41621477	163	0.549259	0.305318	0.2339
SSL4.0CH06_41621520	41621520	163	1.02896	0.559351	0.515666
SSL4.0CH06_41621559	41621559	163	-1.43662	-0.199493	0.816038
SSL4.0CH06_41621716	41621716	163	-1.66001	-0.213317	1.00509
SSL4.0CH06_41621740	41621740	163	-0.369375	-0.151915	0.14732
SSL4.0CH06_41621791	41621791	163	0.308946	0.136555	0.12047
SSL4.0CH06_41621872	41621872	163	-1.43662	-0.199493	0.816038
SSL4.0CH06_41621926	41621926	163	-1.59214	-0.218126	0.945809
SSL4.0CH06_41622044	41622044	163	-1.4011	-0.192983	0.787589
SSL4.0CH06_41622101	41622101	163	-1.62602	-0.207454	0.975199
ISL4.0CH06_41622149	41622149	163	2.29203	0.507073	1.63483
ISL4.0CH06_41622173	41622173	163	-0.262217	-0.0580268	0.100461
SSL4.0CH06_41622396	41622396	163	3.73501	0.524936	3.58643
SSL4.0CH06_41622455	41622455	163	-0.88076	-0.117936	0.420508
ISL4.0CH06_41622595	41622595	163	-1.0151	-0.215986	0.506456
SSL4.0CH06_41622605	41622605	163	0.0807213	0.0210602	0.0288343
SSL4.0CH06_41622627	41622627	163	-0.342567	-0.0431026	0.135272
SSL4.0CH06_41622638	41622638	163	0.182942	0.0754522	0.0679979
SSL4.0CH06_41622690	41622690	163	-0.907503	-0.120616	0.437136
SSL4.0CH06_41622743	41622743	163	-0.374799	-0.134895	0.149784
SSL4.0CH06_41622759	41622759	163	-1.23148	-0.162342	0.657741
SSL4.0CH06_41622803	41622803	163	1.02896	0.559351	0.515666
SSL4.0CH06_41622814	41622814	163	0.0911094	0.0479205	0.0326779
SSL4.0CH06_41622821	41622821	163	-0.374799	-0.134895	0.149784
SSL4.0CH06_41622847	41622847	163	-0.88076	-0.117936	0.420508
SSL4.0CH06_41622859	41622859	163	0.163574	0.037932	0.0603464
SSL4.0CH06_41622899	41622899	163	0.0911094	0.0479205	0.0326779
ISL4.0CH06_41622914	41622914	163	1.82826	0.420493	1.15903
SSL4.0CH06_41622954	41622954	163	-0.689721	-0.0845258	0.308609
SSL4.0CH06_41622995	41622995	163	-0.57123	-0.296723	0.24517
SSL4.0CH06_41623056	41623056	163	-0.229795	-0.0521488	0.0869606
SSL4.0CH06_41623061	41623061	163	-1.40248	-0.175857	0.788684
SSL4.0CH06_41623482	41623482	163	-0.857786	-0.182042	0.406415
ISL4.0CH06_41623728	41623728	163	0.767544	0.438872	0.352746
SSL4.0CH06_41623745	41623745	163	0.326308	0.0815424	0.128071
SSL4.0CH06_41623747	41623747	163	0.326308	0.0815424	0.128071
SSL4.0CH06_41623759	41623759	163	0.326308	0.0815424	0.128071
SSL4.0CH06_41623764	41623764	163	0.326308	0.0815424	0.128071
SSL4.0CH06_41623783	41623783	163	0.19271	0.0796579	0.0718981
SSL4.0CH06_41623895	41623895	163	0.326308	0.0815424	0.128071
SSL4.0CH06_41623914	41623914	163	-0.763143	-0.373371	0.350197
SSL4.0CH06_41623961	41623961	163	-0.453097	-0.169747	0.186364
SSL4.0CH06_41624049	41624049	163	0.326308	0.0815424	0.128071
SSL4.0CH06_41624084	41624084	163	0.326308	0.0815424	0.128071
SSL4.0CH06_41624097	41624097	163	-0.032807	-0.0231766	0.0114996
SSL4.0CH06_41624145	41624145	163	-0.374799	-0.134895	0.149784
SSL4.0CH06_41624281	41624281	163	0.436531	0.111518	0.178467
SSL4.0CH06_41624363	41624363	163	0.671834	0.367155	0.298742
SSL4.0CH06_41624388	41624388	163	-0.986841	-0.25873	0.487872
SSL4.0CH06_41624438	41624438	163	0.280469	0.0711688	0.108199
SSL4.0CH06_41624457	41624457	163	0.162431	0.0932514	0.0598983
SSL4.0CH06_41624562	41624562	163	0.0911094	0.0479205	0.0326779
SSL4.0CH06_41624616	41624616	163	0.52599	0.299606	0.222131
SSL4.0CH06_41624620	41624620	163	-1.0926	-0.146966	0.558805
SSL4.0CH06_41624662	41624662	163	0.436531	0.111518	0.178467
SSL4.0CH06_41624877	41624877	163	-0.57123	-0.296723	0.24517
SSL4.0CH06_41624885	41624885	163	-1.92075	-0.711233	1.24788
SSL4.0CH06_41625003	41625003	163	-0.374799	-0.134895	0.149784
SSL4.0CH06_41625060	41625060	163	0.816354	0.281428	0.38144
SSL4.0CH06_41625069	41625069	163	0.122984	0.0597382	0.0446629
SSL4.0CH06_41625072	41625072	163	0.258137	0.121413	0.0987451
SSL4.0CH06_41625161	41625161	163	0.326308	0.0815424	0.128071
SSL4.0CH06_41625195	41625195	163	0.0911094	0.0479205	0.0326779
SSL4.0CH06_41625225	41625225	163	0.0911094	0.0479205	0.0326779
SSL4.0CH06_41625385	41625385	163	0.326308	0.0815424	0.128071
SSL4.0CH06_41625555	41625555	163	-0.032807	-0.0231766	0.0114996
SSL4.0CH06_41625620	41625620	163	0.52599	0.299606	0.222131
SSL4.0CH06_41625641	41625641	163	-1.38244	-0.255739	0.77281
SSL4.0CH06_41625709	41625709	163	-0.914443	-0.123867	0.441489
SSL4.0CH06_41625724	41625724	163	-0.914443	-0.123867	0.441489
SSL4.0CH06_41625760	41625760	163	0.326308	0.0815424	0.128071
SSL4.0CH06_41625802	41625802	163	0.767544	0.438872	0.352746
SSL4.0CH06_41625832	41625832	163	-1.59684	-0.213817	0.94986
SSL4.0CH06_41626027	41626027	163	-0.763143	-0.373371	0.350197
SSL4.0CH06_41626149	41626149	163	-0.2584	-0.151006	0.0988554
SSL4.0CH06_41626405	41626405	163	0.767544	0.438872	0.352746
SSL4.0CH06_41626523	41626523	163	0.92487	0.294557	0.448061
SSL4.0CH06_41626528	41626528	163	1.02896	0.559351	0.515666
SSL4.0CH06_41626546	41626546	163	-1.66001	-0.213317	1.00509
SSL4.0CH06_41626664	41626664	163	-0.733043	-0.0941163	0.332935
SSL4.0CH06_41626989	41626989	163	0.326308	0.0815424	0.128071
SSL4.0CH06_41627073	41627073	163	-1.66001	-0.213317	1.00509
SSL4.0CH06_41627509	41627509	163	0.762277	0.374602	0.349696
SSL4.0CH06_41627553	41627553	163	-1.47559	-0.198318	0.847767
ISL4.0CH06_41627590	41627590	163	0.241554	0.047519	0.0918209
SSL4.0CH06_41627624	41627624	163	0.326308	0.0815424	0.128071
SSL4.0CH06_41627660	41627660	163	0.326308	0.0815424	0.128071
SSL4.0CH06_41627994	41627994	163	-0.261908	-0.112993	0.100331
SSL4.0CH06_41628062	41628062	163	-1.26495	-0.614394	0.682574
SSL4.0CH06_41628310	41628310	163	0.326308	0.0815424	0.128071
SSL4.0CH06_41628353	41628353	163	-1.16686	-0.249319	0.610885
SSL4.0CH06_41628506	41628506	163	-0.57123	-0.296723	0.24517
SSL4.0CH06_41628568	41628568	163	-1.37229	-0.250153	0.764829
ISL4.0CH06_41628588	41628588	163	0.0269623	0.00581001	0.00942907
SSL4.0CH06_41628876	41628876	163	-0.0559598	-0.019076	0.0197955
SSL4.0CH06_41628888	41628888	163	0.539334	0.216309	0.228859
ISL4.0CH06_41628930	41628930	163	0.00727966	0.00183883	0.00252597
SSL4.0CH06_41629139	41629139	163	0.750575	0.175704	0.342953
ISL4.0CH06_41629331	41629331	163	0.871781	0.329497	0.414979
ISL4.0CH06_41629349	41629349	163	-1.03456	-0.211899	0.519411
ISL4.0CH06_41629352	41629352	163	2.1138	0.482746	1.44304
SSL4.0CH06_41629360	41629360	163	0.471042	0.183938	0.195016
SSL4.0CH06_41629369	41629369	163	0.549691	0.132251	0.23412
ISL4.0CH06_41629382	41629382	163	0.0256497	0.0100531	0.00896537
SSL4.0CH06_41629470	41629470	163	-1.98168	-0.255008	1.30806
SSL4.0CH06_41629473	41629473	163	0.60143	0.142682	0.260911
ISL4.0CH06_41629478	41629478	163	1.01792	0.385595	0.508325
SSL4.0CH06_41629564	41629564	163	0.303094	0.144685	0.117929
SSL4.0CH06_41629573	41629573	163	-2.97446	-0.290343	2.47092
SSL4.0CH06_41629601	41629601	163	-0.117281	-0.0139805	0.0424974
SSL4.0CH06_41629615	41629615	163	-0.227409	-0.094782	0.0859794
SSL4.0CH06_41629641	41629641	163	-0.30132	-0.117733	0.11716
SSL4.0CH06_41629643	41629643	163	-0.147195	-0.079298	0.0539607
SSL4.0CH06_41629672	41629672	163	-0.818366	-0.26344	0.38264
SSL4.0CH06_41629706	41629706	163	0.466961	0.0986399	0.19304
SSL4.0CH06_41629712	41629712	163	0.448764	0.19118	0.184291
SSL4.0CH06_41629715	41629715	163	-0.428148	-0.169583	0.174503
SSL4.0CH06_41629723	41629723	163	0.000249926	7.26929e-05	8.64796e-05
SSL4.0CH06_41629731	41629731	163	0.0911094	0.0479205	0.0326779
SSL4.0CH06_41629740	41629740	163	-0.574681	-0.235158	0.246954
SSL4.0CH06_41629750	41629750	163	2.14662	0.928592	1.47752
SSL4.0CH06_41629751	41629751	163	0.468872	0.0779791	0.193964
SSL4.0CH06_41629755	41629755	163	1.68051	0.541482	1.02331
SSL4.0CH06_41629761	41629761	163	-0.0164323	-0.00318664	0.00572262
SSL4.0CH06_41629762	41629762	163	1.57178	0.329511	0.928337
SSL4.0CH06_41629770	41629770	163	2.62844	0.980248	2.02697
SSL4.0CH06_41629777	41629777	163	2.14662	0.928592	1.47752
SSL4.0CH06_41629782	41629782	163	2.14662	0.928592	1.47752
SSL4.0CH06_41629784	41629784	163	2.14662	0.928592	1.47752
SSL4.0CH06_41629805	41629805	163	1.83646	0.777457	1.16678
SSL4.0CH06_41629816	41629816	163	2.14662	0.928592	1.47752
SSL4.0CH06_41629826	41629826	163	1.28858	0.485916	0.70034
SSL4.0CH06_41629827	41629827	163	2.14662	0.928592	1.47752
SSL4.0CH06_41629832	41629832	163	1.05246	0.347534	0.531437
SSL4.0CH06_41629837	41629837	163	2.14662	0.928592	1.47752
SSL4.0CH06_41629839	41629839	163	1.52423	0.436273	0.888103
SSL4.0CH06_41629842	41629842	163	-0.246062	-0.0310804	0.0936952
SSL4.0CH06_41629843	41629843	163	2.14662	0.928592	1.47752
SSL4.0CH06_41629915	41629915	163	0.738908	0.165505	0.336275
SSL4.0CH06_41629931	41629931	163	1.53574	0.537809	0.897767
SSL4.0CH06_41629944	41629944	163	0.609581	0.141734	0.26521
SSL4.0CH06_41629964	41629964	163	0.558473	0.12785	0.238608
SSL4.0CH06_41629967	41629967	163	0.131016	0.0389606	0.0477287
SSL4.0CH06_41629977	41629977	163	0.0361092	0.0168	0.0126737
SSL4.0CH06_41629978	41629978	163	0.200638	0.0351907	0.0750845
SSL4.0CH06_41629996	41629996	163	0.0361092	0.0168	0.0126737
SSL4.0CH06_41630052	41630052	163	-0.298793	-0.115437	0.116067
ISL4.0CH06_41630067	41630067	163	1.76683	0.422846	1.10167
SSL4.0CH06_41630087	41630087	163	0.60143	0.142682	0.260911
SSL4.0CH06_41630110	41630110	163	0.144327	0.0332813	0.0528502
ISL4.0CH06_41630161	41630161	163	0.478981	0.0868787	0.198875
SSL4.0CH06_41630341	41630341	163	-1.2886	-0.172452	0.700352
SSL4.0CH06_41630353	41630353	163	0.701952	0.131626	0.315415
SSL4.0CH06_41630515	41630515	163	-0.292503	-0.106129	0.113355
SSL4.0CH06_41630624	41630624	163	-0.742113	-0.306189	0.338105
SSL4.0CH06_41630625	41630625	163	-1.36382	-0.182938	0.758197
SSL4.0CH06_41630626	41630626	163	0.52599	0.299606	0.222131
SSL4.0CH06_41630773	41630773	163	-1.47559	-0.198318	0.847767
SSL4.0CH06_41631108	41631108	163	-0.2584	-0.151006	0.0988554
ISL4.0CH06_41631346	41631346	163	0.063567	0.0265744	0.022554
SSL4.0CH06_41631381	41631381	163	0.538944	0.123926	0.228662
SSL4.0CH06_41631416	41631416	163	-0.2584	-0.151006	0.0988554
SSL4.0CH06_41631423	41631423	163	-0.891862	-0.169216	0.427382
SSL4.0CH06_41631513	41631513	163	-0.604809	-0.26662	0.262691
SSL4.0CH06_41631730	41631730	163	-0.891862	-0.169216	0.427382
SSL4.0CH06_41631820	41631820	163	0.200227	0.128071	0.0749188
SSL4.0CH06_41631896	41631896	163	0.0911094	0.0479205	0.0326779
SSL4.0CH06_41631936	41631936	163	-0.328998	-0.0499842	0.129257
SSL4.0CH06_41631938	41631938	163	-0.763143	-0.373371	0.350197
SSL4.0CH06_41632114	41632114	163	-0.285179	-0.162402	0.110212
SSL4.0CH06_41632126	41632126	163	1.24157	0.668698	0.665187
SSL4.0CH06_41632193	41632193	163	-0.701142	-0.118048	0.314963
SSL4.0CH06_41632194	41632194	163	-0.747336	-0.0958327	0.341094
SSL4.0CH06_41632494	41632494	163	-0.997239	-0.12766	0.494678
SSL4.0CH06_41632611	41632611	163	-0.742113	-0.306189	0.338105
SSL4.0CH06_41632664	41632664	163	-1.47559	-0.198318	0.847767
ISL4.0CH06_41632694	41632694	163	-0.591997	-0.180772	0.255963
SSL4.0CH06_41632937	41632937	163	-0.763143	-0.373371	0.350197
SSL4.0CH06_41632999	41632999	163	-0.815499	-0.367384	0.380931
SSL4.0CH06_41633236	41633236	163	-0.763143	-0.373371	0.350197
ISL4.0CH06_41633481	41633481	163	1.04517	0.383488	0.526525
SSL4.0CH06_41633518	41633518	163	-1.12004	-0.54111	0.577833
SSL4.0CH06_41633592	41633592	163	0.767544	0.438872	0.352746
SSL4.0CH06_41633989	41633989	163	-0.376818	-0.182703	0.150704
SSL4.0CH06_41634058	41634058	163	0.816354	0.281428	0.38144
ISL4.0CH06_41634145	41634145	163	-0.323275	-0.0710788	0.126737
SSL4.0CH06_41634252	41634252	163	-0.110134	-0.01751	0.0397964
SSL4.0CH06_41634267	41634267	163	0.736484	0.176604	0.334893
SSL4.0CH06_41634398	41634398	163	0.52599	0.299606	0.222131
SSL4.0CH06_41634418	41634418	163	0.530269	0.14954	0.224282
SSL4.0CH06_41634521	41634521	163	-0.891862	-0.169216	0.427382
SSL4.0CH06_41634676	41634676	163	-0.288218	-0.0456275	0.111514
ISL4.0CH06_41634692	41634692	163	-1.5598	-0.372631	0.918127
ISL4.0CH06_41634698	41634698	163	-0.0560736	-0.0114131	0.0198367
SSL4.0CH06_41634726	41634726	163	-0.891862	-0.169216	0.427382
SSL4.0CH06_41634976	41634976	163	-1.02428	-0.128759	0.512548
SSL4.0CH06_41635008	41635008	163	-0.12019	-0.0373104	0.0436006
ISL4.0CH06_41635023	41635023	163	0.136116	0.0274117	0.049685
SSL4.0CH06_41635034	41635034	163	1.04783	0.227372	0.528316
SSL4.0CH06_41635050	41635050	163	-1.47559	-0.198318	0.847767
ISL4.0CH06_41635056	41635056	163	0.279431	0.0928658	0.107756
ISL4.0CH06_41635064	41635064	163	-0.252566	-0.0743422	0.0964098
SSL4.0CH06_41635066	41635066	163	-1.33429	-0.179234	0.735255
SSL4.0CH06_41635173	41635173	163	-0.891862	-0.169216	0.427382
SSL4.0CH06_41635237	41635237	163	0.767544	0.438872	0.352746
SSL4.0CH06_41635243	41635243	163	-0.532659	-0.205721	0.225487
SSL4.0CH06_41635300	41635300	163	-0.410073	-0.139414	0.16603
SSL4.0CH06_41635414	41635414	163	1.02896	0.559351	0.515666
SSL4.0CH06_41635474	41635474	163	-1.47559	-0.198318	0.847767
SSL4.0CH06_41635504	41635504	163	-0.25718	-0.0405953	0.0983433
SSL4.0CH06_41635519	41635519	163	0.200227	0.128071	0.0749188
SSL4.0CH06_41635562	41635562	163	-0.304533	-0.0953097	0.118553
SSL4.0CH06_41635656	41635656	163	0.0911094	0.0479205	0.0326779
SSL4.0CH06_41636139	41636139	163	0.674777	0.152689	0.300359
SSL4.0CH06_41636429	41636429	163	-1.59684	-0.213817	0.94986
SSL4.0CH06_41636461	41636461	163	-1.47559	-0.198318	0.847767
SSL4.0CH06_41636479	41636479	163	-0.25718	-0.0405953	0.0983433
SSL4.0CH06_41636486	41636486	163	-0.911773	-0.202929	0.439813
SSL4.0CH06_41636908	41636908	163	-0.763143	-0.373371	0.350197
SSL4.0CH06_41636916	41636916	163	-0.866047	-0.0956889	0.411463
SSL4.0CH06_41637013	41637013	163	-0.763143	-0.373371	0.350197
SSL4.0CH06_41637037	41637037	163	-0.193616	-0.0305694	0.0722613
SSL4.0CH06_41637038	41637038	163	-0.193616	-0.0305694	0.0722613
SSL4.0CH06_41637266	41637266	163	-0.763143	-0.373371	0.350197
SSL4.0CH06_41637304	41637304	163	-0.997239	-0.12766	0.494678
SSL4.0CH06_41637367	41637367	163	-0.25718	-0.0405953	0.0983433
SSL4.0CH06_41637400	41637400	163	-0.997239	-0.12766	0.494678
SSL4.0CH06_41637566	41637566	163	0.816354	0.281428	0.38144
SSL4.0CH06_41637895	41637895	163	-0.25718	-0.0405953	0.0983433
SSL4.0CH06_41638090	41638090	163	-0.159861	-0.0266351	0.0588922
SSL4.0CH06_41638227	41638227	163	-1.47559	-0.198318	0.847767
SSL4.0CH06_41638239	41638239	163	-0.25718	-0.0405953	0.0983433
SSL4.0CH06_41638240	41638240	163	-0.25718	-0.0405953	0.0983433
SSL4.0CH06_41638366	41638366	163	-1.47559	-0.198318	0.847767
SSL4.0CH06_41638432	41638432	163	-1.56246	-0.209546	0.920392
VSL4.0CH06_41638583	41638583	163	-1.38326	-0.182053	0.77346
SSL4.0CH06_41638972	41638972	163	-0.25718	-0.0405953	0.0983433
SSL4.0CH06_41638976	41638976	163	0.186889	0.0742448	0.0695704
SSL4.0CH06_41639045	41639045	163	-0.25718	-0.0405953	0.0983433
SSL4.0CH06_41639071	41639071	163	-0.25718	-0.0405953	0.0983433
SSL4.0CH06_41639098	41639098	163	-0.25718	-0.0405953	0.0983433
SSL4.0CH06_41639113	41639113	163	-0.319846	-0.0513151	0.125232
SSL4.0CH06_41639137	41639137	163	-0.763239	-0.0845245	0.350252
SSL4.0CH06_41639381	41639381	163	-0.25718	-0.0405953	0.0983433
ISL4.0CH06_41639412	41639412	163	0.875609	0.292579	0.417333
ISL4.0CH06_41639728	41639728	163	-1.67162	-0.340701	1.01539
SSL4.0CH06_41639798	41639798	163	0.767544	0.438872	0.352746
ISL4.0CH06_41639901	41639901	163	-0.285138	-0.0527029	0.110194
SSL4.0CH06_41640013	41640013	163	-0.431249	-0.166167	0.175967
SSL4.0CH06_41640083	41640083	163	1.09775	0.31265	0.562356
SSL4.0CH06_41640254	41640254	163	-0.763143	-0.373371	0.350197
SSL4.0CH06_41640279	41640279	163	-0.275737	-0.12395	0.106183
ISL4.0CH06_41640312	41640312	163	-0.237462	-0.0448961	0.0901249
SSL4.0CH06_41640393	41640393	163	-0.25718	-0.0405953	0.0983433
SSL4.0CH06_41640541	41640541	163	-1.11918	-0.14337	0.577228
SSL4.0CH06_41640776	41640776	163	0.82115	0.187586	0.384302
SSL4.0CH06_41641021	41641021	163	-0.079879	-0.0326706	0.028524
SSL4.0CH06_41641037	41641037	163	-0.217023	-0.0341568	0.0817275
SSL4.0CH06_41641171	41641171	163	-0.398146	-0.0640883	0.160494
SSL4.0CH06_41641382	41641382	163	-0.30105	-0.0476076	0.117043
SSL4.0CH06_41641480	41641480	163	-0.431249	-0.166167	0.175967
SSL4.0CH06_41641510	41641510	163	-0.398146	-0.0640883	0.160494
SSL4.0CH06_41641584	41641584	163	-0.492411	-0.0763931	0.205448
SSL4.0CH06_41641593	41641593	163	-1.52332	-0.203552	0.887339
SSL4.0CH06_41641612	41641612	163	-0.872989	-0.166005	0.415722
SSL4.0CH06_41641675	41641675	163	-0.275737	-0.12395	0.106183
SSL4.0CH06_41641746	41641746	163	0.0821298	0.0283739	0.0293536
SSL4.0CH06_41641747	41641747	163	0.674777	0.152689	0.300359
SSL4.0CH06_41641819	41641819	163	-0.25718	-0.0405953	0.0983433
SSL4.0CH06_41641826	41641826	163	-0.25718	-0.0405953	0.0983433
SSL4.0CH06_41641862	41641862	163	-0.185033	-0.0615108	0.0688303
SSL4.0CH06_41641874	41641874	163	-1.18728	-0.158411	0.625536
SSL4.0CH06_41641882	41641882	163	-0.2584	-0.151006	0.0988554
SSL4.0CH06_41641883	41641883	163	-0.25718	-0.0405953	0.0983433
SSL4.0CH06_41641907	41641907	163	0.836777	0.426315	0.39368
SSL4.0CH06_41641921	41641921	163	-0.25718	-0.0405953	0.0983433
ISL4.0CH06_41641943	41641943	163	0.262161	0.0676066	0.100438
SSL4.0CH06_41641949	41641949	163	-0.168464	-0.0276556	0.062268
SSL4.0CH06_41641953	41641953	163	-0.168464	-0.0276556	0.062268
ISL4.0CH06_41641959	41641959	163	0.262161	0.0676066	0.100438
ISL4.0CH06_41641968	41641968	163	0.258137	0.121413	0.0987451
SSL4.0CH06_41641969	41641969	163	-0.872989	-0.166005	0.415722
SSL4.0CH06_41641970	41641970	163	0.258137	0.121413	0.0987451
SSL4.0CH06_41641998	41641998	163	-0.763143	-0.373371	0.350197
SSL4.0CH06_41642003	41642003	163	-0.25718	-0.0405953	0.0983433
SSL4.0CH06_41642033	41642033	163	-0.763143	-0.373371	0.350197
SSL4.0CH06_41642057	41642057	163	-0.25718	-0.0405953	0.0983433
SSL4.0CH06_41642101	41642101	163	-0.25718	-0.0405953	0.0983433
SSL4.0CH06_41642104	41642104	163	-0.25718	-0.0405953	0.0983433
SSL4.0CH06_41642123	41642123	163	-0.25718	-0.0405953	0.0983433
SSL4.0CH06_41642125	41642125	163	-0.25718	-0.0405953	0.0983433
ISL4.0CH06_41642160	41642160	163	0.262161	0.0676066	0.100438
SSL4.0CH06_41642187	41642187	163	-0.25718	-0.0405953	0.0983433
SSL4.0CH06_41642200	41642200	163	-0.25718	-0.0405953	0.0983433
ISL4.0CH06_41642210	41642210	163	0.713375	0.192338	0.321815
SSL4.0CH06_41642253	41642253	163	-0.25718	-0.0405953	0.0983433
ISL4.0CH06_41642257	41642257	163	0.713375	0.192338	0.321815
SSL4.0CH06_41642296	41642296	163	-0.25718	-0.0405953	0.0983433
SSL4.0CH06_41642386	41642386	163	-0.0854652	-0.0281178	0.0305858
SSL4.0CH06_41642404	41642404	163	-1.16478	-0.145104	0.609401
SSL4.0CH06_41642406	41642406	163	-0.0249239	-0.0130512	0.00870918
SSL4.0CH06_41642410	41642410	163	-0.171909	-0.0276242	0.0636258
SSL4.0CH06_41642456	41642456	163	1.02896	0.559351	0.515666
SSL4.0CH06_41642457	41642457	163	-0.25718	-0.0405953	0.0983433
SSL4.0CH06_41642462	41642462	163	-1.68984	-0.225	1.03166
VSL4.0CH06_41642541	41642541	163	-1.20369	-0.147224	0.637416
SSL4.0CH06_41642595	41642595	163	-0.85886	-0.169413	0.407069
SSL4.0CH06_41642624	41642624	163	-1.47254	-0.307447	0.84526
ISL4.0CH06_41642652	41642652	163	0.295272	0.0915174	0.114547
SSL4.0CH06_41642726	41642726	163	-1.78395	-0.399233	1.11752
SSL4.0CH06_41642751	41642751	163	-1.30308	-0.296044	0.711334
SSL4.0CH06_41642920	41642920	163	-0.809639	-0.196301	0.377446
SSL4.0CH06_41642936	41642936	163	0.341176	0.0669231	0.134653
SSL4.0CH06_41642958	41642958	163	-1.25348	-0.270609	0.674022
SSL4.0CH06_41642987	41642987	163	-1.45543	-0.294938	0.831288
SSL4.0CH06_41643206	41643206	163	-1.37998	-0.27786	0.770874
SSL4.0CH06_41643294	41643294	163	-0.881655	-0.138972	0.421061
SSL4.0CH06_41643333	41643333	163	-0.804934	-0.12989	0.374656
ISL4.0CH06_41643452	41643452	163	1.81948	0.364818	1.15075
SSL4.0CH06_41643473	41643473	163	-0.563378	-0.0695914	0.241125
SSL4.0CH06_41643479	41643479	163	2.92766	1.28275	2.4085
SSL4.0CH06_41643484	41643484	163	-1.58086	-0.210687	0.936108
SSL4.0CH06_41643486	41643486	163	-1.16478	-0.145104	0.609401
SSL4.0CH06_41643528	41643528	163	-1.16478	-0.145104	0.609401
SSL4.0CH06_41643555	41643555	163	-1.16478	-0.145104	0.609401
SSL4.0CH06_41643653	41643653	163	-1.40541	-0.181191	0.791016
SSL4.0CH06_41643682	41643682	163	-1.40541	-0.181191	0.791016
SSL4.0CH06_41643693	41643693	163	-1.40541	-0.181191	0.791016
SSL4.0CH06_41643700	41643700	163	1.02896	0.559351	0.515666
SSL4.0CH06_41643724	41643724	163	-1.40541	-0.181191	0.791016
SSL4.0CH06_41643725	41643725	163	-1.40541	-0.181191	0.791016
ISL4.0CH06_41643729	41643729	163	2.01738	0.413181	1.34394
SSL4.0CH06_41643730	41643730	163	-1.40541	-0.181191	0.791016
ISL4.0CH06_41643733	41643733	163	2.01738	0.413181	1.34394
ISL4.0CH06_41643749	41643749	163	2.01738	0.413181	1.34394
ISL4.0CH06_41643773	41643773	163	-0.273383	-0.107106	0.105183
SSL4.0CH06_41643793	41643793	163	-1.40541	-0.181191	0.791016
SSL4.0CH06_41643810	41643810	163	-1.89979	-0.262992	1.22749
ISL4.0CH06_41643815	41643815	163	2.5705	0.525493	1.95664
SSL4.0CH06_41643824	41643824	163	1.02896	0.559351	0.515666
SSL4.0CH06_41643830	41643830	163	-1.40541	-0.181191	0.791016
SSL4.0CH06_41643890	41643890	163	-1.40541	-0.181191	0.791016
SSL4.0CH06_41643926	41643926	163	-1.83461	-0.236769	1.16503
SSL4.0CH06_41643971	41643971	163	-1.52765	-0.196979	0.890968
SSL4.0CH06_41643976	41643976	163	-1.40541	-0.181191	0.791016
SSL4.0CH06_41643981	41643981	163	-1.40541	-0.181191	0.791016
SSL4.0CH06_41643982	41643982	163	0.762277	0.374602	0.349696
ISL4.0CH06_41644009	41644009	163	-0.218989	-0.0456261	0.0825301
SSL4.0CH06_41644023	41644023	163	-1.40541	-0.181191	0.791016
SSL4.0CH06_41644029	41644029	163	-1.40541	-0.181191	0.791016
SSL4.0CH06_41644043	41644043	163	-1.40541	-0.181191	0.791016
SSL4.0CH06_41644045	41644045	163	-0.184538	-0.0689018	0.0686332
SSL4.0CH06_41644055	41644055	163	-1.40541	-0.181191	0.791016
SSL4.0CH06_41644082	41644082	163	0.683745	0.273272	0.305301
SSL4.0CH06_41644112	41644112	163	-1.52939	-0.20216	0.892429
ISL4.0CH06_41644171	41644171	163	2.57659	0.352455	1.96399
SSL4.0CH06_41644181	41644181	163	-1.40541	-0.181191	0.791016
SSL4.0CH06_41644191	41644191	163	-1.40541	-0.181191	0.791016
SSL4.0CH06_41644200	41644200	163	-1.40541	-0.181191	0.791016
SSL4.0CH06_41644201	41644201	163	1.29392	0.488928	0.704384
SSL4.0CH06_41644220	41644220	163	-1.49679	-0.168852	0.865245
SSL4.0CH06_41644392	41644392	163	-0.151864	-0.0317721	0.055773
SSL4.0CH06_41644400	41644400	163	-1.49993	-0.196117	0.867843
SSL4.0CH06_41644552	41644552	163	0.0825487	0.0309675	0.0295082
SSL4.0CH06_41644784	41644784	163	-1.05006	-0.141543	0.529818
SSL4.0CH06_41644791	41644791	163	-1.05006	-0.141543	0.529818
SSL4.0CH06_41644816	41644816	163	0.542192	0.153999	0.230307
SSL4.0CH06_41644826	41644826	163	-1.20443	-0.161123	0.637951
ISL4.0CH06_41644853	41644853	163	-0.515388	-0.0961883	0.216825
ISL4.0CH06_41644886	41644886	163	1.5093	0.293674	0.87563
SSL4.0CH06_41645006	41645006	163	-1.36717	-0.181689	0.760817
SSL4.0CH06_41645038	41645038	163	-0.827934	-0.290961	0.388363
SSL4.0CH06_41645082	41645082	163	-1.24039	-0.164707	0.664315
ISL4.0CH06_41645227	41645227	163	0.039816	0.0083198	0.0139952
SSL4.0CH06_41645273	41645273	163	0.219835	0.0456103	0.0828757
SSL4.0CH06_41645361	41645361	163	-1.24039	-0.164707	0.664315
SSL4.0CH06_41645391	41645391	163	0.211804	0.0580812	0.0796031
SSL4.0CH06_41645403	41645403	163	-0.0539392	-0.0274486	0.0190655
SSL4.0CH06_41645433	41645433	163	0.200227	0.128071	0.0749188
SSL4.0CH06_41645471	41645471	163	1.43664	0.595081	0.816055
ISL4.0CH06_41645583	41645583	163	-1.79501	-0.329867	1.12782
SSL4.0CH06_41645593	41645593	163	0.83624	0.215077	0.393357
SSL4.0CH06_41645636	41645636	163	-2.17494	-0.278829	1.50757
SSL4.0CH06_41645657	41645657	163	1.42908	0.441594	0.809966
SSL4.0CH06_41645703	41645703	163	-1.36522	-0.18619	0.759291
SSL4.0CH06_41645717	41645717	163	-1.31126	-0.156145	0.717574
SSL4.0CH06_41645724	41645724	163	-0.27344	-0.0837143	0.105207
SSL4.0CH06_41645725	41645725	163	0.92487	0.294557	0.448061
SSL4.0CH06_41645854	41645854	163	-0.408079	-0.0456383	0.165102
SSL4.0CH06_41645879	41645879	163	0.733378	0.18331	0.333125
SSL4.0CH06_41645926	41645926	163	-0.630035	-0.0813706	0.27609
SSL4.0CH06_41645970	41645970	163	-0.549549	-0.0616142	0.234048
ISL4.0CH06_41646124	41646124	163	1.30054	0.260898	0.709404
SSL4.0CH06_41646128	41646128	163	-1.6421	-0.231792	0.989287
SSL4.0CH06_41646145	41646145	163	-0.623299	-0.0753907	0.272492
SSL4.0CH06_41646160	41646160	163	-0.0116982	-0.00426675	0.00406628
SSL4.0CH06_41646251	41646251	163	-1.29798	-0.393664	0.707458
SSL4.0CH06_41646256	41646256	163	-0.993969	-0.276255	0.492534
ISL4.0CH06_41646342	41646342	163	0.817047	0.185502	0.381854
ISL4.0CH06_41646484	41646484	163	1.33731	0.301354	0.737583
SSL4.0CH06_41646505	41646505	163	-0.212762	-0.0329462	0.0799925
ISL4.0CH06_41646554	41646554	163	3.52251	0.606728	3.25592
SSL4.0CH06_41646568	41646568	163	-0.153961	-0.0727017	0.0565892
SSL4.0CH06_41646668	41646668	163	1.24157	0.668698	0.665187
SSL4.0CH06_41646797	41646797	163	-0.837907	-0.111192	0.394361
SSL4.0CH06_41646889	41646889	163	-1.01494	-0.132063	0.506349
SSL4.0CH06_41647114	41647114	163	-1.1676	-0.325166	0.611416
SSL4.0CH06_41647115	41647115	163	-1.1676	-0.325166	0.611416
SSL4.0CH06_41647281	41647281	163	0.54438	0.239674	0.231418
SSL4.0CH06_41647296	41647296	163	0.767544	0.438872	0.352746
SSL4.0CH06_41647525	41647525	163	-1.70439	-0.19532	1.04473
SSL4.0CH06_41647565	41647565	163	-1.70439	-0.19532	1.04473
SSL4.0CH06_41647814	41647814	163	-0.285179	-0.162402	0.110212
SSL4.0CH06_41647916	41647916	163	-0.7043	-0.109381	0.316727
SSL4.0CH06_41648027	41648027	163	-0.0696679	-0.0206628	0.0247781
ISL4.0CH06_41648028	41648028	163	-0.348325	-0.157082	0.137842
SSL4.0CH06_41648050	41648050	163	-0.182728	-0.112488	0.0679129
SSL4.0CH06_41648066	41648066	163	-1.85328	-0.21438	1.18277
SSL4.0CH06_41648067	41648067	163	-1.64911	-0.230532	0.995457
SSL4.0CH06_41648071	41648071	163	0.262993	0.0786337	0.100788
SSL4.0CH06_41648079	41648079	163	-0.361647	-0.109624	0.143825
ISL4.0CH06_41648088	41648088	163	-0.384772	-0.0920606	0.154339
SSL4.0CH06_41648090	41648090	163	-2.10839	-0.277882	1.4374
SSL4.0CH06_41648091	41648091	163	0.0136633	0.00375903	0.00475306
SSL4.0CH06_41648092	41648092	163	0.762277	0.374602	0.349696
SSL4.0CH06_41648104	41648104	163	-0.417027	-0.0881013	0.169278
SSL4.0CH06_41648143	41648143	163	0.674987	0.275413	0.300474
ISL4.0CH06_41648166	41648166	163	1.73333	1.09095	1.07095
SSL4.0CH06_41648186	41648186	163	-0.410073	-0.139414	0.16603
SSL4.0CH06_41648192	41648192	163	0.218088	0.0617645	0.0821622
ISL4.0CH06_41648225	41648225	163	1.3815	0.278946	0.772074
ISL4.0CH06_41648233	41648233	163	-0.354557	-0.0699647	0.140634
SSL4.0CH06_41648252	41648252	163	-0.609523	-0.13733	0.265179
SSL4.0CH06_41648288	41648288	163	-0.437404	-0.183383	0.178881
SSL4.0CH06_41648315	41648315	163	1.66927	0.66342	1.0133
SSL4.0CH06_41648323	41648323	163	0.432672	0.170198	0.17664
SSL4.0CH06_41648327	41648327	163	-0.696047	-0.174508	0.312123
SSL4.0CH06_41648370	41648370	163	-0.702652	-0.15285	0.315806
SSL4.0CH06_41648391	41648391	163	0.13067	0.0447834	0.0475962
SSL4.0CH06_41648470	41648470	163	-1.46283	-0.175736	0.837318
SSL4.0CH06_41648528	41648528	163	-0.290832	-0.105309	0.112636
SSL4.0CH06_41648613	41648613	163	0.629376	0.298766	0.275737
SSL4.0CH06_41648658	41648658	163	0.530842	0.279484	0.224571
SSL4.0CH06_41648679	41648679	163	-0.032807	-0.0231766	0.0114996
SSL4.0CH06_41648684	41648684	163	-0.2584	-0.151006	0.0988554
SSL4.0CH06_41648771	41648771	163	-0.498552	-0.0962987	0.208473
SSL4.0CH06_41648814	41648814	163	-0.581004	-0.131811	0.250233
ISL4.0CH06_41648867	41648867	163	0.618892	0.127715	0.270146
SSL4.0CH06_41648871	41648871	163	0.207086	0.0763792	0.0776891
SSL4.0CH06_41648872	41648872	163	0.492946	0.145188	0.205711
SSL4.0CH06_41648916	41648916	163	-0.588678	-0.26385	0.254229
SSL4.0CH06_41648921	41648921	163	-1.46483	-0.197683	0.838951
SSL4.0CH06_41648947	41648947	163	-1.43468	-0.163217	0.814471
SSL4.0CH06_41649041	41649041	163	-1.47629	-0.182743	0.848341
ISL4.0CH06_41649127	41649127	163	0.430549	0.147767	0.175637
ISL4.0CH06_41649132	41649132	163	0.247424	0.0502799	0.0942627
SSL4.0CH06_41649195	41649195	163	0.263183	0.098246	0.100868
SSL4.0CH06_41649243	41649243	163	-1.21022	-0.131414	0.642169
ISL4.0CH06_41649249	41649249	163	-0.0673272	-0.0113231	0.0239236
SSL4.0CH06_41649331	41649331	163	1.04575	0.218489	0.526918
SSL4.0CH06_41649426	41649426	163	-1.35569	-0.16258	0.751849
SSL4.0CH06_41649452	41649452	163	-0.613829	-0.0735698	0.267458
SSL4.0CH06_41649454	41649454	163	-0.613829	-0.0735698	0.267458
SSL4.0CH06_41649489	41649489	163	1.1507	0.513417	0.599391
SSL4.0CH06_41649492	41649492	163	-1.46759	-0.199305	0.84121
ISL4.0CH06_41649522	41649522	163	-0.616232	-0.141649	0.268733
SSL4.0CH06_41649679	41649679	163	0.763165	0.322208	0.350209
SSL4.0CH06_41649688	41649688	163	-1.72078	-0.187843	1.05954
SSL4.0CH06_41649696	41649696	163	-1.00887	-0.200494	0.502335
SSL4.0CH06_41649699	41649699	163	-0.723629	-0.147884	0.327597
SSL4.0CH06_41649702	41649702	163	-0.957515	-0.192241	0.468872
SSL4.0CH06_41649740	41649740	163	-0.725759	-0.0767735	0.328802
SSL4.0CH06_41649803	41649803	163	-0.0402573	-0.0071791	0.0141528
ISL4.0CH06_41649817	41649817	163	1.93921	0.399103	1.26598
SSL4.0CH06_41649882	41649882	163	-0.981241	-0.108271	0.484222
SSL4.0CH06_41649885	41649885	163	0.762277	0.374602	0.349696
SSL4.0CH06_41649997	41649997	163	-1.10507	-0.18527	0.567419
ISL4.0CH06_41650011	41650011	163	-0.650297	-0.121872	0.287001
SSL4.0CH06_41650064	41650064	163	-0.834967	-0.436766	0.39259
SSL4.0CH06_41650247	41650247	163	-0.0655616	-0.0220347	0.02328
SSL4.0CH06_41650285	41650285	163	-0.629662	-0.0882672	0.27589
ISL4.0CH06_41650290	41650290	163	0.714367	0.182689	0.322373
SSL4.0CH06_41650305	41650305	163	-0.44942	-0.0600218	0.184604
SSL4.0CH06_41650316	41650316	163	-0.378199	-0.0491231	0.151334
SSL4.0CH06_41650358	41650358	163	-0.433968	-0.0868813	0.177253
SSL4.0CH06_41650382	41650382	163	-1.6977	-0.254918	1.03871
SSL4.0CH06_41650385	41650385	163	1.49745	0.175775	0.865789
SSL4.0CH06_41650475	41650475	163	-1.66439	-0.193215	1.00897
SSL4.0CH06_41650484	41650484	163	1.13746	0.343276	0.590038
SSL4.0CH06_41650508	41650508	163	1.81841	0.679277	1.14974
SSL4.0CH06_41650510	41650510	163	-1.18703	-0.136519	0.625354
SSL4.0CH06_41650524	41650524	163	1.81841	0.679277	1.14974
SSL4.0CH06_41650548	41650548	163	-1.19304	-0.135279	0.629693
SSL4.0CH06_41650552	41650552	163	-1.19304	-0.135279	0.629693
SSL4.0CH06_41650557	41650557	163	-0.176899	-0.0568835	0.0655989
SSL4.0CH06_41650592	41650592	163	1.11914	0.295198	0.577201
SSL4.0CH06_41650609	41650609	163	-0.19162	-0.0230876	0.0714615
SSL4.0CH06_41650624	41650624	163	-0.359342	-0.0440692	0.142785
SSL4.0CH06_41650704	41650704	163	-1.13406	-0.150917	0.587651
SSL4.0CH06_41650750	41650750	163	0.498341	0.162974	0.208369
ISL4.0CH06_41650830	41650830	163	-0.864823	-0.171072	0.410713
ISL4.0CH06_41650831	41650831	163	-0.726484	-0.141033	0.329213
ISL4.0CH06_41650832	41650832	163	-0.478924	-0.0884964	0.198847
ISL4.0CH06_41650833	41650833	163	-0.454959	-0.0810892	0.187258
ISL4.0CH06_41650834	41650834	163	-1.25133	-0.222871	0.672422
SSL4.0CH06_41650892	41650892	163	-0.865754	-0.106708	0.411283
SSL4.0CH06_41650954	41650954	163	0.0172829	0.00484599	0.00602089
SSL4.0CH06_41650964	41650964	163	-1.28442	-0.179677	0.697198
SSL4.0CH06_41650993	41650993	163	0.527545	0.284286	0.222912
SSL4.0CH06_41651045	41651045	163	-0.385469	-0.214546	0.154658
SSL4.0CH06_41651067	41651067	163	-1.26583	-0.174648	0.68323
SSL4.0CH06_41651159	41651159	163	-1.14463	-0.510037	0.595094
SSL4.0CH06_41651161	41651161	163	-0.330652	-0.155848	0.129987
SSL4.0CH06_41651202	41651202	163	-0.427204	-0.0675721	0.174058
ISL4.0CH06_41651203	41651203	163	1.74328	0.368378	1.08003
SSL4.0CH06_41651216	41651216	163	-0.398205	-0.111491	0.160522
SSL4.0CH06_41651229	41651229	163	0.858339	0.265649	0.406752
SSL4.0CH06_41651239	41651239	163	0.150139	0.0376851	0.0551027
SSL4.0CH06_41651274	41651274	163	-1.53584	-0.206651	0.897849
SSL4.0CH06_41651317	41651317	163	0.150139	0.0376851	0.0551027
SSL4.0CH06_41651366	41651366	163	-0.600568	-0.117091	0.260458
SSL4.0CH06_41651385	41651385	163	-0.57123	-0.296723	0.24517
SSL4.0CH06_41651414	41651414	163	-0.394716	-0.215831	0.15891
SSL4.0CH06_41651418	41651418	163	-0.713466	-0.0899097	0.321866
SSL4.0CH06_41651426	41651426	163	0.671834	0.367155	0.298742
SSL4.0CH06_41651446	41651446	163	0.13775	0.0548879	0.0503135
VSL4.0CH06_41651449	41651449	163	1.59849	0.602504	0.951288
SSL4.0CH06_41651473	41651473	163	-1.04602	-0.140181	0.527095
SSL4.0CH06_41651507	41651507	163	-0.388291	-0.0494561	0.155954
SSL4.0CH06_41651539	41651539	163	-0.388291	-0.0494561	0.155954
ISL4.0CH06_41651566	41651566	163	-0.504127	-0.218381	0.211229
SSL4.0CH06_41651614	41651614	163	-0.742113	-0.306189	0.338105
SSL4.0CH06_41651629	41651629	163	-1.10716	-0.153654	0.568871
SSL4.0CH06_41651630	41651630	163	0.150139	0.0376851	0.0551027
SSL4.0CH06_41651658	41651658	163	-1.53584	-0.206651	0.897849
SSL4.0CH06_41651678	41651678	163	0.150139	0.0376851	0.0551027
SSL4.0CH06_41651704	41651704	163	0.762277	0.374602	0.349696
SSL4.0CH06_41651766	41651766	163	-1.10716	-0.153654	0.568871
SSL4.0CH06_41651771	41651771	163	1.11054	0.362331	0.571217
SSL4.0CH06_41651799	41651799	163	-0.833293	-0.112479	0.391582
SSL4.0CH06_41651806	41651806	163	1.02896	0.559351	0.515666
SSL4.0CH06_41651837	41651837	163	-0.347351	-0.0435634	0.137406
SSL4.0CH06_41651863	41651863	163	-1.10716	-0.153654	0.568871
SSL4.0CH06_41651864	41651864	163	-0.951167	-0.124393	0.464797
SSL4.0CH06_41651902	41651902	163	0.615829	0.210184	0.268519
SSL4.0CH06_41651959	41651959	163	-0.742113	-0.306189	0.338105
SSL4.0CH06_41652010	41652010	163	-1.12004	-0.54111	0.577833
SSL4.0CH06_41652016	41652016	163	-1.34108	-0.184088	0.740504
SSL4.0CH06_41652151	41652151	163	-1.15518	-0.161455	0.602571
SSL4.0CH06_41652195	41652195	163	-1.40314	-0.188534	0.78921
SSL4.0CH06_41652278	41652278	163	-0.032807	-0.0231766	0.0114996
ISL4.0CH06_41652293	41652293	163	1.60031	0.368764	0.95286
SSL4.0CH06_41652332	41652332	163	0.150139	0.0376851	0.0551027
SSL4.0CH06_41652401	41652401	163	-1.11824	-0.157834	0.576573
SSL4.0CH06_41652405	41652405	163	0.150139	0.0376851	0.0551027
ISL4.0CH06_41652430	41652430	163	-0.147559	-0.0294355	0.0541018
SSL4.0CH06_41652478	41652478	163	1.61441	0.494345	0.965078
SSL4.0CH06_41652494	41652494	163	-0.4048	-0.0560803	0.163578
SSL4.0CH06_41652522	41652522	163	1.19081	0.17657	0.628086
SSL4.0CH06_41652524	41652524	163	3.41249	0.338184	3.09045
SSL4.0CH06_41652534	41652534	163	0.565996	0.21084	0.242471
SSL4.0CH06_41652561	41652561	163	-0.266359	-0.074446	0.102208
SSL4.0CH06_41652562	41652562	163	-1.10716	-0.153654	0.568871
SSL4.0CH06_41652563	41652563	163	0.150139	0.0376851	0.0551027
SSL4.0CH06_41652568	41652568	163	0.0136633	0.00375903	0.00475306
SSL4.0CH06_41652574	41652574	163	-0.153961	-0.0727017	0.0565892
SSL4.0CH06_41652593	41652593	163	0.565996	0.21084	0.242471
SSL4.0CH06_41652694	41652694	163	-0.763143	-0.373371	0.350197
SSL4.0CH06_41652725	41652725	163	0.150139	0.0376851	0.0551027
SSL4.0CH06_41652730	41652730	163	0.150139	0.0376851	0.0551027
SSL4.0CH06_41652764	41652764	163	-0.820659	-0.102798	0.384009
SSL4.0CH06_41652765	41652765	163	-1.00508	-0.139497	0.499835
SSL4.0CH06_41652800	41652800	163	-0.233366	-0.120718	0.0884322
SSL4.0CH06_41652809	41652809	163	-0.104408	-0.0392257	0.0376432
SSL4.0CH06_41652837	41652837	163	0.258137	0.121413	0.0987451
SSL4.0CH06_41652839	41652839	163	0.22767	0.071975	0.0860865
SSL4.0CH06_41652911	41652911	163	-0.914506	-0.110543	0.441529
SSL4.0CH06_41652921	41652921	163	-1.23997	-0.172289	0.664006
SSL4.0CH06_41652926	41652926	163	-0.914506	-0.110543	0.441529
SSL4.0CH06_41652953	41652953	163	-0.291083	-0.0816013	0.112744
ISL4.0CH06_41652966	41652966	163	0.0613479	0.0122722	0.0217477
SSL4.0CH06_41652996	41652996	163	-0.763143	-0.373371	0.350197
SSL4.0CH06_41653022	41653022	163	-0.233366	-0.120718	0.0884322
SSL4.0CH06_41653040	41653040	163	-1.16686	-0.249319	0.610885
SSL4.0CH06_41653073	41653073	163	-0.793006	-0.0950062	0.367617
SSL4.0CH06_41653089	41653089	163	-0.153961	-0.0727017	0.0565892
SSL4.0CH06_41653099	41653099	163	-0.86558	-0.108303	0.411177
SSL4.0CH06_41653104	41653104	163	-0.858303	-0.103702	0.40673
SSL4.0CH06_41653107	41653107	163	-0.873873	-0.106125	0.416265
SSL4.0CH06_41653132	41653132	163	-0.933151	-0.113715	0.453307
SSL4.0CH06_41653149	41653149	163	-0.926773	-0.11639	0.449265
SSL4.0CH06_41653156	41653156	163	0.122984	0.0597382	0.0446629
SSL4.0CH06_41653169	41653169	163	-0.926773	-0.11639	0.449265
SSL4.0CH06_41653209	41653209	163	-0.600568	-0.117091	0.260458
SSL4.0CH06_41653213	41653213	163	1.02896	0.559351	0.515666
SSL4.0CH06_41653257	41653257	163	0.762277	0.374602	0.349696
SSL4.0CH06_41653260	41653260	163	-0.189087	-0.0469019	0.0704483
SSL4.0CH06_41653267	41653267	163	-0.233366	-0.120718	0.0884322
SSL4.0CH06_41653308	41653308	163	0.563309	0.305593	0.241089
SSL4.0CH06_41653330	41653330	163	-0.104408	-0.0392257	0.0376432
ISL4.0CH06_41653373	41653373	163	2.06935	0.483117	1.39695
SSL4.0CH06_41653427	41653427	163	0.132661	0.0373204	0.0483589
SSL4.0CH06_41653592	41653592	163	-0.120394	-0.0305062	0.0436781
SSL4.0CH06_41653608	41653608	163	-1.24594	-0.166265	0.668421
SSL4.0CH06_41653736	41653736	163	-1.28115	-0.172094	0.694737
ISL4.0CH06_41653797	41653797	163	-0.727492	-0.18879	0.329784
SSL4.0CH06_41653806	41653806	163	0.570778	0.234148	0.244937
SSL4.0CH06_41653826	41653826	163	-0.897933	-0.127569	0.431159
SSL4.0CH06_41653831	41653831	163	0.169699	0.0332665	0.0627542
SSL4.0CH06_41653836	41653836	163	2.41318	1.22788	1.77152
SSL4.0CH06_41653896	41653896	163	-1.6527	-0.241702	0.998627
SSL4.0CH06_41653963	41653963	163	-2.6519	-0.884703	2.05578
SSL4.0CH06_41654013	41654013	163	-1.68079	-0.218914	1.02356
ISL4.0CH06_41654058	41654058	163	2.23503	0.509605	1.57228
SSL4.0CH06_41654060	41654060	163	0.767544	0.438872	0.352746
SSL4.0CH06_41654076	41654076	163	0.762277	0.374602	0.349696
SSL4.0CH06_41654179	41654179	163	-0.301151	-0.126455	0.117087
SSL4.0CH06_41654200	41654200	163	-1.75274	-0.729514	1.0887
SSL4.0CH06_41654209	41654209	163	0.0289253	0.0107566	0.0101234
ISL4.0CH06_41654275	41654275	163	-0.31197	-0.0934074	0.121787
SSL4.0CH06_41654325	41654325	163	-0.266359	-0.074446	0.102208
SSL4.0CH06_41654330	41654330	163	-0.764738	-0.0870293	0.35112
SSL4.0CH06_41654374	41654374	163	0.200227	0.128071	0.0749188
SSL4.0CH06_41654383	41654383	163	-0.233366	-0.120718	0.0884322
SSL4.0CH06_41654395	41654395	163	-1.67014	-0.22405	1.01408
SSL4.0CH06_41654409	41654409	163	0.990585	0.327896	0.490318
SSL4.0CH06_41654545	41654545	163	1.07594	0.387115	0.547378
SSL4.0CH06_41654555	41654555	163	3.34652	0.333536	2.99312
SSL4.0CH06_41654572	41654572	163	-2.1717	-0.850799	1.50412
ISL4.0CH06_41654613	41654613	163	0.543998	0.109066	0.231224
SSL4.0CH06_41654625	41654625	163	0.155955	0.0332659	0.0573662
SSL4.0CH06_41654636	41654636	163	-0.459262	-0.152392	0.189326
SSL4.0CH06_41654873	41654873	163	0.489658	0.124275	0.204096
SSL4.0CH06_41654922	41654922	163	-0.484142	-0.182693	0.201394
SSL4.0CH06_41654926	41654926	163	-1.29771	-0.17989	0.707254
ISL4.0CH06_41654986	41654986	163	-0.395195	-0.115975	0.159131
SSL4.0CH06_41654988	41654988	163	-2.33498	-0.256335	1.68271
SSL4.0CH06_41655058	41655058	163	-1.82481	-0.490311	1.15577
SSL4.0CH06_41655063	41655063	163	-1.67236	-0.231154	1.01605
SSL4.0CH06_41655070	41655070	163	-1.30424	-0.179781	0.712223
ISL4.0CH06_41655113	41655113	163	-0.484984	-0.110647	0.201806
SSL4.0CH06_41655121	41655121	163	-0.375958	-0.107196	0.150312
ISL4.0CH06_41655127	41655127	163	0.185398	0.0787544	0.068976
ISL4.0CH06_41655133	41655133	163	0.185398	0.0787544	0.068976
SSL4.0CH06_41655145	41655145	163	-1.54032	-0.222477	0.901629
SSL4.0CH06_41655146	41655146	163	-0.399459	-0.225157	0.161102
SSL4.0CH06_41655149	41655149	163	-0.363689	-0.11248	0.144746
SSL4.0CH06_41655241	41655241	163	1.76795	0.682963	1.1027
SSL4.0CH06_41655262	41655262	163	2.12431	0.909176	1.45404
SSL4.0CH06_41655281	41655281	163	-1.27099	-0.17824	0.687094
SSL4.0CH06_41655298	41655298	163	-1.31676	-0.180541	0.721778
SSL4.0CH06_41655308	41655308	163	1.57792	0.664959	0.933591
SSL4.0CH06_41655340	41655340	163	-1.32261	-0.19166	0.726267
SSL4.0CH06_41655473	41655473	163	1.02896	0.559351	0.515666
SSL4.0CH06_41655477	41655477	163	0.186889	0.0742448	0.0695704
SSL4.0CH06_41655492	41655492	163	-0.285179	-0.162402	0.110212
SSL4.0CH06_41655535	41655535	163	0.0985053	0.0179818	0.035433
VSL4.0CH06_41655544	41655544	163	-0.032807	-0.0231766	0.0114996
SSL4.0CH06_41655665	41655665	163	-0.52966	-0.23226	0.223976
SSL4.0CH06_41655682	41655682	163	-0.230534	-0.112039	0.0872647
SSL4.0CH06_41655686	41655686	163	-0.032807	-0.0231766	0.0114996
SSL4.0CH06_41655699	41655699	163	-0.032807	-0.0231766	0.0114996
SSL4.0CH06_41655744	41655744	163	0.0758283	0.0289485	0.0270345
SSL4.0CH06_41655749	41655749	163	-0.233366	-0.120718	0.0884322
SSL4.0CH06_41655773	41655773	163	-1.37561	-0.181248	0.767434
SSL4.0CH06_41655854	41655854	163	-1.42777	-0.182379	0.808912
SSL4.0CH06_41655892	41655892	163	2.69663	1.13065	2.11123
SSL4.0CH06_41656025	41656025	163	-1.52529	-0.19909	0.888987
SSL4.0CH06_41656186	41656186	163	-0.205968	-0.0322342	0.0772367
SSL4.0CH06_41656187	41656187	163	-0.175309	-0.0291866	0.0649693
SSL4.0CH06_41656191	41656191	163	-0.23699	-0.0370003	0.0899296
ISL4.0CH06_41656207	41656207	163	1.89579	0.385544	1.22361
SSL4.0CH06_41656218	41656218	163	-0.109695	-0.0179276	0.0396309
SSL4.0CH06_41656224	41656224	163	1.16947	0.389056	0.61275
SSL4.0CH06_41656242	41656242	163	-0.443957	-0.0571672	0.181997
SSL4.0CH06_41656251	41656251	163	-0.0586665	-0.00968497	0.0207752
SSL4.0CH06_41656272	41656272	163	-0.948766	-0.123125	0.46326
SSL4.0CH06_41656275	41656275	163	-0.259004	-0.0433658	0.0991094
SSL4.0CH06_41656277	41656277	163	1.09645	0.39558	0.561456
ISL4.0CH06_41656278	41656278	163	1.00623	0.383575	0.500593
ISL4.0CH06_41656330	41656330	163	1.34518	0.397161	0.743676
ISL4.0CH06_41656336	41656336	163	1.34518	0.397161	0.743676
ISL4.0CH06_41656358	41656358	163	0.329128	0.105264	0.129315
ISL4.0CH06_41656632	41656632	163	1.92289	0.410198	1.24998
ISL4.0CH06_41656664	41656664	163	-1.54883	-0.31409	0.908823
SSL4.0CH06_41656691	41656691	163	-1.30013	-0.151745	0.709096
SSL4.0CH06_41656725	41656725	163	-1.47691	-0.168113	0.848846
SSL4.0CH06_41656970	41656970	163	0.122984	0.0597382	0.0446629
SSL4.0CH06_41657013	41657013	163	0.202239	0.0998725	0.0757299
SSL4.0CH06_41657030	41657030	163	-0.027147	-0.00697698	0.00949435
SSL4.0CH06_41657056	41657056	163	-1.9637	-0.54083	1.29017
SSL4.0CH06_41657063	41657063	163	1.18519	0.323177	0.624033
SSL4.0CH06_41657076	41657076	163	0.762277	0.374602	0.349696
SSL4.0CH06_41657088	41657088	163	-0.57123	-0.296723	0.24517
SSL4.0CH06_41657127	41657127	163	-1.22543	-0.160254	0.653293
SSL4.0CH06_41657130	41657130	163	-1.42744	-0.190196	0.80864
SSL4.0CH06_41657160	41657160	163	-0.891862	-0.169216	0.427382
SSL4.0CH06_41657294	41657294	163	-0.794101	-0.30775	0.368261
SSL4.0CH06_41657308	41657308	163	-0.205798	-0.051844	0.0771681
SSL4.0CH06_41657315	41657315	163	1.00753	0.494011	0.501448
ISL4.0CH06_41657348	41657348	163	1.53988	0.251289	0.90126
ISL4.0CH06_41657355	41657355	163	-0.11928	-0.0257854	0.0432551
ISL4.0CH06_41657360	41657360	163	-0.0993778	-0.0212313	0.035759
SSL4.0CH06_41657366	41657366	163	-1.53001	-0.209155	0.892954
SSL4.0CH06_41657424	41657424	163	-0.410073	-0.139414	0.16603
SSL4.0CH06_41657431	41657431	163	1.02896	0.559351	0.515666
SSL4.0CH06_41657477	41657477	163	-0.20386	-0.0256674	0.0763845
SSL4.0CH06_41657493	41657493	163	-1.62811	-0.661067	0.977026
SSL4.0CH06_41657748	41657748	163	1.02896	0.559351	0.515666
SSL4.0CH06_41657843	41657843	163	0.606141	0.149287	0.263393
ISL4.0CH06_41657850	41657850	163	-0.0680823	-0.0226639	0.0241991
SSL4.0CH06_41657859	41657859	163	0.606141	0.149287	0.263393
SSL4.0CH06_41657867	41657867	163	0.671834	0.367155	0.298742
SSL4.0CH06_41657869	41657869	163	0.606141	0.149287	0.263393
SSL4.0CH06_41657870	41657870	163	0.671834	0.367155	0.298742
SSL4.0CH06_41657872	41657872	163	0.606141	0.149287	0.263393
SSL4.0CH06_41657881	41657881	163	0.606141	0.149287	0.263393
SSL4.0CH06_41657894	41657894	163	-1.29894	-0.177267	0.708189
SSL4.0CH06_41657895	41657895	163	0.606141	0.149287	0.263393
SSL4.0CH06_41657901	41657901	163	0.606141	0.149287	0.263393
SSL4.0CH06_41657905	41657905	163	0.606141	0.149287	0.263393
SSL4.0CH06_41657911	41657911	163	0.498473	0.124617	0.208434
SSL4.0CH06_41657912	41657912	163	0.498473	0.124617	0.208434
SSL4.0CH06_41657936	41657936	163	0.446464	0.115869	0.183193
SSL4.0CH06_41657949	41657949	163	0.480667	0.110606	0.199697
ISL4.0CH06_41657962	41657962	163	-0.588572	-0.43036	0.254173
ISL4.0CH06_41657975	41657975	163	0.990363	0.430226	0.490173
SSL4.0CH06_41657980	41657980	163	-0.290766	-0.113269	0.112608
SSL4.0CH06_41657984	41657984	163	0.446464	0.115869	0.183193
ISL4.0CH06_41657989	41657989	163	0.229718	0.0943222	0.0869286
SSL4.0CH06_41657990	41657990	163	0.446464	0.115869	0.183193
ISL4.0CH06_41658000	41658000	163	0.990363	0.430226	0.490173
SSL4.0CH06_41658024	41658024	163	-1.80788	-0.256392	1.13985
SSL4.0CH06_41658035	41658035	163	1.02498	0.501443	0.513015
SSL4.0CH06_41658036	41658036	163	0.242215	0.0606362	0.0920955
SSL4.0CH06_41658042	41658042	163	0.242215	0.0606362	0.0920955
SSL4.0CH06_41658046	41658046	163	0.242215	0.0606362	0.0920955
SSL4.0CH06_41658050	41658050	163	3.85018	0.382044	3.77147
SSL4.0CH06_41658051	41658051	163	0.242215	0.0606362	0.0920955
SSL4.0CH06_41658085	41658085	163	-1.15518	-0.161455	0.602571
SSL4.0CH06_41658136	41658136	163	0.671834	0.367155	0.298742
ISL4.0CH06_41658140	41658140	163	1.07057	0.563404	0.54372
SSL4.0CH06_41658219	41658219	163	0.205244	0.121755	0.0769437
SSL4.0CH06_41658254	41658254	163	-0.624514	-0.251273	0.27314
SSL4.0CH06_41658288	41658288	163	-0.507972	-0.189242	0.213135
ISL4.0CH06_41658312	41658312	163	-0.591997	-0.180772	0.255963
SSL4.0CH06_41658320	41658320	163	-1.53584	-0.206651	0.897849
SSL4.0CH06_41658321	41658321	163	-0.0153587	-0.00451877	0.00534646
SSL4.0CH06_41658433	41658433	163	-0.742113	-0.306189	0.338105
SSL4.0CH06_41658452	41658452	163	-1.16686	-0.249319	0.610885
SSL4.0CH06_41658470	41658470	163	-0.742113	-0.306189	0.338105
SSL4.0CH06_41658491	41658491	163	0.671834	0.367155	0.298742
SSL4.0CH06_41658525	41658525	163	0.162431	0.0932514	0.0598983
SSL4.0CH06_41658530	41658530	163	-1.90632	-0.261219	1.23382
ISL4.0CH06_41658552	41658552	163	-0.591997	-0.180772	0.255963
SSL4.0CH06_41658697	41658697	163	0.162431	0.0932514	0.0598983
SSL4.0CH06_41658733	41658733	163	-1.72658	-0.780691	1.0648
SSL4.0CH06_41658751	41658751	163	0.205244	0.121755	0.0769437
SSL4.0CH06_41658797	41658797	163	-0.891862	-0.169216	0.427382
SSL4.0CH06_41658823	41658823	163	0.767544	0.438872	0.352746
SSL4.0CH06_41658856	41658856	163	-0.742113	-0.306189	0.338105
SSL4.0CH06_41658875	41658875	163	-1.90112	-0.276995	1.22878
SSL4.0CH06_41658893	41658893	163	-0.742113	-0.306189	0.338105
SSL4.0CH06_41658942	41658942	163	-0.864105	-0.323435	0.410274
SSL4.0CH06_41658943	41658943	163	-0.024266	-0.00519525	0.00847706
SSL4.0CH06_41658959	41658959	163	-0.024266	-0.00519525	0.00847706
SSL4.0CH06_41658969	41658969	163	-0.024266	-0.00519525	0.00847706
SSL4.0CH06_41658977	41658977	163	-1.7605	-0.256307	1.09584
SSL4.0CH06_41658983	41658983	163	-0.547519	-0.256245	0.233014
SSL4.0CH06_41659008	41659008	163	-0.170218	-0.0439645	0.0629588
SSL4.0CH06_41659057	41659057	163	0.675014	0.143814	0.300489
ISL4.0CH06_41659062	41659062	163	1.63122	0.481913	0.979744
SSL4.0CH06_41659067	41659067	163	0.675014	0.143814	0.300489
SSL4.0CH06_41659090	41659090	163	0.675014	0.143814	0.300489
SSL4.0CH06_41659104	41659104	163	0.52599	0.299606	0.222131
SSL4.0CH06_41659117	41659117	163	0.200491	0.0449897	0.075025
SSL4.0CH06_41659167	41659167	163	-0.742113	-0.306189	0.338105
SSL4.0CH06_41659202	41659202	163	0.0441466	0.00987102	0.015544
SSL4.0CH06_41659204	41659204	163	-0.624514	-0.251273	0.27314
SSL4.0CH06_41659223	41659223	163	0.149762	0.0340264	0.0549562
SSL4.0CH06_41659231	41659231	163	0.31538	0.130848	0.123276
ISL4.0CH06_41659239	41659239	163	0.626667	0.225546	0.274289
SSL4.0CH06_41659243	41659243	163	-3.2938	-0.388516	2.91634
SSL4.0CH06_41659244	41659244	163	1.16429	0.405381	0.609054
SSL4.0CH06_41659249	41659249	163	0.200491	0.0449897	0.075025
SSL4.0CH06_41659256	41659256	163	1.08629	0.3601	0.554464
SSL4.0CH06_41659267	41659267	163	-0.31562	-0.0668926	0.123381
ISL4.0CH06_41659269	41659269	163	0.771831	0.253153	0.355234
SSL4.0CH06_41659270	41659270	163	-0.31562	-0.0668926	0.123381
SSL4.0CH06_41659280	41659280	163	0.105574	0.0301365	0.0380806
SSL4.0CH06_41659296	41659296	163	0.0873547	0.0195117	0.0312851
SSL4.0CH06_41659303	41659303	163	0.0873547	0.0195117	0.0312851
SSL4.0CH06_41659310	41659310	163	0.0873547	0.0195117	0.0312851
SSL4.0CH06_41659324	41659324	163	0.0873547	0.0195117	0.0312851
SSL4.0CH06_41659341	41659341	163	-1.62029	-0.215772	0.970194
SSL4.0CH06_41659365	41659365	163	0.0873547	0.0195117	0.0312851
SSL4.0CH06_41659388	41659388	163	0.200227	0.128071	0.0749188
SSL4.0CH06_41659391	41659391	163	-1.12004	-0.54111	0.577833
SSL4.0CH06_41659394	41659394	163	0.156881	0.034968	0.0577278
SSL4.0CH06_41659412	41659412	163	0.670956	0.120109	0.298261
ISL4.0CH06_41659419	41659419	163	1.64118	0.380439	0.988475
ISL4.0CH06_41659420	41659420	163	1.29207	0.36486	0.702977
SSL4.0CH06_41659496	41659496	163	0.25457	0.0566559	0.0972489
SSL4.0CH06_41659499	41659499	163	-1.60034	-0.228338	0.952878
SSL4.0CH06_41659854	41659854	163	-0.073632	-0.0129142	0.0262288
SSL4.0CH06_41659905	41659905	163	0.205244	0.121755	0.0769437
SSL4.0CH06_41659965	41659965	163	-1.80956	-0.215072	1.14142
SSL4.0CH06_41659978	41659978	163	0.122984	0.0597382	0.0446629
SSL4.0CH06_41659987	41659987	163	0.762277	0.374602	0.349696
SSL4.0CH06_41660026	41660026	163	0.396031	0.210408	0.159517
SSL4.0CH06_41660048	41660048	163	0.205244	0.121755	0.0769437
SSL4.0CH06_41660237	41660237	163	0.825259	0.214779	0.38676
SSL4.0CH06_41660270	41660270	163	0.813518	0.25398	0.379751
SSL4.0CH06_41660391	41660391	163	0.122984	0.0597382	0.0446629
SSL4.0CH06_41660422	41660422	163	-0.285179	-0.162402	0.110212
ISL4.0CH06_41660479	41660479	163	-0.0294374	-0.00642889	0.0103047
ISL4.0CH06_41660481	41660481	163	-0.309751	-0.0675163	0.12082
ISL4.0CH06_41660482	41660482	163	-0.757089	-0.165313	0.346701
SSL4.0CH06_41660484	41660484	163	0.5745	0.121187	0.24686
SSL4.0CH06_41660730	41660730	163	-1.98854	-0.272578	1.31492
SSL4.0CH06_41660743	41660743	163	-0.789483	-0.224123	0.365546
SSL4.0CH06_41660748	41660748	163	-0.189087	-0.0469019	0.0704483
SSL4.0CH06_41660824	41660824	163	1.02896	0.559351	0.515666
SSL4.0CH06_41660832	41660832	163	0.372448	0.096942	0.148715
SSL4.0CH06_41660848	41660848	163	0.956034	0.488811	0.46792
SSL4.0CH06_41660851	41660851	163	0.8431	0.197483	0.397497
SSL4.0CH06_41660862	41660862	163	-1.66722	-0.245202	1.01148
SSL4.0CH06_41660888	41660888	163	-1.39104	-0.185262	0.779608
SSL4.0CH06_41660976	41660976	163	-1.74187	-0.245801	1.07874
SSL4.0CH06_41660977	41660977	163	-1.46765	-0.200116	0.841253
SSL4.0CH06_41661014	41661014	163	0.354878	0.0797046	0.140778
SSL4.0CH06_41661112	41661112	163	0.92487	0.294557	0.448061
SSL4.0CH06_41661161	41661161	163	0.747887	0.220814	0.341411
SSL4.0CH06_41661213	41661213	163	0.301292	0.06827	0.117148
SSL4.0CH06_41661221	41661221	163	-1.63824	-0.235525	0.985897
SSL4.0CH06_41661268	41661268	163	0.767544	0.438872	0.352746
ISL4.0CH06_41661314	41661314	163	0.791085	0.293396	0.366487
ISL4.0CH06_41661332	41661332	163	0.791085	0.293396	0.366487
ISL4.0CH06_41661336	41661336	163	0.791085	0.293396	0.366487
SSL4.0CH06_41661378	41661378	163	-1.54994	-0.220179	0.90976
SSL4.0CH06_41661439	41661439	163	-0.624514	-0.251273	0.27314
SSL4.0CH06_41661442	41661442	163	0.0911094	0.0479205	0.0326779
SSL4.0CH06_41661502	41661502	163	-1.19605	-0.1592	0.631874
SSL4.0CH06_41661682	41661682	163	-1.41067	-0.197699	0.795211
SSL4.0CH06_41661744	41661744	163	-0.581004	-0.131811	0.250233
SSL4.0CH06_41661815	41661815	163	-0.2584	-0.151006	0.0988554
SSL4.0CH06_41661881	41661881	163	-0.2584	-0.151006	0.0988554
SSL4.0CH06_41661998	41661998	163	-0.742113	-0.306189	0.338105
SSL4.0CH06_41662065	41662065	163	-0.233366	-0.120718	0.0884322
SSL4.0CH06_41662124	41662124	163	-0.458118	-0.117885	0.188775
SSL4.0CH06_41662784	41662784	163	-1.68322	-0.243331	1.02573
SSL4.0CH06_41662853	41662853	163	0.0991186	0.0215358	0.0356621
SSL4.0CH06_41663158	41663158	163	0.699464	0.175594	0.314026
SSL4.0CH06_41663215	41663215	163	0.354878	0.0797046	0.140778
SSL4.0CH06_41663369	41663369	163	0.417065	0.106476	0.169296
SSL4.0CH06_41663378	41663378	163	0.354878	0.0797046	0.140778
SSL4.0CH06_41663556	41663556	163	-1.52098	-0.223133	0.885377
SSL4.0CH06_41663563	41663563	163	-1.91318	-0.273509	1.2405
SSL4.0CH06_41663665	41663665	163	-0.285179	-0.162402	0.110212
SSL4.0CH06_41664014	41664014	163	-0.410073	-0.139414	0.16603
SSL4.0CH06_41664055	41664055	163	-1.53498	-0.230289	0.897131
SSL4.0CH06_41664173	41664173	163	0.831094	0.352084	0.39026
SSL4.0CH06_41664175	41664175	163	-1.26495	-0.614394	0.682574
SSL4.0CH06_41664365	41664365	163	0.52599	0.299606	0.222131
SSL4.0CH06_41664526	41664526	163	0.354878	0.0797046	0.140778
SSL4.0CH06_41664692	41664692	163	-0.707413	-0.265776	0.318469
SSL4.0CH06_41664712	41664712	163	-0.518041	-0.191327	0.21815
SSL4.0CH06_41664827	41664827	163	0.354878	0.0797046	0.140778
SSL4.0CH06_41665121	41665121	163	0.354878	0.0797046	0.140778
SSL4.0CH06_41665122	41665122	163	0.396031	0.210408	0.159517
SSL4.0CH06_41665134	41665134	163	0.354878	0.0797046	0.140778
SSL4.0CH06_41665188	41665188	163	0.354878	0.0797046	0.140778
SSL4.0CH06_41665190	41665190	163	-0.285179	-0.162402	0.110212
SSL4.0CH06_41665337	41665337	163	-0.233366	-0.120718	0.0884322
SSL4.0CH06_41665584	41665584	163	-1.76047	-0.520673	1.09581
ISL4.0CH06_41665658	41665658	163	-0.520048	-0.110661	0.219153
SSL4.0CH06_41665713	41665713	163	-1.01385	-0.135063	0.50563
SSL4.0CH06_41665717	41665717	163	-1.01385	-0.135063	0.50563
SSL4.0CH06_41665770	41665770	163	0.767544	0.438872	0.352746
SSL4.0CH06_41665849	41665849	163	-0.233366	-0.120718	0.0884322
SSL4.0CH06_41665922	41665922	163	0.00705857	0.00172367	0.00244904
SSL4.0CH06_41665935	41665935	163	-0.153961	-0.0727017	0.0565892
SSL4.0CH06_41666043	41666043	163	0.122984	0.0597382	0.0446629
SSL4.0CH06_41666195	41666195	163	-1.56007	-0.223815	0.918353
SSL4.0CH06_41666295	41666295	163	-0.305517	-0.0668231	0.118979
SSL4.0CH06_41666313	41666313	163	-0.305517	-0.0668231	0.118979
ISL4.0CH06_41666375	41666375	163	1.98746	0.494065	1.31385
SSL4.0CH06_41666379	41666379	163	-0.57123	-0.296723	0.24517
SSL4.0CH06_41666394	41666394	163	0.41408	0.117707	0.1679
SSL4.0CH06_41666462	41666462	163	0.54438	0.239674	0.231418
SSL4.0CH06_41666471	41666471	163	-0.305517	-0.0668231	0.118979
SSL4.0CH06_41666529	41666529	163	0.107358	0.0335861	0.0387511
SSL4.0CH06_41666543	41666543	163	3.75035	0.379208	3.61084
SSL4.0CH06_41666594	41666594	163	-0.714774	-0.133848	0.322602
SSL4.0CH06_41666601	41666601	163	-1.63416	-0.220527	0.982323
SSL4.0CH06_41666613	41666613	163	-1.60179	-0.235492	0.954141
ISL4.0CH06_41666614	41666614	163	0.660897	0.316139	0.292761
SSL4.0CH06_41666684	41666684	163	0.762277	0.374602	0.349696
SSL4.0CH06_41666687	41666687	163	-0.032807	-0.0231766	0.0114996
SSL4.0CH06_41666741	41666741	163	-0.359439	-0.0798535	0.142829
SSL4.0CH06_41666742	41666742	163	-1.95277	-0.291179	1.27935
SSL4.0CH06_41666758	41666758	163	-0.0470215	-0.0115977	0.0165751
SSL4.0CH06_41666785	41666785	163	-0.2584	-0.151006	0.0988554
SSL4.0CH06_41666791	41666791	163	-0.359439	-0.0798535	0.142829
SSL4.0CH06_41666871	41666871	163	-0.352979	-0.0773112	0.139925
SSL4.0CH06_41666893	41666893	163	-0.588209	-0.2191	0.253984
SSL4.0CH06_41666915	41666915	163	0.813518	0.25398	0.379751
SSL4.0CH06_41666924	41666924	163	0.200227	0.128071	0.0749188
SSL4.0CH06_41666925	41666925	163	1.02896	0.559351	0.515666
SSL4.0CH06_41666928	41666928	163	-0.0059447	-0.00130088	0.00206166
SSL4.0CH06_41666944	41666944	163	-0.0059447	-0.00130088	0.00206166
SSL4.0CH06_41666947	41666947	163	-0.233366	-0.120718	0.0884322
SSL4.0CH06_41666967	41666967	163	-2.03444	-0.271747	1.36123
SSL4.0CH06_41666968	41666968	163	0.186889	0.0742448	0.0695704
SSL4.0CH06_41667026	41667026	163	0.396031	0.210408	0.159517
SSL4.0CH06_41667046	41667046	163	-0.250986	-0.109282	0.0957493
SSL4.0CH06_41667140	41667140	163	2.37522	1.09865	1.72814
SSL4.0CH06_41667199	41667199	163	0.0406135	0.0119837	0.01428
SSL4.0CH06_41667315	41667315	163	0.396031	0.210408	0.159517
SSL4.0CH06_41667363	41667363	163	0.245049	0.0634352	0.0932736
ISL4.0CH06_41667372	41667372	163	1.31369	0.221669	0.719426
SSL4.0CH06_41667392	41667392	163	-0.171387	-0.0381465	0.06342
SSL4.0CH06_41667519	41667519	163	0.261148	0.0789346	0.100011
SSL4.0CH06_41667654	41667654	163	-0.662523	-0.332332	0.293648
SSL4.0CH06_41667662	41667662	163	0.261148	0.0789346	0.100011
SSL4.0CH06_41667686	41667686	163	-0.742113	-0.306189	0.338105
SSL4.0CH06_41667755	41667755	163	0.520373	0.2144	0.219316
SSL4.0CH06_41667790	41667790	163	-0.496466	-0.189083	0.207444
ISL4.0CH06_41667810	41667810	163	-0.00464929	-0.00212381	0.00161157
SSL4.0CH06_41667816	41667816	163	0.19558	0.0594984	0.0730494
SSL4.0CH06_41668016	41668016	163	0.19558	0.0594984	0.0730494
SSL4.0CH06_41668124	41668124	163	0.186889	0.0742448	0.0695704
SSL4.0CH06_41668146	41668146	163	-0.266359	-0.074446	0.102208
SSL4.0CH06_41668156	41668156	163	0.762277	0.374602	0.349696
SSL4.0CH06_41668165	41668165	163	0.328054	0.135414	0.128841
SSL4.0CH06_41668208	41668208	163	-1.73642	-0.20813	1.07376
SSL4.0CH06_41668209	41668209	163	-0.279063	-0.0813267	0.107599
SSL4.0CH06_41668267	41668267	163	0.779312	0.368019	0.359592
SSL4.0CH06_41668279	41668279	163	-1.84734	-0.263763	1.17711
SSL4.0CH06_41668294	41668294	163	-0.337957	-0.0969029	0.133222
SSL4.0CH06_41668297	41668297	163	-0.594589	-0.183511	0.25732
SSL4.0CH06_41668307	41668307	163	0.396031	0.210408	0.159517
SSL4.0CH06_41668317	41668317	163	-1.06894	-0.142814	0.542605
SSL4.0CH06_41668322	41668322	163	0.762277	0.374602	0.349696
SSL4.0CH06_41668342	41668342	163	-0.821812	-0.112828	0.384698
SSL4.0CH06_41668423	41668423	163	-1.67311	-0.230757	1.01671
SSL4.0CH06_41668555	41668555	163	1.24775	0.121079	0.669768
SSL4.0CH06_41668615	41668615	163	-0.749313	-0.149368	0.342228
SSL4.0CH06_41668641	41668641	163	0.92487	0.294557	0.448061
SSL4.0CH06_41668672	41668672	163	-0.407801	-0.128025	0.164972
ISL4.0CH06_41668773	41668773	163	-0.203205	-0.0763878	0.0761198
SSL4.0CH06_41668833	41668833	163	-0.742113	-0.306189	0.338105
SSL4.0CH06_41668835	41668835	163	0.396031	0.210408	0.159517
SSL4.0CH06_41668864	41668864	163	-1.84734	-0.263763	1.17711
SSL4.0CH06_41668870	41668870	163	-0.2584	-0.151006	0.0988554
SSL4.0CH06_41668888	41668888	163	-0.337957	-0.0969029	0.133222
SSL4.0CH06_41668936	41668936	163	0.186889	0.0742448	0.0695704
SSL4.0CH06_41669012	41669012	163	-2.33503	-0.874526	1.68276
SSL4.0CH06_41669035	41669035	163	-1.64577	-0.222573	0.992517
SSL4.0CH06_41669084	41669084	163	-1.39151	-0.202922	0.779979
SSL4.0CH06_41669117	41669117	163	-0.921531	-0.135971	0.445953
SSL4.0CH06_41669180	41669180	163	-1.42013	-0.209304	0.802772
SSL4.0CH06_41669244	41669244	163	-0.328122	-0.126329	0.128871
SSL4.0CH06_41669260	41669260	163	-1.46028	-0.20802	0.835241
SSL4.0CH06_41669349	41669349	163	-1.49599	-0.207701	0.86458
SSL4.0CH06_41669376	41669376	163	0.762277	0.374602	0.349696
SSL4.0CH06_41669386	41669386	163	-1.88999	-0.264078	1.218
ISL4.0CH06_41669566	41669566	163	1.02896	0.559351	0.515666
SSL4.0CH06_41669590	41669590	163	-0.271556	-0.0823274	0.104408
SSL4.0CH06_41669639	41669639	163	0.762277	0.374602	0.349696
SSL4.0CH06_41669646	41669646	163	-1.30745	-0.187879	0.714663
SSL4.0CH06_41669659	41669659	163	0.889909	0.409196	0.42617
SSL4.0CH06_41669673	41669673	163	-1.33156	-0.177272	0.733144
SSL4.0CH06_41669723	41669723	163	-1.84734	-0.263763	1.17711
SSL4.0CH06_41669728	41669728	163	-0.662523	-0.332332	0.293648
SSL4.0CH06_41669757	41669757	163	-0.458498	-0.137891	0.188958
SSL4.0CH06_41669767	41669767	163	1.02896	0.559351	0.515666
SSL4.0CH06_41669880	41669880	163	-0.464328	-0.124468	0.191767
SSL4.0CH06_41669892	41669892	163	0.209362	0.0866413	0.0786114
ISL4.0CH06_41669908	41669908	163	0.952621	0.332163	0.465729
SSL4.0CH06_41669927	41669927	163	2.31357	0.903314	1.65876
SSL4.0CH06_41669958	41669958	163	-0.375397	-0.138938	0.150057
SSL4.0CH06_41669988	41669988	163	-1.69624	-0.244571	1.03739
SSL4.0CH06_41670098	41670098	163	0.2755	0.144969	0.106083
ISL4.0CH06_41670162	41670162	163	-0.0486462	-0.0133381	0.0171587
SSL4.0CH06_41670166	41670166	163	1.00287	0.452562	0.498379
SSL4.0CH06_41670215	41670215	163	-0.186564	-0.0440392	0.0694408
ISL4.0CH06_41670239	41670239	163	-0.768382	-0.146795	0.353232
ISL4.0CH06_41670245	41670245	163	2.45314	0.506689	1.81773
SSL4.0CH06_41670263	41670263	163	-0.00481637	-0.00210776	0.00166959
SSL4.0CH06_41670265	41670265	163	-0.618954	-0.186389	0.270179
SSL4.0CH06_41670296	41670296	163	-0.939264	-0.180739	0.457193
ISL4.0CH06_41670322	41670322	163	-0.815341	-0.183316	0.380837
SSL4.0CH06_41670345	41670345	163	0.454375	0.148118	0.186978
SSL4.0CH06_41670352	41670352	163	0.52599	0.299606	0.222131
SSL4.0CH06_41670379	41670379	163	0.0825487	0.0309675	0.0295082
SSL4.0CH06_41670391	41670391	163	-0.649753	-0.242905	0.286706
SSL4.0CH06_41670410	41670410	163	-0.170581	-0.0630488	0.063102
SSL4.0CH06_41670412	41670412	163	-0.84142	-0.174713	0.396482
SSL4.0CH06_41670423	41670423	163	-1.88874	-0.265056	1.21679
SSL4.0CH06_41670479	41670479	163	0.741928	0.278038	0.337999
SSL4.0CH06_41670509	41670509	163	-1.35688	-0.174195	0.752774
SSL4.0CH06_41670520	41670520	163	-1.84234	-0.260064	1.17236
SSL4.0CH06_41670568	41670568	163	0.396031	0.210408	0.159517
SSL4.0CH06_41670572	41670572	163	0.92487	0.294557	0.448061
SSL4.0CH06_41670607	41670607	163	-1.90111	-0.265529	1.22877
SSL4.0CH06_41670691	41670691	163	-0.634659	-0.198256	0.278568
SSL4.0CH06_41670700	41670700	163	-1.23967	-0.179748	0.66378
SSL4.0CH06_41670760	41670760	163	0.122984	0.0597382	0.0446629
SSL4.0CH06_41670772	41670772	163	-0.758291	-0.312307	0.347394
SSL4.0CH06_41670777	41670777	163	-1.49599	-0.207701	0.86458
SSL4.0CH06_41670833	41670833	163	-1.61754	-0.23294	0.967807
SSL4.0CH06_41670872	41670872	163	-1.49599	-0.207701	0.86458
VSL4.0CH06_41670885	41670885	163	-0.7282	-0.235333	0.330185
SSL4.0CH06_41670901	41670901	163	0.793607	0.37542	0.36797
SSL4.0CH06_41671007	41671007	163	1.02896	0.559351	0.515666
SSL4.0CH06_41671172	41671172	163	1.88631	0.745529	1.21445
ISL4.0CH06_41671217	41671217	163	1.48924	0.46247	0.858996
SSL4.0CH06_41671245	41671245	163	2.03362	0.731537	1.3604
SSL4.0CH06_41671278	41671278	163	2.00298	0.68438	1.32941
SSL4.0CH06_41671338	41671338	163	0.810492	0.173635	0.377952
SSL4.0CH06_41671355	41671355	163	0.810492	0.173635	0.377952
SSL4.0CH06_41671379	41671379	163	0.504966	0.0913164	0.211644
SSL4.0CH06_41671392	41671392	163	0.907322	0.188317	0.437023
SSL4.0CH06_41671419	41671419	163	1.21813	0.348546	0.647947
SSL4.0CH06_41671433	41671433	163	-0.101401	-0.0359539	0.0365158
SSL4.0CH06_41671520	41671520	163	0.162431	0.0932514	0.0598983
SSL4.0CH06_41671574	41671574	163	-0.856625	-0.125845	0.405707
SSL4.0CH06_41671722	41671722	163	-0.755712	-0.106243	0.345908
ISL4.0CH06_41671777	41671777	163	1.75196	0.425517	1.08799
ISL4.0CH06_41671785	41671785	163	0.0903983	0.0207425	0.0324138
ISL4.0CH06_41671786	41671786	163	0.233807	0.0527233	0.0886142
SSL4.0CH06_41671830	41671830	163	-1.3354	-0.188402	0.736107
SSL4.0CH06_41671952	41671952	163	-0.366204	-0.0561116	0.145884
SSL4.0CH06_41671964	41671964	163	-0.624655	-0.09512	0.273215
SSL4.0CH06_41671971	41671971	163	-0.366204	-0.0561116	0.145884
SSL4.0CH06_41671972	41671972	163	-0.0454849	-0.0171305	0.0160237
ISL4.0CH06_41671991	41671991	163	-0.611029	-0.151413	0.265975
ISL4.0CH06_41671993	41671993	163	-0.611029	-0.151413	0.265975
SSL4.0CH06_41672011	41672011	163	-0.638183	-0.0991697	0.280462
SSL4.0CH06_41672017	41672017	163	-0.489484	-0.0668064	0.204011
ISL4.0CH06_41672028	41672028	163	0.378541	0.0873172	0.15149
SSL4.0CH06_41672041	41672041	163	-0.638183	-0.0991697	0.280462
ISL4.0CH06_41672053	41672053	163	-0.617322	-0.150604	0.269312
SSL4.0CH06_41672066	41672066	163	-0.638183	-0.0991697	0.280462
SSL4.0CH06_41672069	41672069	163	-0.638183	-0.0991697	0.280462
ISL4.0CH06_41672084	41672084	163	-0.611029	-0.151413	0.265975
ISL4.0CH06_41672089	41672089	163	-0.620403	-0.149517	0.27095
ISL4.0CH06_41672101	41672101	163	0.378541	0.0873172	0.15149
ISL4.0CH06_41672123	41672123	163	-0.353542	-0.0817345	0.140178
ISL4.0CH06_41672148	41672148	163	0.527975	0.128125	0.223128
SSL4.0CH06_41672168	41672168	163	-0.83345	-0.193451	0.391676
VSL4.0CH06_41672205	41672205	163	0.076507	0.00946787	0.0272837
SSL4.0CH06_41672214	41672214	163	-1.64611	-0.416208	0.992816
SSL4.0CH06_41672227	41672227	163	-1.38689	-0.300704	0.776322
SSL4.0CH06_41672255	41672255	163	-1.7422	-0.372661	1.07905
SSL4.0CH06_41672264	41672264	163	-1.84928	-0.317096	1.17896
ISL4.0CH06_41672513	41672513	163	2.10233	0.486417	1.43108
SSL4.0CH06_41672667	41672667	163	-0.45932	-0.0607418	0.189353
SSL4.0CH06_41672705	41672705	163	-1.38429	-0.194051	0.774271
SSL4.0CH06_41672738	41672738	163	0.767544	0.438872	0.352746
SSL4.0CH06_41672866	41672866	163	-0.931825	-0.134602	0.452465
SSL4.0CH06_41672873	41672873	163	-0.931825	-0.134602	0.452465
SSL4.0CH06_41672889	41672889	163	0.825633	0.296821	0.386984
SSL4.0CH06_41672925	41672925	163	-0.137076	-0.0564821	0.050054
SSL4.0CH06_41672971	41672971	163	-0.803438	-0.102765	0.373771
SSL4.0CH06_41673003	41673003	163	-0.803438	-0.102765	0.373771
SSL4.0CH06_41673045	41673045	163	0.825633	0.296821	0.386984
SSL4.0CH06_41673055	41673055	163	0.767544	0.438872	0.352746
SSL4.0CH06_41673058	41673058	163	-0.2584	-0.151006	0.0988554
SSL4.0CH06_41673061	41673061	163	0.296141	0.168966	0.114922
SSL4.0CH06_41673062	41673062	163	0.515061	0.149906	0.216662
SSL4.0CH06_41673106	41673106	163	-1.04813	-0.151987	0.528514
SSL4.0CH06_41673107	41673107	163	0.0969269	0.0223798	0.0348437
SSL4.0CH06_41673118	41673118	163	-0.83345	-0.193451	0.391676
SSL4.0CH06_41673121	41673121	163	-0.931825	-0.134602	0.452465
SSL4.0CH06_41673174	41673174	163	-0.0118054	-0.00269648	0.00410372
SSL4.0CH06_41673182	41673182	163	0.0388846	0.00892567	0.0136628
SSL4.0CH06_41673189	41673189	163	-0.941858	-0.13369	0.458847
ISL4.0CH06_41673200	41673200	163	-0.538455	-0.196535	0.228414
SSL4.0CH06_41673203	41673203	163	-0.101719	-0.0338764	0.036635
SSL4.0CH06_41673204	41673204	163	-0.688682	-0.0936769	0.308033
SSL4.0CH06_41673224	41673224	163	-0.534006	-0.0677994	0.226166
SSL4.0CH06_41673263	41673263	163	-0.2584	-0.151006	0.0988554
SSL4.0CH06_41673271	41673271	163	0.723322	0.415415	0.327423
SSL4.0CH06_41673273	41673273	163	-0.803438	-0.102765	0.373771
SSL4.0CH06_41673280	41673280	163	0.767544	0.438872	0.352746
SSL4.0CH06_41673298	41673298	163	-0.803438	-0.102765	0.373771
SSL4.0CH06_41673299	41673299	163	-0.865866	-0.196682	0.411352
SSL4.0CH06_41673348	41673348	163	-1.07337	-0.205392	0.545627
SSL4.0CH06_41673436	41673436	163	-1.25403	-0.171442	0.674427
ISL4.0CH06_41673491	41673491	163	-1.29642	-0.284667	0.706275
VSL4.0CH06_41673491	41673491	163	-0.410826	-0.0481586	0.166381
SSL4.0CH06_41673493	41673493	163	-0.679111	-0.112716	0.302744
ISL4.0CH06_41673495	41673495	163	-0.204709	-0.0619625	0.0767274
SSL4.0CH06_41673502	41673502	163	-0.411935	-0.0833309	0.166899
SSL4.0CH06_41673509	41673509	163	-0.360355	-0.0782312	0.143242
SSL4.0CH06_41673516	41673516	163	-1.67479	-0.364407	1.01822
SSL4.0CH06_41673524	41673524	163	-0.822663	-0.158712	0.385206
ISL4.0CH06_41673532	41673532	163	-1.11049	-0.260208	0.57118
SSL4.0CH06_41673534	41673534	163	-0.502956	-0.116597	0.210649
SSL4.0CH06_41673542	41673542	163	-0.529694	-0.117786	0.223993
SSL4.0CH06_41673556	41673556	163	-0.981678	-0.210581	0.484506
SSL4.0CH06_41673562	41673562	163	1.26138	0.157273	0.679906
ISL4.0CH06_41673571	41673571	163	-1.34247	-0.299668	0.741574
SSL4.0CH06_41673604	41673604	163	-1.42902	-0.280294	0.809916
SSL4.0CH06_41673617	41673617	163	-1.07468	-0.226214	0.54652
ISL4.0CH06_41673619	41673619	163	-1.07468	-0.226214	0.54652
SSL4.0CH06_41673621	41673621	163	-0.672267	-0.110052	0.29898
ISL4.0CH06_41673624	41673624	163	-1.07468	-0.226214	0.54652
SSL4.0CH06_41673629	41673629	163	-1.40569	-0.284354	0.791235
ISL4.0CH06_41673630	41673630	163	-1.38065	-0.273181	0.7714
SSL4.0CH06_41673644	41673644	163	-1.3395	-0.268084	0.739282
SSL4.0CH06_41673718	41673718	163	-0.599849	-0.0913586	0.26008
SSL4.0CH06_41673719	41673719	163	-0.790202	-0.106364	0.365968
SSL4.0CH06_41673720	41673720	163	-1.28859	-0.175995	0.700348
SSL4.0CH06_41673721	41673721	163	0.846182	0.0759038	0.399363
SSL4.0CH06_41673838	41673838	163	-1.35981	-0.256885	0.755063
SSL4.0CH06_41673874	41673874	163	-3.27332	-0.371649	2.88677
SSL4.0CH06_41673890	41673890	163	-0.478727	-0.0894726	0.198751
SSL4.0CH06_41673893	41673893	163	-1.55537	-0.254614	0.914364
SSL4.0CH06_41673894	41673894	163	-3.16578	-0.338838	2.73372
SSL4.0CH06_41673895	41673895	163	-2.60216	-0.423688	1.99494
SSL4.0CH06_41673900	41673900	163	-1.17732	-0.232942	0.618374
SSL4.0CH06_41673912	41673912	163	-0.971231	-0.185084	0.477722
SSL4.0CH06_41673942	41673942	163	-2.11855	-0.405847	1.44801
SSL4.0CH06_41673959	41673959	163	-2.75645	-0.45949	2.18647
ISL4.0CH06_41673978	41673978	163	-0.109811	-0.0343477	0.0396748
SSL4.0CH06_41674252	41674252	163	-1.63101	-0.303446	0.979557
SSL4.0CH06_41674259	41674259	163	-1.85104	-0.3199	1.18063
SSL4.0CH06_41674281	41674281	163	-1.85104	-0.3199	1.18063
SSL4.0CH06_41674301	41674301	163	-1.70456	-0.300795	1.04488
ISL4.0CH06_41674327	41674327	163	-1.42394	-0.266801	0.805831
SSL4.0CH06_41674422	41674422	163	1.23985	0.536621	0.663917
SSL4.0CH06_41674436	41674436	163	0.264351	0.0552978	0.101361
ISL4.0CH06_41674467	41674467	163	-0.627159	-0.497951	0.274552
SSL4.0CH06_41674594	41674594	163	-1.0217	-0.147215	0.510835
SSL4.0CH06_41674648	41674648	163	0.0922911	0.0333185	0.033117
SSL4.0CH06_41674657	41674657	163	0.68625	0.339772	0.306686
SSL4.0CH06_41674664	41674664	163	-0.444686	-0.203213	0.182344
SSL4.0CH06_41674670	41674670	163	0.0107218	0.00268557	0.00372546
SSL4.0CH06_41674674	41674674	163	-1.52571	-0.630515	0.889345
SSL4.0CH06_41674684	41674684	163	-0.930719	-0.136971	0.451764
SSL4.0CH06_41674708	41674708	163	-0.930719	-0.136971	0.451764
SSL4.0CH06_41674712	41674712	163	0.0107218	0.00268557	0.00372546
SSL4.0CH06_41674714	41674714	163	-0.183568	-0.0900554	0.068247
SSL4.0CH06_41674794	41674794	163	-0.80969	-0.113468	0.377476
ISL4.0CH06_41674957	41674957	163	-0.2584	-0.151006	0.0988554
SSL4.0CH06_41674966	41674966	163	0.200227	0.128071	0.0749188
SSL4.0CH06_41675010	41675010	163	-0.775493	-0.108801	0.357365
ISL4.0CH06_41675037	41675037	163	-0.599407	-0.110225	0.259847
ISL4.0CH06_41675045	41675045	163	-0.274707	-0.106491	0.105745
SSL4.0CH06_41675064	41675064	163	-0.827081	-0.227902	0.387852
SSL4.0CH06_41675130	41675130	163	-0.264857	-0.0576843	0.101574
SSL4.0CH06_41675135	41675135	163	0.12954	0.0433253	0.0471641
SSL4.0CH06_41675137	41675137	163	-1.23618	-0.277843	0.661205
SSL4.0CH06_41675138	41675138	163	-0.264857	-0.0576843	0.101574
SSL4.0CH06_41675251	41675251	163	0.491769	0.145798	0.205133
SSL4.0CH06_41675406	41675406	163	-1.00257	-0.129376	0.498182
ISL4.0CH06_41675413	41675413	163	-0.130758	-0.027191	0.0476301
SSL4.0CH06_41675644	41675644	163	-1.27797	-0.191277	0.69234
SSL4.0CH06_41675745	41675745	163	-0.742113	-0.306189	0.338105
ISL4.0CH06_41675782	41675782	163	0.751326	0.193364	0.343385
VSL4.0CH06_41675782	41675782	163	-0.0579697	-0.00814286	0.0205228
ISL4.0CH06_41675805	41675805	163	-0.751157	-0.195991	0.343288
SSL4.0CH06_41675864	41675864	163	-1.34362	-0.314209	0.742466
SSL4.0CH06_41675869	41675869	163	-1.59878	-0.275597	0.951537
SSL4.0CH06_41675883	41675883	163	-0.794253	-0.170259	0.36835
SSL4.0CH06_41676138	41676138	163	-1.43695	-0.331224	0.816306
SSL4.0CH06_41676183	41676183	163	-0.497153	-0.0800851	0.207783
SSL4.0CH06_41676240	41676240	163	-1.2642	-0.248651	0.682013
SSL4.0CH06_41676243	41676243	163	-1.57559	-0.319501	0.931591
SSL4.0CH06_41676249	41676249	163	-0.842216	-0.172456	0.396963
SSL4.0CH06_41676261	41676261	163	-1.68446	-0.396556	1.02684
SSL4.0CH06_41676304	41676304	163	-0.914522	-0.199702	0.441539
SSL4.0CH06_41676309	41676309	163	-1.52299	-0.313652	0.887067
SSL4.0CH06_41676314	41676314	163	-1.56092	-0.318213	0.919074
SSL4.0CH06_41676422	41676422	163	-0.703372	-0.125223	0.316208
SSL4.0CH06_41676478	41676478	163	-1.12268	-0.18247	0.579675
SSL4.0CH06_41676592	41676592	163	-0.927645	-0.163989	0.449817
ISL4.0CH06_41676618	41676618	163	-2.3228	-0.430311	1.66906
SSL4.0CH06_41677080	41677080	163	-1.1342	-0.200676	0.587746
SSL4.0CH06_41677087	41677087	163	-1.15364	-0.263476	0.601478
SSL4.0CH06_41677110	41677110	163	0.0982814	0.0215663	0.0353494
SSL4.0CH06_41677138	41677138	163	-0.755165	-0.138973	0.345593
ISL4.0CH06_41677150	41677150	163	-0.683213	-0.149431	0.305007
SSL4.0CH06_41677162	41677162	163	-1.73855	-0.281203	1.07571
SSL4.0CH06_41677172	41677172	163	-0.270336	-0.0577619	0.103891
SSL4.0CH06_41677186	41677186	163	-1.12161	-0.244829	0.578923
SSL4.0CH06_41677193	41677193	163	-0.47042	-0.108045	0.194714
ISL4.0CH06_41677263	41677263	163	0.244572	0.0382438	0.0930752
SSL4.0CH06_41677433	41677433	163	-0.0481635	-0.00806602	0.0169853
SSL4.0CH06_41677439	41677439	163	0.249417	0.0447167	0.095094
SSL4.0CH06_41677460	41677460	163	-0.336149	-0.0568308	0.13242
SSL4.0CH06_41677463	41677463	163	1.09846	0.225909	0.562848
SSL4.0CH06_41677479	41677479	163	-0.751022	-0.156632	0.34321
SSL4.0CH06_41677486	41677486	163	2.15008	0.264275	1.48118
SSL4.0CH06_41677494	41677494	163	-0.194192	-0.034174	0.0724925
SSL4.0CH06_41677496	41677496	163	-1.08085	-0.411219	0.550734
SSL4.0CH06_41677500	41677500	163	0.0292517	0.00636179	0.010239
SSL4.0CH06_41677515	41677515	163	-0.256765	-0.0606526	0.0981693
SSL4.0CH06_41677526	41677526	163	0.527131	0.0919498	0.222704
SSL4.0CH06_41677559	41677559	163	0.253148	0.0598841	0.0966533
SSL4.0CH06_41677583	41677583	163	-0.400541	-0.136159	0.161603
SSL4.0CH06_41677597	41677597	163	0.120475	0.0197789	0.0437091
SSL4.0CH06_41677613	41677613	163	0.29471	0.049296	0.114305
SSL4.0CH06_41677618	41677618	163	-0.117029	-0.0234933	0.0424016
SSL4.0CH06_41677634	41677634	163	-0.10088	-0.0180327	0.036321
SSL4.0CH06_41677639	41677639	163	-0.803772	-0.210587	0.373968
ISL4.0CH06_41677701	41677701	163	-0.562241	-0.0893563	0.24054
SSL4.0CH06_41677702	41677702	163	-0.399109	-0.0707551	0.16094
SSL4.0CH06_41677703	41677703	163	-1.30429	-0.245595	0.712255
SSL4.0CH06_41677714	41677714	163	-0.921007	-0.214199	0.445622
SSL4.0CH06_41677715	41677715	163	-1.76764	-0.259923	1.10241
SSL4.0CH06_41677721	41677721	163	-0.776664	-0.146585	0.358048
SSL4.0CH06_41677725	41677725	163	0.189588	0.0359022	0.0706485
ISL4.0CH06_41677778	41677778	163	-0.885002	-0.203302	0.42313
SSL4.0CH06_41677781	41677781	163	-0.748049	-0.174651	0.341504
ISL4.0CH06_41677802	41677802	163	-0.26859	-0.0564454	0.103151
SSL4.0CH06_41677803	41677803	163	0.458682	0.0869355	0.189046
ISL4.0CH06_41677808	41677808	163	-0.168991	-0.0321194	0.0624755
SSL4.0CH06_41677821	41677821	163	0.242196	0.0383394	0.0920878
SSL4.0CH06_41677830	41677830	163	-0.943528	-0.227575	0.459912
SSL4.0CH06_41677868	41677868	163	-1.23057	-0.325081	0.657072
SSL4.0CH06_41677870	41677870	163	-1.22852	-0.31247	0.655564
ISL4.0CH06_41677937	41677937	163	1.46374	0.239668	0.838061
SSL4.0CH06_41678059	41678059	163	-0.233366	-0.120718	0.0884322
ISL4.0CH06_41678078	41678078	163	0.493464	0.109215	0.205966
SSL4.0CH06_41678093	41678093	163	-0.937865	-0.139039	0.456303
SSL4.0CH06_41678197	41678197	163	-0.792683	-0.116584	0.367426
SSL4.0CH06_41678208	41678208	163	-0.792683	-0.116584	0.367426
SSL4.0CH06_41678317	41678317	163	-0.792683	-0.116584	0.367426
SSL4.0CH06_41678480	41678480	163	-0.792683	-0.116584	0.367426
SSL4.0CH06_41678488	41678488	163	-0.490212	-0.214515	0.204368
SSL4.0CH06_41678567	41678567	163	-1.71045	-0.719028	1.05019
ISL4.0CH06_41678644	41678644	163	-0.126641	-0.0694751	0.0460564
SSL4.0CH06_41678671	41678671	163	-0.937865	-0.139039	0.456303
SSL4.0CH06_41678672	41678672	163	-0.937865	-0.139039	0.456303
SSL4.0CH06_41678674	41678674	163	-0.937865	-0.139039	0.456303
SSL4.0CH06_41678712	41678712	163	0.0898163	0.0400211	0.0321978
SSL4.0CH06_41678713	41678713	163	0.0898163	0.0400211	0.0321978
SSL4.0CH06_41678734	41678734	163	-0.937865	-0.139039	0.456303
SSL4.0CH06_41678765	41678765	163	0.0440095	0.00698764	0.0154949
SSL4.0CH06_41678771	41678771	163	-0.937865	-0.139039	0.456303
SSL4.0CH06_41678781	41678781	163	-0.937865	-0.139039	0.456303
SSL4.0CH06_41678783	41678783	163	-0.937865	-0.139039	0.456303
SSL4.0CH06_41678789	41678789	163	-0.937865	-0.139039	0.456303
ISL4.0CH06_41678796	41678796	163	0.493464	0.109215	0.205966
ISL4.0CH06_41678801	41678801	163	1.64548	0.405166	0.992258
SSL4.0CH06_41678812	41678812	163	0.0781124	0.0122456	0.0278738
SSL4.0CH06_41678816	41678816	163	-0.792683	-0.116584	0.367426
SSL4.0CH06_41678823	41678823	163	-1.38717	-0.16781	0.776544
SSL4.0CH06_41678870	41678870	163	-0.819767	-0.119774	0.383476
ISL4.0CH06_41678893	41678893	163	1.37116	0.378248	0.763945
SSL4.0CH06_41678926	41678926	163	-1.15543	-0.164643	0.602748
SSL4.0CH06_41678929	41678929	163	-0.924099	-0.133505	0.447574
SSL4.0CH06_41678930	41678930	163	-0.924099	-0.133505	0.447574
SSL4.0CH06_41678931	41678931	163	-0.924099	-0.133505	0.447574
ISL4.0CH06_41678936	41678936	163	-0.352513	-0.087147	0.139717
SSL4.0CH06_41678953	41678953	163	-1.17239	-0.160634	0.61484
ISL4.0CH06_41678959	41678959	163	-0.782116	-0.19493	0.36123
ISL4.0CH06_41678964	41678964	163	1.37116	0.378248	0.763945
SSL4.0CH06_41678966	41678966	163	0.144469	0.0621995	0.0529054
SSL4.0CH06_41678967	41678967	163	-1.15543	-0.164643	0.602748
SSL4.0CH06_41678978	41678978	163	-0.924099	-0.133505	0.447574
SSL4.0CH06_41678979	41678979	163	0.387378	0.169366	0.155534
SSL4.0CH06_41678982	41678982	163	-0.182458	-0.0620669	0.0678052
SSL4.0CH06_41679002	41679002	163	-0.924099	-0.133505	0.447574
SSL4.0CH06_41679041	41679041	163	-0.620011	-0.0908799	0.270741
SSL4.0CH06_41679056	41679056	163	0.192558	0.0281836	0.0718374
ISL4.0CH06_41679061	41679061	163	1.14531	0.275199	0.59558
SSL4.0CH06_41679085	41679085	163	0.259068	0.0397915	0.0991361
SSL4.0CH06_41679089	41679089	163	-0.766251	-0.112948	0.351996
SSL4.0CH06_41679090	41679090	163	-0.766251	-0.112948	0.351996
SSL4.0CH06_41679099	41679099	163	-0.906696	-0.133789	0.43663
ISL4.0CH06_41679120	41679120	163	-0.151175	-0.0381029	0.0555054
ISL4.0CH06_41679122	41679122	163	1.47035	0.376888	0.843466
SSL4.0CH06_41679134	41679134	163	-0.932532	-0.137249	0.452914
SSL4.0CH06_41679181	41679181	163	-0.375946	-0.0541005	0.150307
SSL4.0CH06_41679184	41679184	163	0.0699057	0.0127496	0.024865
SSL4.0CH06_41679264	41679264	163	-0.823848	-0.120341	0.385915
SSL4.0CH06_41679265	41679265	163	-0.823848	-0.120341	0.385915
ISL4.0CH06_41679312	41679312	163	0.239905	0.0552008	0.0911371
SSL4.0CH06_41679317	41679317	163	-0.122686	-0.0176886	0.0445494
SSL4.0CH06_41679370	41679370	163	-0.122686	-0.0176886	0.0445494
ISL4.0CH06_41679391	41679391	163	1.20274	0.291775	0.636721
SSL4.0CH06_41679439	41679439	163	-0.823848	-0.120341	0.385915
SSL4.0CH06_41679494	41679494	163	-0.932532	-0.137249	0.452914
SSL4.0CH06_41679507	41679507	163	-0.932532	-0.137249	0.452914
SSL4.0CH06_41679523	41679523	163	-0.872302	-0.125355	0.415299
ISL4.0CH06_41679547	41679547	163	-1.24048	-0.219878	0.664381
ISL4.0CH06_41679558	41679558	163	-1.02339	-0.250605	0.511955
SSL4.0CH06_41679584	41679584	163	-0.44759	-0.0627164	0.18373
SSL4.0CH06_41679599	41679599	163	-1.14124	-0.166047	0.592703
VSL4.0CH06_41679659	41679659	163	-0.948914	-0.123393	0.463354
SSL4.0CH06_41679668	41679668	163	-0.83621	-0.120723	0.393338
ISL4.0CH06_41679678	41679678	163	0.482067	0.106447	0.20038
ISL4.0CH06_41679741	41679741	163	0.312809	0.0656727	0.122153
ISL4.0CH06_41679743	41679743	163	1.64548	0.405166	0.992258
SSL4.0CH06_41679770	41679770	163	-0.863209	-0.126563	0.409726
ISL4.0CH06_41679772	41679772	163	0.182149	0.0417196	0.0676826
ISL4.0CH06_41679794	41679794	163	1.64548	0.405166	0.992258
SSL4.0CH06_41679801	41679801	163	0.180153	0.0792379	0.0668895
SSL4.0CH06_41679804	41679804	163	-0.400542	-0.0529667	0.161603
SSL4.0CH06_41679805	41679805	163	-0.789439	-0.114864	0.36552
SSL4.0CH06_41679818	41679818	163	-0.419434	-0.0553635	0.170406
SSL4.0CH06_41679875	41679875	163	-0.863209	-0.126563	0.409726
SSL4.0CH06_41679877	41679877	163	-0.863209	-0.126563	0.409726
SSL4.0CH06_41679963	41679963	163	-0.274709	-0.109828	0.105746
SSL4.0CH06_41680013	41680013	163	-0.929536	-0.23496	0.451014
SSL4.0CH06_41680056	41680056	163	-0.330987	-0.0905462	0.130135
SSL4.0CH06_41680064	41680064	163	0.677867	0.256525	0.302058
SSL4.0CH06_41680092	41680092	163	0.803073	0.347335	0.373555
SSL4.0CH06_41680096	41680096	163	0.426541	0.104749	0.173746
SSL4.0CH06_41680102	41680102	163	0.722088	0.216694	0.326726
SSL4.0CH06_41680111	41680111	163	-0.467763	-0.0616468	0.193427
SSL4.0CH06_41680127	41680127	163	-0.429263	-0.056982	0.17503
SSL4.0CH06_41680144	41680144	163	0.12951	0.0494203	0.0471525
SSL4.0CH06_41680172	41680172	163	0.493517	0.103976	0.205992
SSL4.0CH06_41680189	41680189	163	1.02896	0.559351	0.515666
SSL4.0CH06_41680335	41680335	163	0.732208	0.167133	0.33246
SSL4.0CH06_41680368	41680368	163	-0.792496	-0.114374	0.367316
ISL4.0CH06_41680456	41680456	163	-0.618388	-0.114014	0.269878
ISL4.0CH06_41680524	41680524	163	-0.586657	-0.227423	0.253175
SSL4.0CH06_41680556	41680556	163	0.00863692	0.00199551	0.00299854
SSL4.0CH06_41680654	41680654	163	-0.620684	-0.0816517	0.271099
ISL4.0CH06_41680735	41680735	163	1.36438	0.305718	0.758634
ISL4.0CH06_41680742	41680742	163	0.30048	0.0847449	0.116797
SSL4.0CH06_41680753	41680753	163	0.807987	0.385881	0.376466
SSL4.0CH06_41680778	41680778	163	2.61815	1.08114	2.01441
SSL4.0CH06_41680796	41680796	163	-0.131058	-0.0184784	0.0477447
SSL4.0CH06_41680806	41680806	163	-0.456594	-0.0609454	0.188043
SSL4.0CH06_41680875	41680875	163	-2.01071	-0.521335	1.33719
SSL4.0CH06_41680876	41680876	163	-0.958245	-0.400028	0.469341
SSL4.0CH06_41680888	41680888	163	0.347362	0.101638	0.137411
SSL4.0CH06_41680914	41680914	163	0.670603	0.192202	0.298067
SSL4.0CH06_41680932	41680932	163	-0.616156	-0.110413	0.268692
SSL4.0CH06_41680934	41680934	163	0.963824	0.366151	0.472935
SSL4.0CH06_41680947	41680947	163	-0.531358	-0.200878	0.224831
ISL4.0CH06_41680962	41680962	163	0.641972	0.199283	0.282502
SSL4.0CH06_41680963	41680963	163	-1.14844	-0.16052	0.597789
SSL4.0CH06_41680964	41680964	163	0.929191	0.351404	0.450795
ISL4.0CH06_41681012	41681012	163	0.370851	0.140728	0.14799
SSL4.0CH06_41681064	41681064	163	-0.707718	-0.101991	0.31864
ISL4.0CH06_41681176	41681176	163	1.51149	0.359821	0.877454
SSL4.0CH06_41681207	41681207	163	-0.64923	-0.26336	0.286422
SSL4.0CH06_41681226	41681226	163	-0.706027	-0.100415	0.317693
SSL4.0CH06_41681234	41681234	163	-0.706027	-0.100415	0.317693
SSL4.0CH06_41681252	41681252	163	-1.27549	-0.154642	0.690477
SSL4.0CH06_41681263	41681263	163	-0.83345	-0.193451	0.391676
SSL4.0CH06_41681309	41681309	163	0.598094	0.198863	0.259158
SSL4.0CH06_41681335	41681335	163	0.634851	0.18721	0.278671
SSL4.0CH06_41681344	41681344	163	1.02896	0.559351	0.515666
SSL4.0CH06_41681359	41681359	163	-1.14171	-0.160986	0.593038
SSL4.0CH06_41681396	41681396	163	-0.83345	-0.193451	0.391676
SSL4.0CH06_41681471	41681471	163	0.658266	0.173671	0.291328
SSL4.0CH06_41681552	41681552	163	-0.83345	-0.193451	0.391676
SSL4.0CH06_41681602	41681602	163	-1.63112	-0.247291	0.979659
SSL4.0CH06_41681825	41681825	163	-0.577414	-0.080225	0.24837
SSL4.0CH06_41681869	41681869	163	-0.712074	-0.0995939	0.321084
SSL4.0CH06_41681873	41681873	163	0.134324	0.0453831	0.0489969
SSL4.0CH06_41681874	41681874	163	-0.160707	-0.0246725	0.059223
SSL4.0CH06_41681892	41681892	163	-0.681729	-0.0961895	0.304188
SSL4.0CH06_41681899	41681899	163	1.99061	0.641156	1.317
SSL4.0CH06_41681916	41681916	163	1.75201	0.345385	1.08803
SSL4.0CH06_41681925	41681925	163	-1.32055	-0.192238	0.724685
ISL4.0CH06_41681983	41681983	163	0.348246	0.168532	0.137806
SSL4.0CH06_41681995	41681995	163	0.161122	0.0290837	0.0593853
SSL4.0CH06_41681997	41681997	163	0.161122	0.0290837	0.0593853
SSL4.0CH06_41681999	41681999	163	0.795002	0.137326	0.368792
SSL4.0CH06_41682002	41682002	163	0.858549	0.143972	0.40688
SSL4.0CH06_41682021	41682021	163	-0.322098	-0.04202	0.12622
SSL4.0CH06_41682170	41682170	163	1.2706	0.204113	0.686808
SSL4.0CH06_41682176	41682176	163	1.28347	0.200951	0.696479
SSL4.0CH06_41682179	41682179	163	0.858881	0.111906	0.407083
ISL4.0CH06_41682197	41682197	163	2.61746	0.578617	2.01356
SSL4.0CH06_41682209	41682209	163	0.165234	0.0242795	0.0609979
SSL4.0CH06_41682215	41682215	163	0.110245	0.0161668	0.0398383
SSL4.0CH06_41682248	41682248	163	1.57477	0.513039	0.93089
SSL4.0CH06_41682252	41682252	163	1.43045	0.413253	0.811064
SSL4.0CH06_41682264	41682264	163	3.255	0.437775	2.86043
SSL4.0CH06_41682272	41682272	163	1.60279	0.521608	0.954998
SSL4.0CH06_41682273	41682273	163	0.18089	0.0349202	0.067182
SSL4.0CH06_41682335	41682335	163	0.322544	0.11402	0.126415
SSL4.0CH06_41682339	41682339	163	0.0757879	0.0343908	0.0270197
SSL4.0CH06_41682359	41682359	163	-0.0652421	-0.00784002	0.0231636
SSL4.0CH06_41682374	41682374	163	0.110243	0.0134077	0.0398375
SSL4.0CH06_41682382	41682382	163	-0.479985	-0.0683864	0.199364
SSL4.0CH06_41682410	41682410	163	-0.649411	-0.0903223	0.28652
SSL4.0CH06_41682412	41682412	163	0.274491	0.108133	0.105654
SSL4.0CH06_41682417	41682417	163	0.222224	0.0860856	0.0838527
SSL4.0CH06_41682428	41682428	163	-0.534895	-0.162401	0.226615
SSL4.0CH06_41682482	41682482	163	-0.986841	-0.25873	0.487872
SSL4.0CH06_41682672	41682672	163	-0.749201	-0.105577	0.342165
SSL4.0CH06_41682709	41682709	163	0.293962	0.0598665	0.113983
SSL4.0CH06_41682734	41682734	163	0.473972	0.201763	0.196437
ISL4.0CH06_41682918	41682918	163	-0.545175	-0.147413	0.231822
ISL4.0CH06_41683101	41683101	163	0.56637	0.12587	0.242664
SSL4.0CH06_41683139	41683139	163	0.52599	0.299606	0.222131
SSL4.0CH06_41683208	41683208	163	0.396031	0.210408	0.159517
SSL4.0CH06_41683211	41683211	163	0.816354	0.281428	0.38144
SSL4.0CH06_41683287	41683287	163	0.844354	0.291221	0.398256
SSL4.0CH06_41683321	41683321	163	0.956034	0.488811	0.46792
SSL4.0CH06_41683347	41683347	163	-0.200442	-0.0562145	0.0750052
SSL4.0CH06_41683491	41683491	163	0.374748	0.14469	0.149761
SSL4.0CH06_41683556	41683556	163	0.634912	0.164755	0.278704
SSL4.0CH06_41683578	41683578	163	-1.10486	-0.158492	0.567277
SSL4.0CH06_41683581	41683581	163	-1.18274	-0.175979	0.622268
SSL4.0CH06_41683619	41683619	163	-0.662606	-0.257669	0.293693
SSL4.0CH06_41683885	41683885	163	0.480731	0.141943	0.199728
SSL4.0CH06_41683912	41683912	163	-0.101292	-0.0131056	0.036475
SSL4.0CH06_41683938	41683938	163	0.605812	0.267482	0.263219
SSL4.0CH06_41683967	41683967	163	-1.27604	-0.570379	0.690889
SSL4.0CH06_41683975	41683975	163	-0.623591	-0.146897	0.272647
SSL4.0CH06_41684002	41684002	163	0.643731	0.291169	0.28345
ISL4.0CH06_41684131	41684131	163	-0.167093	-0.105914	0.0617286
SSL4.0CH06_41684285	41684285	163	-0.230086	-0.05532	0.0870805
SSL4.0CH06_41684323	41684323	163	0.369494	0.153188	0.147374
SSL4.0CH06_41684342	41684342	163	-1.16451	-0.280237	0.609212
ISL4.0CH06_41684362	41684362	163	-0.345291	-0.0752321	0.136486
ISL4.0CH06_41684366	41684366	163	0.316785	0.0727383	0.123891
SSL4.0CH06_41684396	41684396	163	-0.237267	-0.110229	0.0900444
ISL4.0CH06_41684406	41684406	163	-0.433041	-0.125137	0.176815
ISL4.0CH06_41684418	41684418	163	-0.348325	-0.157082	0.137842
ISL4.0CH06_41684462	41684462	163	-0.51167	-0.163581	0.214973
SSL4.0CH06_41684475	41684475	163	-1.06691	-0.230215	0.541226
SSL4.0CH06_41684476	41684476	163	-0.787641	-0.381462	0.364465
SSL4.0CH06_41684505	41684505	163	-0.67256	-0.149028	0.299141
SSL4.0CH06_41684531	41684531	163	0.82545	0.413261	0.386875
SSL4.0CH06_41684568	41684568	163	-1.14171	-0.160986	0.593038
SSL4.0CH06_41684588	41684588	163	0.0911094	0.0479205	0.0326779
SSL4.0CH06_41684635	41684635	163	-0.119837	-0.0289967	0.0434666
SSL4.0CH06_41684645	41684645	163	0.82545	0.413261	0.386875
SSL4.0CH06_41684651	41684651	163	0.82545	0.413261	0.386875
SSL4.0CH06_41684663	41684663	163	-0.67256	-0.149028	0.299141
SSL4.0CH06_41684683	41684683	163	0.82545	0.413261	0.386875
SSL4.0CH06_41684711	41684711	163	-0.865237	-0.125011	0.410966
SSL4.0CH06_41684723	41684723	163	-0.67256	-0.149028	0.299141
SSL4.0CH06_41684734	41684734	163	-0.67256	-0.149028	0.299141
SSL4.0CH06_41684736	41684736	163	0.82545	0.413261	0.386875
SSL4.0CH06_41684750	41684750	163	-0.67256	-0.149028	0.299141
SSL4.0CH06_41684771	41684771	163	0.816354	0.281428	0.38144
SSL4.0CH06_41684777	41684777	163	0.82545	0.413261	0.386875
SSL4.0CH06_41684825	41684825	163	1.02896	0.559351	0.515666
SSL4.0CH06_41684930	41684930	163	0.762277	0.374602	0.349696
SSL4.0CH06_41684939	41684939	163	1.02896	0.559351	0.515666
SSL4.0CH06_41684952	41684952	163	0.501111	0.122525	0.209736
SSL4.0CH06_41684961	41684961	163	0.501111	0.122525	0.209736
SSL4.0CH06_41684972	41684972	163	-0.567501	-0.201718	0.243246
SSL4.0CH06_41684980	41684980	163	0.501111	0.122525	0.209736
SSL4.0CH06_41684981	41684981	163	0.501111	0.122525	0.209736
ISL4.0CH06_41684986	41684986	163	-0.104566	-0.0333244	0.0377022
ISL4.0CH06_41684993	41684993	163	0.204021	0.0605141	0.0764494
SSL4.0CH06_41684994	41684994	163	0.115525	0.0208662	0.0418323
SSL4.0CH06_41685001	41685001	163	-0.079682	-0.0187211	0.0284515
SSL4.0CH06_41685007	41685007	163	-1.26495	-0.614394	0.682574
SSL4.0CH06_41685085	41685085	163	0.396031	0.210408	0.159517
ISL4.0CH06_41685087	41685087	163	0.860202	0.187098	0.407888
SSL4.0CH06_41685089	41685089	163	-0.986841	-0.25873	0.487872
ISL4.0CH06_41685091	41685091	163	0.164301	0.0342607	0.0606315
SSL4.0CH06_41685099	41685099	163	-1.19372	-0.163711	0.630184
SSL4.0CH06_41685113	41685113	163	0.0911842	0.0207493	0.0327057
SSL4.0CH06_41685118	41685118	163	-0.401787	-0.0509743	0.16218
SSL4.0CH06_41685119	41685119	163	-0.970196	-0.267494	0.477052
SSL4.0CH06_41685155	41685155	163	-0.297768	-0.0389618	0.115624
SSL4.0CH06_41685168	41685168	163	-0.297768	-0.0389618	0.115624
SSL4.0CH06_41685182	41685182	163	0.762277	0.374602	0.349696
SSL4.0CH06_41685189	41685189	163	-0.297768	-0.0389618	0.115624
SSL4.0CH06_41685253	41685253	163	-0.516168	-0.0668101	0.217215
SSL4.0CH06_41685272	41685272	163	0.0911094	0.0479205	0.0326779
SSL4.0CH06_41685288	41685288	163	-0.714788	-0.0967688	0.32261
SSL4.0CH06_41685296	41685296	163	0.82545	0.413261	0.386875
SSL4.0CH06_41685314	41685314	163	0.137952	0.0306058	0.0503911
SSL4.0CH06_41685321	41685321	163	0.816354	0.281428	0.38144
SSL4.0CH06_41685351	41685351	163	-0.550506	-0.0759524	0.234536
SSL4.0CH06_41685371	41685371	163	-0.335224	-0.126891	0.13201
ISL4.0CH06_41685382	41685382	163	1.5658	0.326779	0.923236
ISL4.0CH06_41685384	41685384	163	-0.10032	-0.0302445	0.0361114
SSL4.0CH06_41685385	41685385	163	1.26677	0.118733	0.683935
SSL4.0CH06_41685394	41685394	163	0.825633	0.296821	0.386984
SSL4.0CH06_41685397	41685397	163	0.224193	0.0856311	0.0846594
SSL4.0CH06_41685409	41685409	163	-0.722974	-0.287184	0.327226
SSL4.0CH06_41685413	41685413	163	-0.850497	-0.120073	0.40198
SSL4.0CH06_41685414	41685414	163	-0.850497	-0.120073	0.40198
SSL4.0CH06_41685425	41685425	163	-0.212731	-0.0268664	0.0799799
SSL4.0CH06_41685431	41685431	163	-0.844525	-0.120684	0.398359
ISL4.0CH06_41685435	41685435	163	-0.663756	-0.325686	0.294321
SSL4.0CH06_41685452	41685452	163	-1.05026	-0.147018	0.529954
SSL4.0CH06_41685542	41685542	163	0.816354	0.281428	0.38144
SSL4.0CH06_41685633	41685633	163	0.831864	0.198403	0.390723
SSL4.0CH06_41685636	41685636	163	0.8939	0.289401	0.428649
ISL4.0CH06_41685654	41685654	163	0.217023	0.114305	0.0817276
SSL4.0CH06_41685676	41685676	163	-0.63382	-0.0894615	0.278118
SSL4.0CH06_41685822	41685822	163	-0.990074	-0.135038	0.489984
SSL4.0CH06_41685920	41685920	163	0.185536	0.0473658	0.0690309
SSL4.0CH06_41685923	41685923	163	-0.731284	-0.106062	0.331935
SSL4.0CH06_41685924	41685924	163	-0.731284	-0.106062	0.331935
SSL4.0CH06_41686002	41686002	163	0.185536	0.0473658	0.0690309
SSL4.0CH06_41686005	41686005	163	0.185536	0.0473658	0.0690309
ISL4.0CH06_41686021	41686021	163	-0.111196	-0.0346931	0.0401967
SSL4.0CH06_41686109	41686109	163	0.59661	0.318719	0.25838
ISL4.0CH06_41686183	41686183	163	0.891363	0.301915	0.427072
SSL4.0CH06_41686267	41686267	163	0.720431	0.242876	0.32579
SSL4.0CH06_41686274	41686274	163	0.185536	0.0473658	0.0690309
SSL4.0CH06_41686286	41686286	163	1.20772	0.510045	0.640349
SSL4.0CH06_41686442	41686442	163	0.762277	0.374602	0.349696
SSL4.0CH06_41686463	41686463	163	0.801846	0.225837	0.372829
SSL4.0CH06_41686556	41686556	163	0.956034	0.488811	0.46792
SSL4.0CH06_41686642	41686642	163	-0.2584	-0.151006	0.0988554
SSL4.0CH06_41686678	41686678	163	0.956034	0.488811	0.46792
SSL4.0CH06_41686871	41686871	163	0.185536	0.0473658	0.0690309
SSL4.0CH06_41686977	41686977	163	0.185536	0.0473658	0.0690309
SSL4.0CH06_41687060	41687060	163	0.369494	0.153188	0.147374
SSL4.0CH06_41687244	41687244	163	-2.1468	-0.276257	1.47771
SSL4.0CH06_41687317	41687317	163	-0.986841	-0.25873	0.487872
SSL4.0CH06_41687338	41687338	163	-0.623286	-0.0864262	0.272485
SSL4.0CH06_41687439	41687439	163	-0.74315	-0.195327	0.338698
ISL4.0CH06_41687553	41687553	163	-0.0553335	-0.0185467	0.0195691
SSL4.0CH06_41687622	41687622	163	0.185536	0.0473658	0.0690309
SSL4.0CH06_41687689	41687689	163	1.02896	0.559351	0.515666
SSL4.0CH06_41687830	41687830	163	1.02896	0.559351	0.515666
SSL4.0CH06_41687859	41687859	163	-0.240718	-0.105908	0.0914743
ISL4.0CH06_41687913	41687913	163	1.16974	0.581131	0.612944
SSL4.0CH06_41688069	41688069	163	3.5358	1.30524	3.27617
SSL4.0CH06_41688200	41688200	163	0.812899	0.408041	0.379383
SSL4.0CH06_41688203	41688203	163	0.865546	0.421836	0.411156
ISL4.0CH06_41688214	41688214	163	-0.0553335	-0.0185467	0.0195691
SSL4.0CH06_41688285	41688285	163	0.956034	0.488811	0.46792
SSL4.0CH06_41688338	41688338	163	-0.407801	-0.128025	0.164972
SSL4.0CH06_41688345	41688345	163	0.725381	0.20264	0.328588
SSL4.0CH06_41688359	41688359	163	-0.2584	-0.151006	0.0988554
SSL4.0CH06_41688644	41688644	163	0.0911094	0.0479205	0.0326779
SSL4.0CH06_41688770	41688770	163	0.956034	0.488811	0.46792
SSL4.0CH06_41688785	41688785	163	0.956034	0.488811	0.46792
SSL4.0CH06_41688791	41688791	163	0.956034	0.488811	0.46792
SSL4.0CH06_41688800	41688800	163	0.956034	0.488811	0.46792
SSL4.0CH06_41688838	41688838	163	0.205244	0.121755	0.0769437
SSL4.0CH06_41688905	41688905	163	0.956034	0.488811	0.46792
SSL4.0CH06_41689125	41689125	163	-0.830789	-0.118216	0.390077
ISL4.0CH06_41689134	41689134	163	1.01708	0.198065	0.507769
SSL4.0CH06_41689507	41689507	163	0.725381	0.20264	0.328588
SSL4.0CH06_41689595	41689595	163	0.956034	0.488811	0.46792
SSL4.0CH06_41690068	41690068	163	0.256534	0.0673487	0.0980723
SSL4.0CH06_41690109	41690109	163	0.185536	0.0473658	0.0690309
SSL4.0CH06_41690142	41690142	163	0.245397	0.0603654	0.0934185
SSL4.0CH06_41690151	41690151	163	0.185536	0.0473658	0.0690309
SSL4.0CH06_41690166	41690166	163	0.260886	0.114203	0.0999009
SSL4.0CH06_41690207	41690207	163	0.725381	0.20264	0.328588
SSL4.0CH06_41690356	41690356	163	-0.907316	-0.366245	0.437019
SSL4.0CH06_41690360	41690360	163	-0.5877	-0.0813718	0.253718
SSL4.0CH06_41690674	41690674	163	0.956034	0.488811	0.46792
SSL4.0CH06_41690693	41690693	163	0.956034	0.488811	0.46792
SSL4.0CH06_41690945	41690945	163	0.0359137	0.0135493	0.0126041
SSL4.0CH06_41690978	41690978	163	0.67565	0.2762	0.300839
SSL4.0CH06_41691031	41691031	163	-1.19372	-0.163711	0.630184
SSL4.0CH06_41691247	41691247	163	-0.752824	-0.104154	0.344246
SSL4.0CH06_41691383	41691383	163	-0.276655	-0.146514	0.106573
ISL4.0CH06_41691414	41691414	163	0.531412	0.131102	0.224858
SSL4.0CH06_41691674	41691674	163	3.5358	1.30524	3.27617
SSL4.0CH06_41691716	41691716	163	0.691599	0.271618	0.309651
SSL4.0CH06_41691836	41691836	163	0.52599	0.299606	0.222131
SSL4.0CH06_41691924	41691924	163	-0.171126	-0.0270458	0.0633168
SSL4.0CH06_41692041	41692041	163	-0.865237	-0.125011	0.410966
SSL4.0CH06_41692042	41692042	163	-0.749359	-0.107648	0.342255
SSL4.0CH06_41692121	41692121	163	-0.480673	-0.066407	0.1997
SSL4.0CH06_41692136	41692136	163	0.0588171	0.00984007	0.0208297
SSL4.0CH06_41692152	41692152	163	0.407614	0.141031	0.164886
SSL4.0CH06_41692170	41692170	163	0.52599	0.299606	0.222131
SSL4.0CH06_41692171	41692171	163	1.25322	0.389892	0.673829
ISL4.0CH06_41692218	41692218	163	0.161017	0.0420967	0.0593445
SSL4.0CH06_41692229	41692229	163	-0.133419	-0.0240591	0.0486496
SSL4.0CH06_41692230	41692230	163	-0.133419	-0.0240591	0.0486496
ISL4.0CH06_41692250	41692250	163	-0.0335185	-0.00906125	0.0117523
SSL4.0CH06_41692254	41692254	163	-0.133419	-0.0240591	0.0486496
SSL4.0CH06_41692255	41692255	163	-0.133419	-0.0240591	0.0486496
SSL4.0CH06_41692283	41692283	163	0.52599	0.299606	0.222131
SSL4.0CH06_41692310	41692310	163	-0.133419	-0.0240591	0.0486496
ISL4.0CH06_41692318	41692318	163	-0.0335185	-0.00906125	0.0117523
ISL4.0CH06_41692347	41692347	163	0.132725	0.0402764	0.0483834
SSL4.0CH06_41692350	41692350	163	-0.229599	-0.0405122	0.08688
ISL4.0CH06_41692440	41692440	163	0.132725	0.0402764	0.0483834
SSL4.0CH06_41692448	41692448	163	-1.11528	-0.155263	0.57451
SSL4.0CH06_41692482	41692482	163	1.02896	0.559351	0.515666
SSL4.0CH06_41692486	41692486	163	-0.986841	-0.25873	0.487872
SSL4.0CH06_41692528	41692528	163	0.252881	0.0581758	0.0965417
SSL4.0CH06_41692577	41692577	163	-0.032807	-0.0231766	0.0114996
SSL4.0CH06_41692605	41692605	163	0.756709	0.19651	0.346482
SSL4.0CH06_41692624	41692624	163	-0.133419	-0.0240591	0.0486496
SSL4.0CH06_41692627	41692627	163	0.52599	0.299606	0.222131
SSL4.0CH06_41692633	41692633	163	-0.133419	-0.0240591	0.0486496
SSL4.0CH06_41692657	41692657	163	-0.76596	-0.17895	0.351828
SSL4.0CH06_41692662	41692662	163	-0.0644452	-0.0113892	0.0228735
SSL4.0CH06_41692672	41692672	163	0.0331066	0.00591864	0.011606
SSL4.0CH06_41692685	41692685	163	-0.0644452	-0.0113892	0.0228735
SSL4.0CH06_41692698	41692698	163	-0.622603	-0.0847903	0.272121
SSL4.0CH06_41692712	41692712	163	1.02896	0.559351	0.515666
SSL4.0CH06_41692723	41692723	163	0.396031	0.210408	0.159517
SSL4.0CH06_41692725	41692725	163	0.0175697	0.0031806	0.00612149
ISL4.0CH06_41692750	41692750	163	0.997857	0.391255	0.495084
SSL4.0CH06_41692754	41692754	163	-0.865305	-0.387319	0.411008
SSL4.0CH06_41692758	41692758	163	0.545965	0.113277	0.232224
SSL4.0CH06_41692759	41692759	163	-0.714071	-0.151272	0.322206
SSL4.0CH06_41692765	41692765	163	-0.356684	-0.0645015	0.141589
SSL4.0CH06_41692795	41692795	163	-0.187211	-0.0324475	0.0696992
SSL4.0CH06_41692796	41692796	163	-0.187211	-0.0324475	0.0696992
SSL4.0CH06_41692824	41692824	163	0.52599	0.299606	0.222131
SSL4.0CH06_41692858	41692858	163	-0.433333	-0.0516667	0.176953
SSL4.0CH06_41692880	41692880	163	-0.389137	-0.0468612	0.156342
SSL4.0CH06_41692901	41692901	163	0.52599	0.299606	0.222131
SSL4.0CH06_41692918	41692918	163	-0.834398	-0.106219	0.392247
SSL4.0CH06_41692933	41692933	163	-0.389137	-0.0468612	0.156342
SSL4.0CH06_41692954	41692954	163	-1.38062	-0.311236	0.771382
SSL4.0CH06_41692982	41692982	163	-0.503071	-0.0603452	0.210706
SSL4.0CH06_41692998	41692998	163	0.816354	0.281428	0.38144
SSL4.0CH06_41692999	41692999	163	-0.503071	-0.0603452	0.210706
SSL4.0CH06_41693019	41693019	163	-1.00919	-0.134284	0.502549
SSL4.0CH06_41693041	41693041	163	0.52599	0.299606	0.222131
SSL4.0CH06_41693046	41693046	163	-0.523014	-0.0619584	0.220638
SSL4.0CH06_41693053	41693053	163	-0.22234	-0.0403556	0.0839003
SSL4.0CH06_41693091	41693091	163	0.0911094	0.0479205	0.0326779
SSL4.0CH06_41693111	41693111	163	-0.233366	-0.120718	0.0884322
ISL4.0CH06_41693124	41693124	163	1.02896	0.559351	0.515666
SSL4.0CH06_41693144	41693144	163	-0.622603	-0.0847903	0.272121
SSL4.0CH06_41693212	41693212	163	-0.285179	-0.162402	0.110212
SSL4.0CH06_41693228	41693228	163	0.565996	0.21084	0.242471
SSL4.0CH06_41693260	41693260	163	-0.501925	-0.059877	0.210139
SSL4.0CH06_41693277	41693277	163	-0.877028	-0.214764	0.418207
SSL4.0CH06_41693279	41693279	163	-0.484133	-0.0861108	0.20139
SSL4.0CH06_41693284	41693284	163	-0.673006	-0.082086	0.299386
ISL4.0CH06_41693347	41693347	163	1.13246	0.308908	0.586529
SSL4.0CH06_41693374	41693374	163	-0.203359	-0.0807378	0.076182
ISL4.0CH06_41693379	41693379	163	0.140461	0.0452225	0.0513575
SSL4.0CH06_41693396	41693396	163	-0.922436	-0.125639	0.446524
SSL4.0CH06_41693411	41693411	163	0.186889	0.0742448	0.0695704
SSL4.0CH06_41693422	41693422	163	-0.692711	-0.0866619	0.310268
SSL4.0CH06_41693442	41693442	163	-0.666187	-0.0834858	0.295649
SSL4.0CH06_41693450	41693450	163	1.40167	0.259025	0.788035
SSL4.0CH06_41693473	41693473	163	0.366631	0.113554	0.146077
SSL4.0CH06_41693529	41693529	163	-0.566119	-0.0689967	0.242534
SSL4.0CH06_41693554	41693554	163	-0.261908	-0.112993	0.100331
SSL4.0CH06_41693560	41693560	163	0.762277	0.374602	0.349696
SSL4.0CH06_41693841	41693841	163	-0.153961	-0.0727017	0.0565892
SSL4.0CH06_41693967	41693967	163	0.565996	0.21084	0.242471
SSL4.0CH06_41693998	41693998	163	-0.2584	-0.151006	0.0988554
SSL4.0CH06_41694011	41694011	163	1.02896	0.559351	0.515666
SSL4.0CH06_41694066	41694066	163	0.282704	0.0707644	0.109153
SSL4.0CH06_41694073	41694073	163	-0.0240623	-0.00453488	0.00840521
ISL4.0CH06_41694087	41694087	163	-0.0876124	-0.028664	0.0313806
SSL4.0CH06_41694130	41694130	163	0.218514	0.0354799	0.0823359
SSL4.0CH06_41694145	41694145	163	-0.2584	-0.151006	0.0988554
SSL4.0CH06_41694215	41694215	163	0.307014	0.0500514	0.11963
SSL4.0CH06_41694237	41694237	163	-1.07484	-0.151707	0.546629
ISL4.0CH06_41694253	41694253	163	-1.34468	-0.430229	0.74329
SSL4.0CH06_41694279	41694279	163	0.693813	0.119029	0.31088
SSL4.0CH06_41694282	41694282	163	-0.0301213	-0.00559083	0.010547
SSL4.0CH06_41694319	41694319	163	1.02896	0.559351	0.515666
SSL4.0CH06_41694343	41694343	163	-0.170171	-0.0306522	0.0629403
SSL4.0CH06_41694372	41694372	163	0.248638	0.0571875	0.0947688
SSL4.0CH06_41694382	41694382	163	-0.285179	-0.162402	0.110212
SSL4.0CH06_41694398	41694398	163	-1.99571	-0.447963	1.32211
SSL4.0CH06_41694399	41694399	163	-0.986841	-0.25873	0.487872
SSL4.0CH06_41694456	41694456	163	0.396031	0.210408	0.159517
SSL4.0CH06_41694463	41694463	163	0.767544	0.438872	0.352746
SSL4.0CH06_41694467	41694467	163	0.396031	0.210408	0.159517
SSL4.0CH06_41694480	41694480	163	-0.170171	-0.0306522	0.0629403
SSL4.0CH06_41694492	41694492	163	0.52599	0.299606	0.222131
SSL4.0CH06_41694510	41694510	163	-0.836151	-0.173818	0.393303
SSL4.0CH06_41694556	41694556	163	0.653186	0.149629	0.288567
SSL4.0CH06_41694601	41694601	163	-0.60338	-0.111572	0.261938
SSL4.0CH06_41694602	41694602	163	-1.18699	-0.154142	0.625329
ISL4.0CH06_41694608	41694608	163	-0.384476	-0.0810981	0.154204
ISL4.0CH06_41694626	41694626	163	0.194201	0.0679059	0.0724959
ISL4.0CH06_41694634	41694634	163	0.194201	0.0679059	0.0724959
SSL4.0CH06_41694735	41694735	163	-0.659137	-0.126761	0.291802
SSL4.0CH06_41694851	41694851	163	-1.3856	-0.18825	0.775305
SSL4.0CH06_41694946	41694946	163	-1.08029	-0.139841	0.550356
SSL4.0CH06_41695191	41695191	163	-0.225367	-0.116952	0.0851408
ISL4.0CH06_41695245	41695245	163	-1.14391	-0.161565	0.594586
SSL4.0CH06_41695321	41695321	163	0.205244	0.121755	0.0769437
SSL4.0CH06_41695339	41695339	163	-1.09331	-0.150852	0.559293
SSL4.0CH06_41695365	41695365	163	-1.01074	-0.132656	0.503567
SSL4.0CH06_41695972	41695972	163	0.200227	0.128071	0.0749188
SSL4.0CH06_41696131	41696131	163	-1.09331	-0.150852	0.559293
ISL4.0CH06_41696245	41696245	163	-0.0487737	-0.0144955	0.0172046
ISL4.0CH06_41696261	41696261	163	-0.399459	-0.225157	0.161102
SSL4.0CH06_41696335	41696335	163	0.163391	0.0366353	0.0602745
ISL4.0CH06_41697065	41697065	163	-0.336593	-0.126896	0.132617
SSL4.0CH06_41697147	41697147	163	-1.09331	-0.150852	0.559293
SSL4.0CH06_41697298	41697298	163	-1.20287	-0.159143	0.636822
SSL4.0CH06_41697363	41697363	163	-1.09331	-0.150852	0.559293
SSL4.0CH06_41697476	41697476	163	-0.923849	-0.134035	0.447416
SSL4.0CH06_41697573	41697573	163	-1.05043	-0.142383	0.530065
SSL4.0CH06_41697585	41697585	163	-0.2584	-0.151006	0.0988554
SSL4.0CH06_41697618	41697618	163	-0.498812	-0.19533	0.208601
SSL4.0CH06_41697641	41697641	163	0.816354	0.281428	0.38144
SSL4.0CH06_41697642	41697642	163	0.0965813	0.0224407	0.0347148
SSL4.0CH06_41697851	41697851	163	-0.250167	-0.0484175	0.0954072
SSL4.0CH06_41697852	41697852	163	-0.250167	-0.0484175	0.0954072
ISL4.0CH06_41697878	41697878	163	-0.405428	-0.115747	0.163869
SSL4.0CH06_41697885	41697885	163	0.0965813	0.0224407	0.0347148
SSL4.0CH06_41698214	41698214	163	0.200227	0.128071	0.0749188
SSL4.0CH06_41698231	41698231	163	0.0965813	0.0224407	0.0347148
SSL4.0CH06_41698333	41698333	163	0.966108	0.410002	0.474409
SSL4.0CH06_41698491	41698491	163	0.200227	0.128071	0.0749188
SSL4.0CH06_41698703	41698703	163	0.52599	0.299606	0.222131
SSL4.0CH06_41698760	41698760	163	0.832853	0.311045	0.391318
SSL4.0CH06_41698816	41698816	163	0.0965813	0.0224407	0.0347148
ISL4.0CH06_41698881	41698881	163	-0.0956816	-0.028553	0.0343793
SSL4.0CH06_41698912	41698912	163	-0.338844	-0.0605319	0.133616
SSL4.0CH06_41699008	41699008	163	0.200227	0.128071	0.0749188
SSL4.0CH06_41699104	41699104	163	-1.22131	-0.168344	0.65027
ISL4.0CH06_41699345	41699345	163	0.0653725	0.0130338	0.0232111
SSL4.0CH06_41699418	41699418	163	0.0532821	0.0227036	0.0188284
SSL4.0CH06_41699691	41699691	163	-0.032807	-0.0231766	0.0114996
SSL4.0CH06_41699735	41699735	163	0.809278	0.292303	0.377232
SSL4.0CH06_41699789	41699789	163	-0.376818	-0.182703	0.150704
SSL4.0CH06_41699801	41699801	163	0.767544	0.438872	0.352746
SSL4.0CH06_41699834	41699834	163	-1.24674	-0.164205	0.669019
SSL4.0CH06_41699840	41699840	163	0.816354	0.281428	0.38144
SSL4.0CH06_41699848	41699848	163	0.832853	0.311045	0.391318
SSL4.0CH06_41699853	41699853	163	-1.24674	-0.164205	0.669019
SSL4.0CH06_41699855	41699855	163	-0.57123	-0.296723	0.24517
ISL4.0CH06_41699906	41699906	163	1.63166	0.37557	0.980128
SSL4.0CH06_41699916	41699916	163	-1.24674	-0.164205	0.669019
SSL4.0CH06_41699929	41699929	163	-1.24674	-0.164205	0.669019
SSL4.0CH06_41699931	41699931	163	-1.24674	-0.164205	0.669019
SSL4.0CH06_41699932	41699932	163	-1.24674	-0.164205	0.669019
SSL4.0CH06_41699960	41699960	163	-1.4547	-0.18931	0.830689
SSL4.0CH06_41699992	41699992	163	-1.29086	-0.167274	0.702061
ISL4.0CH06_41699993	41699993	163	-0.212114	-0.0453129	0.0797287
ISL4.0CH06_41699995	41699995	163	-0.212114	-0.0453129	0.0797287
SSL4.0CH06_41700010	41700010	163	-1.33006	-0.172339	0.731995
SSL4.0CH06_41700066	41700066	163	-0.292403	-0.0554383	0.113312
ISL4.0CH06_41700167	41700167	163	-0.390711	-0.138256	0.157066
SSL4.0CH06_41700234	41700234	163	0.311503	0.0692237	0.121584
SSL4.0CH06_41700366	41700366	163	1.2375	0.435644	0.662181
ISL4.0CH06_41700461	41700461	163	1.1618	0.517685	0.607274
ISL4.0CH06_41700463	41700463	163	2.00192	0.261999	1.32835
SSL4.0CH06_41700495	41700495	163	-0.376818	-0.182703	0.150704
SSL4.0CH06_41700498	41700498	163	-0.57123	-0.296723	0.24517
ISL4.0CH06_41700572	41700572	163	1.24619	0.481024	0.668605
ISL4.0CH06_41700576	41700576	163	1.24619	0.481024	0.668605
ISL4.0CH06_41700718	41700718	163	0.0121174	0.00365291	0.00421272
SSL4.0CH06_41700764	41700764	163	-0.195544	-0.0391391	0.0730349
ISL4.0CH06_41700775	41700775	163	0.237079	0.0771488	0.0899664
SSL4.0CH06_41700795	41700795	163	-0.763143	-0.373371	0.350197
SSL4.0CH06_41700816	41700816	163	-0.429812	-0.0837718	0.175289
SSL4.0CH06_41700838	41700838	163	-0.512894	-0.094949	0.215583
SSL4.0CH06_41700848	41700848	163	-0.512894	-0.094949	0.215583
SSL4.0CH06_41700851	41700851	163	-0.512894	-0.094949	0.215583
SSL4.0CH06_41700852	41700852	163	-0.512894	-0.094949	0.215583
ISL4.0CH06_41700863	41700863	163	0.0941401	0.0279685	0.033805
SSL4.0CH06_41700879	41700879	163	-0.504353	-0.0909633	0.21134
SSL4.0CH06_41700884	41700884	163	-0.504353	-0.0909633	0.21134
SSL4.0CH06_41700951	41700951	163	-0.379262	-0.0713212	0.151819
SSL4.0CH06_41700955	41700955	163	-0.379262	-0.0713212	0.151819
SSL4.0CH06_41700957	41700957	163	-0.379262	-0.0713212	0.151819
SSL4.0CH06_41700974	41700974	163	-0.379262	-0.0713212	0.151819
ISL4.0CH06_41701030	41701030	163	0.731299	0.25709	0.331943
SSL4.0CH06_41701038	41701038	163	-0.249573	-0.0471452	0.0951589
SSL4.0CH06_41701040	41701040	163	-0.138921	-0.0544738	0.0507642
SSL4.0CH06_41701059	41701059	163	-0.291505	-0.0559404	0.112925
ISL4.0CH06_41701078	41701078	163	0.0941401	0.0279685	0.033805
SSL4.0CH06_41701098	41701098	163	-0.292403	-0.0554383	0.113312
SSL4.0CH06_41701118	41701118	163	-0.292403	-0.0554383	0.113312
SSL4.0CH06_41701145	41701145	163	-0.422108	-0.0775126	0.171661
SSL4.0CH06_41701148	41701148	163	-1.15639	-0.158125	0.603429
ISL4.0CH06_41701168	41701168	163	0.321092	0.112961	0.125778
SSL4.0CH06_41701170	41701170	163	-0.209053	-0.0465218	0.0784863
SSL4.0CH06_41701175	41701175	163	-0.64379	-0.222681	0.283482
SSL4.0CH06_41701199	41701199	163	0.920573	0.289446	0.445349
ISL4.0CH06_41701312	41701312	163	-0.0510656	-0.014416	0.0180294
SSL4.0CH06_41701323	41701323	163	-0.292403	-0.0554383	0.113312
SSL4.0CH06_41701354	41701354	163	-0.249573	-0.0471452	0.0951589
SSL4.0CH06_41701355	41701355	163	-0.249573	-0.0471452	0.0951589
SSL4.0CH06_41701381	41701381	163	-0.249573	-0.0471452	0.0951589
SSL4.0CH06_41701404	41701404	163	-0.582434	-0.107936	0.250976
SSL4.0CH06_41701405	41701405	163	-0.582434	-0.107936	0.250976
SSL4.0CH06_41701413	41701413	163	-0.602627	-0.251098	0.261541
SSL4.0CH06_41701417	41701417	163	-1.77971	-0.705807	1.11359
SSL4.0CH06_41701422	41701422	163	-0.661467	-0.120182	0.293072
SSL4.0CH06_41701458	41701458	163	-0.207296	-0.0397691	0.0777743
ISL4.0CH06_41701466	41701466	163	1.5547	0.434129	0.913793
ISL4.0CH06_41701470	41701470	163	1.5547	0.434129	0.913793
SSL4.0CH06_41701489	41701489	163	0.596428	0.10956	0.258284
SSL4.0CH06_41701495	41701495	163	-0.292403	-0.0554383	0.113312
SSL4.0CH06_41701497	41701497	163	-0.261908	-0.112993	0.100331
SSL4.0CH06_41701506	41701506	163	-0.292403	-0.0554383	0.113312
SSL4.0CH06_41701509	41701509	163	-1.11913	-0.158961	0.577195
ISL4.0CH06_41701569	41701569	163	-0.2584	-0.151006	0.0988554
SSL4.0CH06_41701572	41701572	163	-0.581004	-0.131811	0.250233
SSL4.0CH06_41701596	41701596	163	3.44181	0.353875	3.13417
SSL4.0CH06_41701684	41701684	163	0.816354	0.281428	0.38144
SSL4.0CH06_41701719	41701719	163	-0.488007	-0.10592	0.203286
ISL4.0CH06_41701741	41701741	163	-0.348325	-0.157082	0.137842
SSL4.0CH06_41701760	41701760	163	-0.964979	-0.132218	0.473681
SSL4.0CH06_41701810	41701810	163	0.205244	0.121755	0.0769437
SSL4.0CH06_41701822	41701822	163	-0.903511	-0.121899	0.434639
SSL4.0CH06_41701867	41701867	163	-0.903511	-0.121899	0.434639
SSL4.0CH06_41701893	41701893	163	-0.0807776	-0.0123118	0.0288551
SSL4.0CH06_41701913	41701913	163	0.205244	0.121755	0.0769437
SSL4.0CH06_41702009	41702009	163	-1.37035	-0.169056	0.763309
SSL4.0CH06_41702014	41702014	163	-0.261908	-0.112993	0.100331
SSL4.0CH06_41702108	41702108	163	-0.0839926	-0.0353238	0.0300414
SSL4.0CH06_41702203	41702203	163	3.58954	0.366199	3.35863
SSL4.0CH06_41702204	41702204	163	-0.2584	-0.151006	0.0988554
SSL4.0CH06_41702209	41702209	163	1.02896	0.559351	0.515666
SSL4.0CH06_41702215	41702215	163	-0.376818	-0.182703	0.150704
SSL4.0CH06_41702253	41702253	163	0.186889	0.0742448	0.0695704
SSL4.0CH06_41702270	41702270	163	1.15251	0.365017	0.600671
SSL4.0CH06_41702298	41702298	163	0.369663	0.131806	0.147451
ISL4.0CH06_41702385	41702385	163	0.797797	0.466984	0.370439
SSL4.0CH06_41702386	41702386	163	-0.841193	-0.0978051	0.396345
ISL4.0CH06_41702387	41702387	163	0.797797	0.466984	0.370439
SSL4.0CH06_41702401	41702401	163	0.569627	0.109214	0.244342
SSL4.0CH06_41702406	41702406	163	-1.35603	-0.595087	0.752109
SSL4.0CH06_41702412	41702412	163	-1.21294	-0.15965	0.644148
SSL4.0CH06_41702452	41702452	163	-1.87834	-0.667172	1.20677
SSL4.0CH06_41702510	41702510	163	-0.0824431	-0.015342	0.0294693
SSL4.0CH06_41702520	41702520	163	-0.382653	-0.0509867	0.153369
SSL4.0CH06_41702882	41702882	163	0.583088	0.116151	0.251316
ISL4.0CH06_41702887	41702887	163	0.198003	0.0776367	0.0740235
SSL4.0CH06_41702950	41702950	163	-1.35603	-0.595087	0.752109
SSL4.0CH06_41702988	41702988	163	-0.382653	-0.0509867	0.153369
SSL4.0CH06_41703007	41703007	163	-0.581004	-0.131811	0.250233
SSL4.0CH06_41703076	41703076	163	-1.35603	-0.595087	0.752109
ISL4.0CH06_41703132	41703132	163	0.328779	0.0912366	0.12916
SSL4.0CH06_41703421	41703421	163	1.04402	0.353921	0.525749
SSL4.0CH06_41703492	41703492	163	0.484627	0.128575	0.201631
SSL4.0CH06_41703536	41703536	163	-0.032807	-0.0231766	0.0114996
SSL4.0CH06_41703553	41703553	163	0.258137	0.121413	0.0987451
SSL4.0CH06_41703558	41703558	163	-1.43223	-0.533618	0.812503
SSL4.0CH06_41703562	41703562	163	-0.975345	-0.14089	0.480389
SSL4.0CH06_41703583	41703583	163	0.52599	0.299606	0.222131
SSL4.0CH06_41703656	41703656	163	0.00695615	0.00129695	0.0024134
SSL4.0CH06_41703750	41703750	163	-0.880528	-0.349998	0.420365
SSL4.0CH06_41703769	41703769	163	-0.481125	-0.149142	0.19992
SSL4.0CH06_41703845	41703845	163	-0.763143	-0.373371	0.350197
ISL4.0CH06_41703889	41703889	163	0.662512	0.201621	0.293642
SSL4.0CH06_41703900	41703900	163	0.222414	0.111436	0.0839304
ISL4.0CH06_41703937	41703937	163	0.52224	0.173817	0.22025
SSL4.0CH06_41703967	41703967	163	0.109849	0.0548368	0.039689
SSL4.0CH06_41703998	41703998	163	-0.343071	-0.063467	0.135496
ISL4.0CH06_41704069	41704069	163	1.56179	0.337301	0.919818
ISL4.0CH06_41704108	41704108	163	0.716302	0.223758	0.323462
SSL4.0CH06_41704123	41704123	163	-0.794652	-0.353691	0.368585
SSL4.0CH06_41704126	41704126	163	-0.298481	-0.0510007	0.115932
SSL4.0CH06_41704222	41704222	163	-0.298481	-0.0510007	0.115932
SSL4.0CH06_41704256	41704256	163	-0.298481	-0.0510007	0.115932
ISL4.0CH06_41704272	41704272	163	0.167094	0.0511181	0.0617288
SSL4.0CH06_41704288	41704288	163	-0.298481	-0.0510007	0.115932
SSL4.0CH06_41704299	41704299	163	-0.298481	-0.0510007	0.115932
SSL4.0CH06_41704327	41704327	163	-0.303995	-0.0560796	0.118319
SSL4.0CH06_41704336	41704336	163	-0.158164	-0.0792703	0.0582285
SSL4.0CH06_41704358	41704358	163	-0.335018	-0.0599092	0.131919
ISL4.0CH06_41704412	41704412	163	0.167094	0.0511181	0.0617288
SSL4.0CH06_41704421	41704421	163	-0.298481	-0.0510007	0.115932
ISL4.0CH06_41704428	41704428	163	0.0918271	0.0285062	0.0329445
ISL4.0CH06_41704446	41704446	163	0.242452	0.0775996	0.092194
SSL4.0CH06_41704448	41704448	163	-0.57881	-0.102972	0.249093
SSL4.0CH06_41704468	41704468	163	-0.247068	-0.0432028	0.0941142
ISL4.0CH06_41704470	41704470	163	0.312725	0.084461	0.122117
SSL4.0CH06_41704475	41704475	163	-0.355336	-0.0850604	0.140984
SSL4.0CH06_41704477	41704477	163	0.101644	0.0211101	0.0366068
SSL4.0CH06_41704481	41704481	163	0.00604888	0.00244033	0.00209787
SSL4.0CH06_41704492	41704492	163	0.55329	0.1157	0.235956
ISL4.0CH06_41704500	41704500	163	0.167094	0.0511181	0.0617288
SSL4.0CH06_41704520	41704520	163	-0.298481	-0.0510007	0.115932
SSL4.0CH06_41704524	41704524	163	0.648021	0.212752	0.285768
SSL4.0CH06_41704538	41704538	163	0.146594	0.0302462	0.0537276
SSL4.0CH06_41704612	41704612	163	-0.2584	-0.151006	0.0988554
SSL4.0CH06_41704639	41704639	163	-0.298481	-0.0510007	0.115932
SSL4.0CH06_41704662	41704662	163	-0.298481	-0.0510007	0.115932
SSL4.0CH06_41704670	41704670	163	3.35644	0.446843	3.00767
SSL4.0CH06_41704684	41704684	163	-0.298481	-0.0510007	0.115932
ISL4.0CH06_41704702	41704702	163	0.716302	0.223758	0.323462
SSL4.0CH06_41704707	41704707	163	-0.298481	-0.0510007	0.115932
SSL4.0CH06_41704731	41704731	163	-0.298481	-0.0510007	0.115932
SSL4.0CH06_41704735	41704735	163	-0.298481	-0.0510007	0.115932
SSL4.0CH06_41704737	41704737	163	1.55656	0.745129	0.915374
SSL4.0CH06_41704739	41704739	163	-0.298481	-0.0510007	0.115932
SSL4.0CH06_41704742	41704742	163	-0.153961	-0.0727017	0.0565892
SSL4.0CH06_41704751	41704751	163	-0.298481	-0.0510007	0.115932
SSL4.0CH06_41704764	41704764	163	1.55656	0.745129	0.915374
SSL4.0CH06_41704785	41704785	163	-0.117259	-0.0180453	0.0424888
SSL4.0CH06_41704787	41704787	163	-0.117259	-0.0180453	0.0424888
SSL4.0CH06_41704792	41704792	163	-0.298481	-0.0510007	0.115932
SSL4.0CH06_41704812	41704812	163	-0.163928	-0.0277909	0.0604853
SSL4.0CH06_41704813	41704813	163	-0.763143	-0.373371	0.350197
SSL4.0CH06_41704866	41704866	163	0.171102	0.0284143	0.0633075
SSL4.0CH06_41704872	41704872	163	-0.344316	-0.0556611	0.136052
SSL4.0CH06_41704876	41704876	163	1.29938	0.507635	0.708527
SSL4.0CH06_41704877	41704877	163	0.171102	0.0284143	0.0633075
SSL4.0CH06_41704892	41704892	163	-0.61487	-0.133869	0.26801
ISL4.0CH06_41704911	41704911	163	1.00946	0.228341	0.502724
SSL4.0CH06_41704936	41704936	163	-1.23187	-0.180881	0.658025
SSL4.0CH06_41704937	41704937	163	-0.939967	-0.131192	0.457641
ISL4.0CH06_41705006	41705006	163	0.387128	0.100204	0.15542
SSL4.0CH06_41705016	41705016	163	-0.729941	-0.320768	0.331173
SSL4.0CH06_41705055	41705055	163	1.24157	0.668698	0.665187
SSL4.0CH06_41705059	41705059	163	0.186889	0.0742448	0.0695704
SSL4.0CH06_41705089	41705089	163	-0.559482	-0.24352	0.239125
SSL4.0CH06_41705123	41705123	163	-0.497094	-0.202062	0.207754
SSL4.0CH06_41705124	41705124	163	-0.263253	-0.0454211	0.100898
ISL4.0CH06_41705132	41705132	163	0.159438	0.123283	0.0587266
[truncated: 40,373 more rows]
[truncated: 1 more columns]

## Sheet: C-CXE1
Variant	Position	DF	t.Value	effect	-Log Base 10 p-value	Gene region
SSL4.0CH01_87166732	87166732	163	0.222288	0.0413254	0.0838789
SSL4.0CH01_87166853	87166853	163	-2.26873	-1.28953	1.60912
SSL4.0CH01_87167052	87167052	163	-0.113172	-0.0215487	0.0409425
ISL4.0CH01_87167058	87167058	163	-0.892274	-0.204699	0.427638
SSL4.0CH01_87167172	87167172	163	2.10056	0.607596	1.42924
SSL4.0CH01_87167187	87167187	163	-0.161131	-0.0531824	0.0593889
SSL4.0CH01_87167219	87167219	163	1.75193	0.790569	1.08795
SSL4.0CH01_87167270	87167270	163	-0.367298	-0.137601	0.146379
ISL4.0CH01_87167362	87167362	163	1.63581	0.773205	0.983766
ISL4.0CH01_87167460	87167460	163	-1.89719	-1.11152	1.22497
SSL4.0CH01_87167518	87167518	163	0.296032	0.056047	0.114875
SSL4.0CH01_87167576	87167576	163	-0.0150746	-0.00449468	0.00524698
SSL4.0CH01_87167592	87167592	163	-1.10115	-0.200468	0.564704
SSL4.0CH01_87167659	87167659	163	-0.89221	-0.228977	0.427598
SSL4.0CH01_87167664	87167664	163	0.88652	0.258244	0.42407
SSL4.0CH01_87167964	87167964	163	0.857043	0.0648514	0.405962
SSL4.0CH01_87168104	87168104	163	-0.0388003	-0.0137947	0.0136327
SSL4.0CH01_87168116	87168116	163	-0.681928	-0.341776	0.304297
SSL4.0CH01_87168314	87168314	163	0.203008	0.0380795	0.0760404
SSL4.0CH01_87168334	87168334	163	0.833027	0.288162	0.391422
SSL4.0CH01_87168368	87168368	163	0.937863	0.304412	0.456301
SSL4.0CH01_87168532	87168532	163	2.26023	1.0573	1.59979
SSL4.0CH01_87168586	87168586	163	1.47619	0.461425	0.848254
SSL4.0CH01_87168944	87168944	163	-0.536305	-0.321048	0.227327
SSL4.0CH01_87169041	87169041	163	-0.0388003	-0.0137947	0.0136327
SSL4.0CH01_87169120	87169120	163	-0.367298	-0.137601	0.146379
SSL4.0CH01_87169133	87169133	163	0.193778	0.0980847	0.0723264
SSL4.0CH01_87169398	87169398	163	-0.0216446	-0.00482556	0.00755343
SSL4.0CH01_87169587	87169587	163	0.854155	0.327722	0.404203
ISL4.0CH01_87169598	87169598	163	-0.904103	-0.327306	0.435009
SSL4.0CH01_87169607	87169607	163	-0.660815	-0.241423	0.292716
ISL4.0CH01_87169616	87169616	163	-0.167585	-0.0403561	0.061922
SSL4.0CH01_87169720	87169720	163	-0.206858	-0.051053	0.0775967
SSL4.0CH01_87169795	87169795	163	0.203008	0.0380795	0.0760404
ISL4.0CH01_87169811	87169811	163	-0.241184	-0.0603467	0.0916674
ISL4.0CH01_87169834	87169834	163	-0.241184	-0.0603467	0.0916674
SSL4.0CH01_87170009	87170009	163	-0.398512	-0.0762661	0.160664
SSL4.0CH01_87170206	87170206	163	-0.627471	-0.114355	0.274719
SSL4.0CH01_87170236	87170236	163	-0.367298	-0.137601	0.146379
SSL4.0CH01_87170333	87170333	163	0.854155	0.327722	0.404203
SSL4.0CH01_87170418	87170418	163	1.62767	0.45405	0.976643
SSL4.0CH01_87170631	87170631	163	-0.751799	-0.2847	0.343657
SSL4.0CH01_87170878	87170878	163	1.16249	0.363491	0.607768
SSL4.0CH01_87171019	87171019	163	-0.952025	-0.251734	0.465347
SSL4.0CH01_87171114	87171114	163	0.855901	0.193011	0.405266
SSL4.0CH01_87171118	87171118	163	0.379367	0.0819845	0.151867
SSL4.0CH01_87171120	87171120	163	-0.735551	-0.150521	0.334362
SSL4.0CH01_87171137	87171137	163	-0.068415	-0.0156258	0.0243205
SSL4.0CH01_87171156	87171156	163	-0.352964	-0.0805911	0.139919
SSL4.0CH01_87171167	87171167	163	-1.31682	-0.133863	0.721828
SSL4.0CH01_87171186	87171186	163	1.63714	0.156364	0.984928
SSL4.0CH01_87171188	87171188	163	-0.512823	-0.0771515	0.215547
SSL4.0CH01_87171197	87171197	163	0.388915	0.0660645	0.15624
SSL4.0CH01_87171202	87171202	163	0.360042	0.0623864	0.143101
SSL4.0CH01_87171225	87171225	163	-0.185381	-0.0414053	0.0689693
SSL4.0CH01_87171234	87171234	163	-0.0764207	-0.0164702	0.027252
SSL4.0CH01_87171246	87171246	163	0.261056	0.049723	0.0999725
SSL4.0CH01_87171256	87171256	163	0.596817	0.106027	0.258488
SSL4.0CH01_87171258	87171258	163	0.451421	0.067593	0.185562
ISL4.0CH01_87171292	87171292	163	-0.0816403	-0.0142966	0.0291731
SSL4.0CH01_87171347	87171347	163	1.20591	0.246512	0.639029
SSL4.0CH01_87171348	87171348	163	1.67335	0.253468	1.01693
SSL4.0CH01_87171374	87171374	163	1.20889	0.186194	0.6412
ISL4.0CH01_87171400	87171400	163	0.236052	0.0540647	0.0895418
ISL4.0CH01_87171407	87171407	163	0.000764116	0.000316131	0.000264454
ISL4.0CH01_87171410	87171410	163	0.45794	0.11627	0.18869
SSL4.0CH01_87171447	87171447	163	1.06561	0.245596	0.540345
SSL4.0CH01_87171449	87171449	163	2.02529	0.50236	1.35194
SSL4.0CH01_87171471	87171471	163	1.08485	0.248435	0.553479
SSL4.0CH01_87171472	87171472	163	1.08485	0.248435	0.553479
SSL4.0CH01_87171475	87171475	163	0.982577	0.25306	0.485091
SSL4.0CH01_87171477	87171477	163	-1.09834	-0.230282	0.562765
SSL4.0CH01_87171499	87171499	163	1.45253	0.402514	0.828928
SSL4.0CH01_87171502	87171502	163	0.80496	0.249035	0.374672
SSL4.0CH01_87171550	87171550	163	0.324578	0.0735478	0.12731
SSL4.0CH01_87171561	87171561	163	-0.0397297	-0.00674379	0.0139644
SSL4.0CH01_87171562	87171562	163	-1.22296	-0.30045	0.651477
ISL4.0CH01_87171656	87171656	163	-0.475707	-0.116476	0.197281
SSL4.0CH01_87171681	87171681	163	1.42876	0.643447	0.809704
SSL4.0CH01_87171709	87171709	163	0.791342	0.147874	0.366638
ISL4.0CH01_87171716	87171716	163	0.751981	0.190993	0.343761
SSL4.0CH01_87171724	87171724	163	1.00541	0.324021	0.500052
SSL4.0CH01_87171744	87171744	163	0.488623	0.159558	0.203589
SSL4.0CH01_87171755	87171755	163	-0.31089	-0.0594006	0.121317
SSL4.0CH01_87171771	87171771	163	0.448979	0.121271	0.184394
SSL4.0CH01_87171786	87171786	163	0.332145	0.0609567	0.130647
SSL4.0CH01_87171877	87171877	163	0.175365	0.0329553	0.0649916
SSL4.0CH01_87171941	87171941	163	-0.924275	-0.494347	0.447685
SSL4.0CH01_87172055	87172055	163	-0.148604	-0.0562902	0.0545068
SSL4.0CH01_87172110	87172110	163	-0.0136239	-0.00272761	0.00473929
SSL4.0CH01_87172204	87172204	163	1.37875	0.880912	0.769906
ISL4.0CH01_87172290	87172290	163	-0.0722533	-0.0150276	0.0257238
SSL4.0CH01_87172294	87172294	163	0.920409	0.497685	0.445246
ISL4.0CH01_87172347	87172347	163	0.459327	0.147612	0.189357
SSL4.0CH01_87172365	87172365	163	-0.199302	-0.0775013	0.074546
SSL4.0CH01_87172559	87172559	163	-1.91737	-1.16224	1.24459
SSL4.0CH01_87172649	87172649	163	-0.142758	-0.0270876	0.052244
SSL4.0CH01_87172655	87172655	163	-0.879773	-0.277585	0.419899
ISL4.0CH01_87172659	87172659	163	-0.544265	-0.190039	0.23136
ISL4.0CH01_87172667	87172667	163	-0.253925	-0.15295	0.0969786
SSL4.0CH01_87172677	87172677	163	-0.398512	-0.0762661	0.160664
SSL4.0CH01_87172696	87172696	163	-1.0956	-0.59591	0.560872
SSL4.0CH01_87172703	87172703	163	1.30279	0.852988	0.711117
SSL4.0CH01_87172711	87172711	163	0.487179	0.195663	0.202881
SSL4.0CH01_87172714	87172714	163	0.903798	0.249512	0.434818
SSL4.0CH01_87172718	87172718	163	-0.349089	-0.0346025	0.138183
SSL4.0CH01_87172719	87172719	163	0.487179	0.195663	0.202881
SSL4.0CH01_87172761	87172761	163	1.15373	0.353203	0.601537
SSL4.0CH01_87172800	87172800	163	-0.184225	-0.0765033	0.0685087
SSL4.0CH01_87172822	87172822	163	-1.0956	-0.59591	0.560872
SSL4.0CH01_87172840	87172840	163	-0.751799	-0.2847	0.343657
SSL4.0CH01_87172871	87172871	163	-1.82558	-0.721397	1.15649
SSL4.0CH01_87172878	87172878	163	-0.315756	-0.201489	0.12344
SSL4.0CH01_87172883	87172883	163	-1.09063	-0.465746	0.557448
SSL4.0CH01_87172899	87172899	163	0.658807	0.177483	0.291622
SSL4.0CH01_87172902	87172902	163	-0.155177	-0.0240768	0.0570631
SSL4.0CH01_87172914	87172914	163	-1.0956	-0.59591	0.560872
SSL4.0CH01_87172963	87172963	163	1.28025	0.355489	0.694059
SSL4.0CH01_87172976	87172976	163	0.447549	0.0940104	0.183711
SSL4.0CH01_87173093	87173093	163	-0.0136239	-0.00272761	0.00473929
SSL4.0CH01_87173095	87173095	163	-0.360847	-0.104949	0.143464
SSL4.0CH01_87173101	87173101	163	1.75193	0.790569	1.08795
SSL4.0CH01_87173113	87173113	163	-0.751799	-0.2847	0.343657
SSL4.0CH01_87173124	87173124	163	-1.0956	-0.59591	0.560872
SSL4.0CH01_87173186	87173186	163	1.30279	0.852988	0.711117
SSL4.0CH01_87173245	87173245	163	-1.47218	-0.831811	0.844965
SSL4.0CH01_87173459	87173459	163	-0.0136239	-0.00272761	0.00473929
SSL4.0CH01_87173481	87173481	163	1.30279	0.852988	0.711117
SSL4.0CH01_87173710	87173710	163	1.00156	0.356037	0.497516
SSL4.0CH01_87173810	87173810	163	-1.47218	-0.831811	0.844965
SSL4.0CH01_87173869	87173869	163	1.30279	0.852988	0.711117
ISL4.0CH01_87173898	87173898	163	1.5516	0.523573	0.911167
SSL4.0CH01_87173903	87173903	163	0.784326	0.214557	0.362523
SSL4.0CH01_87174014	87174014	163	1.37875	0.880912	0.769906
SSL4.0CH01_87174078	87174078	163	0.43068	0.124262	0.175698
SSL4.0CH01_87174138	87174138	163	1.45608	0.925379	0.831815
SSL4.0CH01_87174330	87174330	163	-0.0136239	-0.00272761	0.00473929
SSL4.0CH01_87174359	87174359	163	0.369512	0.0710497	0.147382
SSL4.0CH01_87174369	87174369	163	-0.681928	-0.341776	0.304297
SSL4.0CH01_87174475	87174475	163	-1.91737	-1.16224	1.24459
SSL4.0CH01_87174506	87174506	163	0.382814	0.0713534	0.153442
SSL4.0CH01_87174507	87174507	163	0.203008	0.0380795	0.0760404
ISL4.0CH01_87174579	87174579	163	0.601642	0.242083	0.261023
SSL4.0CH01_87174616	87174616	163	1.45608	0.925379	0.831815
SSL4.0CH01_87174908	87174908	163	-1.44087	-0.535497	0.819473
ISL4.0CH01_87174916	87174916	163	-0.615321	-0.235397	0.26825
SSL4.0CH01_87175157	87175157	163	0.594668	0.177758	0.257361
SSL4.0CH01_87175189	87175189	163	0.668521	0.226217	0.296927
SSL4.0CH01_87175286	87175286	163	1.30279	0.852988	0.711117
SSL4.0CH01_87175368	87175368	163	0.939962	0.230149	0.457638
ISL4.0CH01_87175371	87175371	163	0.225198	0.121879	0.0850716
SSL4.0CH01_87175395	87175395	163	-0.233234	-0.0889185	0.0883778
SSL4.0CH01_87175411	87175411	163	-0.233234	-0.0889185	0.0883778
ISL4.0CH01_87175422	87175422	163	0.225198	0.121879	0.0850716
SSL4.0CH01_87175435	87175435	163	1.08491	0.19552	0.553517
SSL4.0CH01_87175456	87175456	163	-0.233234	-0.0889185	0.0883778
SSL4.0CH01_87175475	87175475	163	-0.233234	-0.0889185	0.0883778
SSL4.0CH01_87175484	87175484	163	-0.233234	-0.0889185	0.0883778
ISL4.0CH01_87175487	87175487	163	0.225198	0.121879	0.0850716
SSL4.0CH01_87175507	87175507	163	-0.233234	-0.0889185	0.0883778
SSL4.0CH01_87175600	87175600	163	1.82539	0.547315	1.15632
SSL4.0CH01_87175601	87175601	163	1.82539	0.547315	1.15632
SSL4.0CH01_87175659	87175659	163	-0.233234	-0.0889185	0.0883778
SSL4.0CH01_87175687	87175687	163	0.288418	0.104505	0.1116
SSL4.0CH01_87175796	87175796	163	1.45608	0.925379	0.831815
SSL4.0CH01_87175806	87175806	163	0.296032	0.056047	0.114875
SSL4.0CH01_87175851	87175851	163	-1.08616	-0.453472	0.554375
SSL4.0CH01_87175869	87175869	163	1.30279	0.852988	0.711117
SSL4.0CH01_87175981	87175981	163	0.446361	0.128112	0.183143
SSL4.0CH01_87176041	87176041	163	0.182974	0.0753321	0.0680106
SSL4.0CH01_87176056	87176056	163	-0.298665	-0.127222	0.116012
SSL4.0CH01_87176098	87176098	163	-0.612186	-0.227034	0.266588
ISL4.0CH01_87176120	87176120	163	-0.270966	-0.0804787	0.104158
SSL4.0CH01_87176124	87176124	163	-1.76699	-0.470988	1.10182
SSL4.0CH01_87176154	87176154	163	0.159457	0.0568216	0.0587338
ISL4.0CH01_87176158	87176158	163	0.106807	0.0364782	0.0385441
SSL4.0CH01_87176159	87176159	163	-0.173829	-0.0576579	0.0643841
SSL4.0CH01_87176164	87176164	163	1.30279	0.852988	0.711117
SSL4.0CH01_87176168	87176168	163	-0.373706	-0.150327	0.149287
SSL4.0CH01_87176223	87176223	163	0.167268	0.0660131	0.0617972
SSL4.0CH01_87176233	87176233	163	0.167268	0.0660131	0.0617972
SSL4.0CH01_87176264	87176264	163	0.149696	0.0284774	0.0549308
SSL4.0CH01_87176268	87176268	163	0.284182	0.0982687	0.109785
SSL4.0CH01_87176363	87176363	163	-1.26954	-0.318647	0.686011
SSL4.0CH01_87176409	87176409	163	-0.233234	-0.0889185	0.0883778
SSL4.0CH01_87176434	87176434	163	-0.233234	-0.0889185	0.0883778
ISL4.0CH01_87176445	87176445	163	-0.197835	-0.0949453	0.0739557
SSL4.0CH01_87176448	87176448	163	0.0849624	0.0333344	0.0303998
SSL4.0CH01_87176452	87176452	163	1.14507	0.710476	0.595405
SSL4.0CH01_87176466	87176466	163	-0.233234	-0.0889185	0.0883778
SSL4.0CH01_87176489	87176489	163	0.38322	0.0529999	0.153628
SSL4.0CH01_87176496	87176496	163	-0.233234	-0.0889185	0.0883778
ISL4.0CH01_87176502	87176502	163	0.577318	0.324257	0.24832
SSL4.0CH01_87176526	87176526	163	-0.233234	-0.0889185	0.0883778
SSL4.0CH01_87176610	87176610	163	-0.335006	-0.246253	0.131913
SSL4.0CH01_87176639	87176639	163	-0.233234	-0.0889185	0.0883778
SSL4.0CH01_87176749	87176749	163	-0.546793	-0.186351	0.232645
SSL4.0CH01_87176813	87176813	163	-0.233234	-0.0889185	0.0883778
VSL4.0CH01_87176877	87176877	163	-0.996003	-0.338152	0.493868
SSL4.0CH01_87176878	87176878	163	-0.0867176	-0.0306219	0.0310492
SSL4.0CH01_87176950	87176950	163	-0.0867176	-0.0306219	0.0310492
SSL4.0CH01_87177020	87177020	163	-0.0867176	-0.0306219	0.0310492
SSL4.0CH01_87177166	87177166	163	0.98122	0.276468	0.484208
SSL4.0CH01_87177176	87177176	163	-0.50507	-0.0774123	0.211696
SSL4.0CH01_87177536	87177536	163	-0.445326	-0.227427	0.182649
SSL4.0CH01_87177589	87177589	163	-0.233234	-0.0889185	0.0883778
SSL4.0CH01_87177596	87177596	163	-1.05219	-0.66828	0.531255
SSL4.0CH01_87177645	87177645	163	-0.233234	-0.0889185	0.0883778
SSL4.0CH01_87177671	87177671	163	-0.233234	-0.0889185	0.0883778
SSL4.0CH01_87177789	87177789	163	-0.335006	-0.246253	0.131913
SSL4.0CH01_87177796	87177796	163	-0.681928	-0.341776	0.304297
SSL4.0CH01_87177864	87177864	163	-0.233234	-0.0889185	0.0883778
SSL4.0CH01_87177950	87177950	163	1.50874	0.160313	0.875162
SSL4.0CH01_87177951	87177951	163	-1.10457	-0.262355	0.567071
SSL4.0CH01_87177958	87177958	163	-0.232477	-0.0529695	0.0880653
ISL4.0CH01_87177987	87177987	163	0.0509395	0.0166951	0.017984
SSL4.0CH01_87177993	87177993	163	-0.224896	-0.0684568	0.0849475
SSL4.0CH01_87178044	87178044	163	1.71168	1.09575	1.0513
SSL4.0CH01_87178082	87178082	163	-0.223542	-0.0888334	0.0843926
SSL4.0CH01_87178128	87178128	163	-1.33492	-0.730302	0.735737
SSL4.0CH01_87178153	87178153	163	-0.68106	-0.241657	0.303818
SSL4.0CH01_87178236	87178236	163	-0.233234	-0.0889185	0.0883778
SSL4.0CH01_87178291	87178291	163	-0.233234	-0.0889185	0.0883778
SSL4.0CH01_87178298	87178298	163	1.30279	0.852988	0.711117
SSL4.0CH01_87178353	87178353	163	-1.05219	-0.66828	0.531255
SSL4.0CH01_87178415	87178415	163	1.30279	0.852988	0.711117
SSL4.0CH01_87178461	87178461	163	-0.233234	-0.0889185	0.0883778
SSL4.0CH01_87178486	87178486	163	-0.233234	-0.0889185	0.0883778
SSL4.0CH01_87178523	87178523	163	-1.09063	-0.465746	0.557448
SSL4.0CH01_87178746	87178746	163	1.28025	0.355489	0.694059
SSL4.0CH01_87178862	87178862	163	0.903749	0.396094	0.434787
SSL4.0CH01_87178917	87178917	163	0.903749	0.396094	0.434787
SSL4.0CH01_87179000	87179000	163	1.89201	0.602198	1.21995
SSL4.0CH01_87179048	87179048	163	-0.226076	-0.114728	0.0854319
SSL4.0CH01_87179109	87179109	163	1.89201	0.602198	1.21995
SSL4.0CH01_87179119	87179119	163	-0.681928	-0.341776	0.304297
SSL4.0CH01_87179252	87179252	163	-0.871674	-0.308632	0.414914
SSL4.0CH01_87179285	87179285	163	0.903749	0.396094	0.434787
SSL4.0CH01_87179295	87179295	163	1.89201	0.602198	1.21995
SSL4.0CH01_87179298	87179298	163	1.89201	0.602198	1.21995
SSL4.0CH01_87179363	87179363	163	1.89201	0.602198	1.21995
SSL4.0CH01_87179409	87179409	163	1.89201	0.602198	1.21995
SSL4.0CH01_87179454	87179454	163	0.112731	0.0520139	0.0407763
ISL4.0CH01_87179461	87179461	163	-0.303938	-0.126443	0.118294
SSL4.0CH01_87179480	87179480	163	1.89201	0.602198	1.21995
ISL4.0CH01_87179534	87179534	163	-0.303938	-0.126443	0.118294
SSL4.0CH01_87179558	87179558	163	-0.367298	-0.137601	0.146379
SSL4.0CH01_87179580	87179580	163	0.193778	0.0980847	0.0723264
SSL4.0CH01_87179647	87179647	163	0.903749	0.396094	0.434787
SSL4.0CH01_87179653	87179653	163	1.89201	0.602198	1.21995
SSL4.0CH01_87179684	87179684	163	-1.47218	-0.831811	0.844965
SSL4.0CH01_87179695	87179695	163	1.89201	0.602198	1.21995
SSL4.0CH01_87179715	87179715	163	1.89201	0.602198	1.21995
SSL4.0CH01_87179721	87179721	163	1.89201	0.602198	1.21995
SSL4.0CH01_87179808	87179808	163	-1.64989	-0.79332	0.99615
SSL4.0CH01_87179841	87179841	163	-0.751799	-0.2847	0.343657
SSL4.0CH01_87179919	87179919	163	1.89201	0.602198	1.21995
SSL4.0CH01_87180116	87180116	163	0.85704	0.516711	0.40596
SSL4.0CH01_87180142	87180142	163	1.38292	0.420778	0.77319
SSL4.0CH01_87180191	87180191	163	1.78308	0.565007	1.11671
SSL4.0CH01_87180218	87180218	163	1.78308	0.565007	1.11671
SSL4.0CH01_87180223	87180223	163	1.78308	0.565007	1.11671
SSL4.0CH01_87180230	87180230	163	0.0541221	0.0233607	0.0191315
SSL4.0CH01_87180243	87180243	163	0.442063	0.136129	0.181095
SSL4.0CH01_87180247	87180247	163	1.83783	0.530449	1.16808
SSL4.0CH01_87180308	87180308	163	2.23016	0.667639	1.56699
ISL4.0CH01_87180339	87180339	163	2.49519	0.884846	1.86695
SSL4.0CH01_87180357	87180357	163	0.185796	0.0660765	0.0691346
SSL4.0CH01_87180360	87180360	163	-0.576534	-0.211344	0.247913
SSL4.0CH01_87180364	87180364	163	1.74392	0.479492	1.08062
SSL4.0CH01_87180389	87180389	163	1.23693	0.305871	0.66176
ISL4.0CH01_87180415	87180415	163	0.771583	0.106166	0.35509
ISL4.0CH01_87180419	87180419	163	1.26605	0.129649	0.683397
ISL4.0CH01_87180424	87180424	163	0.701119	0.0973474	0.31495
SSL4.0CH01_87180528	87180528	163	1.20051	0.357625	0.635104
SSL4.0CH01_87180546	87180546	163	-0.336584	-0.0861238	0.132613
SSL4.0CH01_87180620	87180620	163	-0.681928	-0.341776	0.304297
SSL4.0CH01_87180866	87180866	163	0.661534	0.19133	0.293108
ISL4.0CH01_87181137	87181137	163	0.500851	0.274633	0.209608
SSL4.0CH01_87181160	87181160	163	1.31811	0.439344	0.722814
ISL4.0CH01_87181318	87181318	163	-0.633617	-0.198616	0.278009
SSL4.0CH01_87181394	87181394	163	0.68683	0.194854	0.307007
SSL4.0CH01_87181451	87181451	163	0.621082	0.300763	0.271311
ISL4.0CH01_87181462	87181462	163	0.180229	0.0733042	0.0669196
SSL4.0CH01_87181463	87181463	163	0.481039	0.134183	0.199879
ISL4.0CH01_87181477	87181477	163	-0.476338	-0.250564	0.197588
SSL4.0CH01_87181583	87181583	163	-0.917685	-0.433406	0.443529
SSL4.0CH01_87181595	87181595	163	-1.47218	-0.831811	0.844965
SSL4.0CH01_87181597	87181597	163	1.37875	0.880912	0.769906
SSL4.0CH01_87181621	87181621	163	0.511037	0.216468	0.214658
SSL4.0CH01_87181632	87181632	163	-0.092101	-0.0471222	0.0330464
SSL4.0CH01_87181634	87181634	163	0.234728	0.0693291	0.0889945
ISL4.0CH01_87181650	87181650	163	1.69988	0.718634	1.04067
ISL4.0CH01_87181660	87181660	163	1.64925	0.43282	0.995579
ISL4.0CH01_87181688	87181688	163	-0.800997	-0.32045	0.372328
SSL4.0CH01_87181750	87181750	163	-0.271281	-0.0718764	0.104291
ISL4.0CH01_87181846	87181846	163	1.63581	0.773205	0.983766
SSL4.0CH01_87181868	87181868	163	0.266055	0.0506684	0.10208
SSL4.0CH01_87181875	87181875	163	-0.564422	-0.234834	0.241662
ISL4.0CH01_87181923	87181923	163	0.00781336	0.00230018	0.00271173
SSL4.0CH01_87181981	87181981	163	0.506037	0.115558	0.212175
SSL4.0CH01_87182129	87182129	163	1.15373	0.353203	0.601537
ISL4.0CH01_87182194	87182194	163	2.76698	0.828709	2.19983
SSL4.0CH01_87182220	87182220	163	-0.751799	-0.2847	0.343657
SSL4.0CH01_87182337	87182337	163	0.740024	0.380418	0.336912
SSL4.0CH01_87182372	87182372	163	-1.0956	-0.59591	0.560872
SSL4.0CH01_87182373	87182373	163	1.66772	0.34952	1.01193
SSL4.0CH01_87182442	87182442	163	-1.0956	-0.59591	0.560872
SSL4.0CH01_87182465	87182465	163	-1.0956	-0.59591	0.560872
SSL4.0CH01_87182896	87182896	163	-0.739476	-0.313632	0.336599
SSL4.0CH01_87182977	87182977	163	-0.776897	-0.235974	0.358184
SSL4.0CH01_87182985	87182985	163	0.903798	0.249512	0.434818
SSL4.0CH01_87182998	87182998	163	0.296032	0.056047	0.114875
SSL4.0CH01_87183045	87183045	163	-0.776897	-0.235974	0.358184
SSL4.0CH01_87183073	87183073	163	-0.776897	-0.235974	0.358184
SSL4.0CH01_87183094	87183094	163	-0.776897	-0.235974	0.358184
SSL4.0CH01_87183506	87183506	163	-0.681928	-0.341776	0.304297
SSL4.0CH01_87183603	87183603	163	-1.02295	-0.402207	0.511665
SSL4.0CH01_87183677	87183677	163	-0.359192	-0.174099	0.142718
SSL4.0CH01_87183919	87183919	163	1.07567	0.343318	0.547195
SSL4.0CH01_87183985	87183985	163	-0.455739	-0.230188	0.187632
SSL4.0CH01_87183991	87183991	163	-0.681928	-0.341776	0.304297
SSL4.0CH01_87184195	87184195	163	1.37875	0.880912	0.769906
SSL4.0CH01_87184285	87184285	163	1.96423	0.901257	1.2907
SSL4.0CH01_87184355	87184355	163	0.175562	0.0386086	0.0650695
SSL4.0CH01_87184503	87184503	163	-0.226076	-0.114728	0.0854319
SSL4.0CH01_87184562	87184562	163	-1.47218	-0.831811	0.844965
SSL4.0CH01_87184592	87184592	163	0.389981	0.0615005	0.15673
ISL4.0CH01_87184647	87184647	163	0.726166	0.193446	0.329032
SSL4.0CH01_87184989	87184989	163	-0.681928	-0.341776	0.304297
SSL4.0CH01_87185006	87185006	163	0.353033	0.0940946	0.13995
SSL4.0CH01_87185021	87185021	163	-0.681928	-0.341776	0.304297
SSL4.0CH01_87185212	87185212	163	0.512816	0.0980318	0.215544
SSL4.0CH01_87185280	87185280	163	0.353033	0.0940946	0.13995
SSL4.0CH01_87185375	87185375	163	1.75193	0.790569	1.08795
SSL4.0CH01_87185506	87185506	163	1.43416	0.482237	0.814056
SSL4.0CH01_87185690	87185690	163	-1.09063	-0.465746	0.557448
SSL4.0CH01_87185966	87185966	163	0.107242	0.0267285	0.0387076
SSL4.0CH01_87185976	87185976	163	-0.621271	-0.205889	0.271412
SSL4.0CH01_87186082	87186082	163	-2.26873	-1.28953	1.60912
SSL4.0CH01_87186137	87186137	163	0.353033	0.0940946	0.13995
SSL4.0CH01_87186194	87186194	163	-1.0956	-0.59591	0.560872
SSL4.0CH01_87186375	87186375	163	-1.0956	-0.59591	0.560872
SSL4.0CH01_87186564	87186564	163	1.71168	1.09575	1.0513
ISL4.0CH01_87186811	87186811	163	1.80911	0.69651	1.141
SSL4.0CH01_87186932	87186932	163	0.674625	0.124287	0.300275
SSL4.0CH01_87186941	87186941	163	1.04836	0.312126	0.528672
SSL4.0CH01_87186981	87186981	163	0.674625	0.124287	0.300275
SSL4.0CH01_87187111	87187111	163	-0.573794	-0.171535	0.246495
SSL4.0CH01_87187119	87187119	163	1.38504	0.704241	0.774861
SSL4.0CH01_87187128	87187128	163	-0.0499732	-0.0182955	0.0176361
SSL4.0CH01_87187151	87187151	163	-0.743154	-0.354632	0.3387
SSL4.0CH01_87187154	87187154	163	0.421395	0.1064	0.171326
SSL4.0CH01_87187173	87187173	163	-0.56071	-0.254696	0.239754
SSL4.0CH01_87187207	87187207	163	-0.290101	-0.119794	0.112322
SSL4.0CH01_87187232	87187232	163	-0.695073	-0.22156	0.311581
SSL4.0CH01_87187265	87187265	163	-0.161131	-0.0531824	0.0593889
SSL4.0CH01_87187286	87187286	163	1.21039	0.262924	0.642292
SSL4.0CH01_87187291	87187291	163	-0.295129	-0.136904	0.114486
SSL4.0CH01_87187304	87187304	163	-0.773121	-0.300062	0.355985
ISL4.0CH01_87187319	87187319	163	-0.0890262	-0.0320914	0.0319047
SSL4.0CH01_87187320	87187320	163	0.532422	0.12234	0.225367
SSL4.0CH01_87187331	87187331	163	0.0710407	0.0155076	0.02528
SSL4.0CH01_87187344	87187344	163	1.44668	0.299553	0.824182
SSL4.0CH01_87187353	87187353	163	1.49924	0.450249	0.867271
SSL4.0CH01_87187363	87187363	163	-3.09037	-1.15426	2.62868
ISL4.0CH01_87187378	87187378	163	0.430866	0.174068	0.175786
SSL4.0CH01_87187383	87187383	163	-0.840989	-0.173874	0.396221
SSL4.0CH01_87187396	87187396	163	-0.85731	-0.170677	0.406125
ISL4.0CH01_87187399	87187399	163	-1.55239	-0.33862	0.911831
ISL4.0CH01_87187404	87187404	163	0.018553	0.00517079	0.00646662
ISL4.0CH01_87187406	87187406	163	-2.21583	-0.534594	1.55147
SSL4.0CH01_87187425	87187425	163	-0.112034	-0.0246795	0.0405129
SSL4.0CH01_87187457	87187457	163	0.084809	0.0184893	0.0303431
SSL4.0CH01_87187458	87187458	163	-1.59677	-0.420142	0.949802
SSL4.0CH01_87187481	87187481	163	-1.69494	-1.00946	1.03623
ISL4.0CH01_87187583	87187583	163	-1.2752	-0.360289	0.690256
SSL4.0CH01_87187586	87187586	163	1.2409	0.234188	0.66469
SSL4.0CH01_87187591	87187591	163	0.553808	0.258989	0.236221
ISL4.0CH01_87187595	87187595	163	-1.25747	-0.526697	0.676992
SSL4.0CH01_87187598	87187598	163	0.547363	0.185885	0.232935
ISL4.0CH01_87187783	87187783	163	-0.269161	-0.103163	0.103393
SSL4.0CH01_87187990	87187990	163	-0.0636448	-0.0176373	0.0225823
SSL4.0CH01_87188001	87188001	163	-0.359192	-0.174099	0.142718
SSL4.0CH01_87188002	87188002	163	1.04957	0.361469	0.52949
SSL4.0CH01_87188003	87188003	163	1.36665	0.611042	0.760409
SSL4.0CH01_87188038	87188038	163	-0.751994	-0.342391	0.343769
SSL4.0CH01_87188050	87188050	163	0.903798	0.249512	0.434818
SSL4.0CH01_87188157	87188157	163	0.713619	0.323284	0.321952
SSL4.0CH01_87188166	87188166	163	0.0500621	0.0244686	0.017668
SSL4.0CH01_87188211	87188211	163	0.120662	0.039069	0.04378
SSL4.0CH01_87188244	87188244	163	0.246321	0.0372443	0.0938031
SSL4.0CH01_87188256	87188256	163	0.701461	0.116293	0.315141
SSL4.0CH01_87188261	87188261	163	-0.367298	-0.137601	0.146379
SSL4.0CH01_87188272	87188272	163	1.29235	0.387791	0.703192
SSL4.0CH01_87188280	87188280	163	1.36665	0.611042	0.760409
SSL4.0CH01_87188309	87188309	163	0.786971	0.122048	0.364073
SSL4.0CH01_87188332	87188332	163	1.45608	0.925379	0.831815
SSL4.0CH01_87188361	87188361	163	-1.05219	-0.66828	0.531255
SSL4.0CH01_87188369	87188369	163	1.36665	0.611042	0.760409
SSL4.0CH01_87188391	87188391	163	0.0729302	0.0112037	0.0259717
SSL4.0CH01_87188424	87188424	163	1.45608	0.925379	0.831815
SSL4.0CH01_87188464	87188464	163	-1.05219	-0.66828	0.531255
SSL4.0CH01_87188494	87188494	163	-1.05219	-0.66828	0.531255
SSL4.0CH01_87188583	87188583	163	1.71168	1.09575	1.0513
SSL4.0CH01_87188603	87188603	163	-0.327151	-0.0998627	0.128443
SSL4.0CH01_87188641	87188641	163	1.71168	1.09575	1.0513
SSL4.0CH01_87188706	87188706	163	-0.604524	-0.0944349	0.26254
SSL4.0CH01_87188781	87188781	163	1.98882	0.416395	1.3152
SSL4.0CH01_87188814	87188814	163	1.55206	0.301646	0.911553
SSL4.0CH01_87188832	87188832	163	-0.335006	-0.246253	0.131913
SSL4.0CH01_87188833	87188833	163	-0.335006	-0.246253	0.131913
SSL4.0CH01_87188842	87188842	163	-0.335006	-0.246253	0.131913
SSL4.0CH01_87188891	87188891	163	-0.347931	-0.0529096	0.137665
ISL4.0CH01_87188968	87188968	163	-0.0151064	-0.00317681	0.00525809
SSL4.0CH01_87188983	87188983	163	-1.77136	-0.658909	1.10585
ISL4.0CH01_87188992	87188992	163	0.719855	0.151577	0.325465
SSL4.0CH01_87189025	87189025	163	1.27231	0.298565	0.688087
SSL4.0CH01_87189067	87189067	163	-0.89221	-0.228977	0.427598
SSL4.0CH01_87189086	87189086	163	-1.68523	-0.698759	1.02753
SSL4.0CH01_87189311	87189311	163	-0.281776	-0.0778495	0.108757
SSL4.0CH01_87189313	87189313	163	0.875645	0.198521	0.417355
SSL4.0CH01_87189357	87189357	163	0.928615	0.160514	0.45043
ISL4.0CH01_87189591	87189591	163	1.69694	0.38079	1.03802
ISL4.0CH01_87189596	87189596	163	0.0912061	0.0271172	0.0327138
SSL4.0CH01_87189647	87189647	163	-0.238594	-0.0914691	0.0905937
SSL4.0CH01_87189654	87189654	163	-1.13256	-0.248329	0.586593
SSL4.0CH01_87189698	87189698	163	-0.238594	-0.0914691	0.0905937
ISL4.0CH01_87189762	87189762	163	0.0362031	0.0127366	0.0127071
SSL4.0CH01_87189901	87189901	163	-0.931063	-0.439342	0.451982
SSL4.0CH01_87189917	87189917	163	1.44306	0.480788	0.821244
SSL4.0CH01_87189920	87189920	163	-0.907012	-0.296766	0.436828
SSL4.0CH01_87189959	87189959	163	0.808654	0.295431	0.376861
SSL4.0CH01_87189969	87189969	163	-0.315756	-0.201489	0.12344
SSL4.0CH01_87189988	87189988	163	-0.148265	-0.0220517	0.0543755
SSL4.0CH01_87190004	87190004	163	-0.105407	-0.0580484	0.038018
SSL4.0CH01_87190005	87190005	163	-1.45305	-0.532882	0.829346
SSL4.0CH01_87190012	87190012	163	1.37875	0.880912	0.769906
SSL4.0CH01_87190166	87190166	163	2.1428	0.813911	1.47349
SSL4.0CH01_87190188	87190188	163	1.83438	0.666218	1.16481
ISL4.0CH01_87190194	87190194	163	-0.373416	-0.141468	0.149155
SSL4.0CH01_87190339	87190339	163	-1.45305	-0.532882	0.829346
SSL4.0CH01_87190492	87190492	163	-0.260432	-0.109475	0.0997098
SSL4.0CH01_87190579	87190579	163	-0.132938	-0.0189179	0.0484653
SSL4.0CH01_87190633	87190633	163	2.12569	0.794934	1.45549
SSL4.0CH01_87190719	87190719	163	2.14001	0.910847	1.47055
SSL4.0CH01_87190758	87190758	163	0.691028	0.175744	0.309334
SSL4.0CH01_87190790	87190790	163	0.171425	0.0341808	0.0634349
SSL4.0CH01_87190804	87190804	163	-0.538512	-0.151067	0.228443
SSL4.0CH01_87190816	87190816	163	0.0574642	0.0124819	0.0203397
SSL4.0CH01_87190851	87190851	163	-1.05219	-0.66828	0.531255
SSL4.0CH01_87190924	87190924	163	0.97682	0.135403	0.481347
SSL4.0CH01_87190926	87190926	163	1.34052	0.201502	0.740064
SSL4.0CH01_87190951	87190951	163	0.181503	0.0207433	0.0674255
SSL4.0CH01_87191031	87191031	163	2.24705	0.251608	1.58538
SSL4.0CH01_87191041	87191041	163	2.13715	0.262036	1.46753
SSL4.0CH01_87191086	87191086	163	0.826667	0.153346	0.387603
SSL4.0CH01_87191088	87191088	163	0.72133	0.138657	0.326298
SSL4.0CH01_87191114	87191114	163	-0.617334	-0.111774	0.269318
SSL4.0CH01_87191160	87191160	163	-0.0366518	-0.00734414	0.0128669
SSL4.0CH01_87191195	87191195	163	0.0908628	0.0160891	0.0325863
ISL4.0CH01_87191207	87191207	163	-1.82607	-0.58851	1.15696
SSL4.0CH01_87191222	87191222	163	0.989727	0.159676	0.489757
SSL4.0CH01_87191255	87191255	163	0.5935	0.207021	0.25675
SSL4.0CH01_87191325	87191325	163	0.251314	0.0568057	0.0958861
SSL4.0CH01_87191329	87191329	163	-0.264568	-0.0568633	0.101452
SSL4.0CH01_87191348	87191348	163	1.03189	0.303855	0.517623
SSL4.0CH01_87191350	87191350	163	-0.0630348	-0.0122307	0.0223605
ISL4.0CH01_87191375	87191375	163	0.65007	0.184517	0.286877
SSL4.0CH01_87191406	87191406	163	0.236665	0.0972325	0.0897953
SSL4.0CH01_87191423	87191423	163	0.493221	0.236165	0.205847
SSL4.0CH01_87191428	87191428	163	1.8911	0.925575	1.21907
SSL4.0CH01_87191447	87191447	163	-0.955544	-0.315661	0.467605
SSL4.0CH01_87191451	87191451	163	-1.45305	-0.532882	0.829346
SSL4.0CH01_87191462	87191462	163	0.0761126	0.0187657	0.0271389
SSL4.0CH01_87191519	87191519	163	-0.367298	-0.137601	0.146379
ISL4.0CH01_87191638	87191638	163	-0.253925	-0.15295	0.0969786
ISL4.0CH01_87191639	87191639	163	0.224231	0.0292482	0.0846748
SSL4.0CH01_87191741	87191741	163	0.701461	0.116293	0.315141
SSL4.0CH01_87191749	87191749	163	0.116499	0.0140924	0.0422009
SSL4.0CH01_87191790	87191790	163	-1.73892	-0.50177	1.07604
SSL4.0CH01_87191803	87191803	163	0.727348	0.160668	0.329702
ISL4.0CH01_87191817	87191817	163	0.940975	0.500053	0.458283
ISL4.0CH01_87191820	87191820	163	-1.25095	-0.458429	0.672141
SSL4.0CH01_87191825	87191825	163	1.24915	0.515713	0.670806
SSL4.0CH01_87191842	87191842	163	1.13285	0.587726	0.586802
SSL4.0CH01_87191843	87191843	163	-0.574034	-0.209192	0.246619
SSL4.0CH01_87191848	87191848	163	-1.2255	-0.319767	0.653347
SSL4.0CH01_87191853	87191853	163	-0.660815	-0.241423	0.292716
SSL4.0CH01_87191860	87191860	163	0.266495	0.0625847	0.102266
SSL4.0CH01_87191875	87191875	163	1.13285	0.587726	0.586802
SSL4.0CH01_87191878	87191878	163	0.810273	0.332416	0.377822
SSL4.0CH01_87191881	87191881	163	-0.407469	-0.136368	0.164818
SSL4.0CH01_87191888	87191888	163	-0.26386	-0.0957256	0.101154
SSL4.0CH01_87191915	87191915	163	0.472784	0.101053	0.195861
SSL4.0CH01_87191933	87191933	163	0.407773	0.148532	0.164959
SSL4.0CH01_87191937	87191937	163	0.266495	0.0625847	0.102266
SSL4.0CH01_87191940	87191940	163	1.01153	0.222426	0.504094
SSL4.0CH01_87191945	87191945	163	1.71168	1.09575	1.0513
SSL4.0CH01_87192024	87192024	163	1.28013	0.699787	0.693966
ISL4.0CH01_87192125	87192125	163	1.14362	0.265273	0.594384
SSL4.0CH01_87192185	87192185	163	0.571383	0.387702	0.245249
ISL4.0CH01_87192461	87192461	163	0.00511479	0.00103234	0.00177325
SSL4.0CH01_87192840	87192840	163	1.71168	1.09575	1.0513
SSL4.0CH01_87192932	87192932	163	1.71168	1.09575	1.0513
SSL4.0CH01_87192989	87192989	163	1.71168	1.09575	1.0513
ISL4.0CH01_87193186	87193186	163	-0.44888	-0.108814	0.184346
SSL4.0CH01_87193241	87193241	163	0.0556939	0.0111454	0.0196994
SSL4.0CH01_87193339	87193339	163	-0.455739	-0.230188	0.187632
SSL4.0CH01_87193361	87193361	163	-0.185206	-0.0350828	0.0688994
SSL4.0CH01_87193372	87193372	163	0.487656	0.135556	0.203114
SSL4.0CH01_87193382	87193382	163	-1.45305	-0.532882	0.829346
SSL4.0CH01_87193487	87193487	163	0.745906	0.16306	0.340276
ISL4.0CH01_87193489	87193489	163	-0.44888	-0.108814	0.184346
SSL4.0CH01_87193510	87193510	163	-1.45305	-0.532882	0.829346
ISL4.0CH01_87193519	87193519	163	1.63581	0.773205	0.983766
SSL4.0CH01_87193580	87193580	163	0.811903	0.175274	0.378791
SSL4.0CH01_87193605	87193605	163	-0.162201	-0.0361936	0.059808
SSL4.0CH01_87193708	87193708	163	0.234845	0.0323474	0.0890429
SSL4.0CH01_87193724	87193724	163	-0.0194406	-0.00456734	0.00677837
SSL4.0CH01_87193780	87193780	163	-0.972247	-0.286565	0.478381
SSL4.0CH01_87193824	87193824	163	-0.132938	-0.0189179	0.0484653
SSL4.0CH01_87193825	87193825	163	-0.20292	-0.0714415	0.0760049
SSL4.0CH01_87193827	87193827	163	0.288418	0.104505	0.1116
SSL4.0CH01_87193921	87193921	163	0.745906	0.16306	0.340276
SSL4.0CH01_87193925	87193925	163	1.37875	0.880912	0.769906
SSL4.0CH01_87194020	87194020	163	-1.05219	-0.66828	0.531255
SSL4.0CH01_87194150	87194150	163	-1.03457	-0.471167	0.519418
SSL4.0CH01_87194386	87194386	163	1.37875	0.880912	0.769906
SSL4.0CH01_87194387	87194387	163	1.37875	0.880912	0.769906
SSL4.0CH01_87194425	87194425	163	0.288418	0.104505	0.1116
SSL4.0CH01_87194831	87194831	163	0.929177	0.203605	0.450787
SSL4.0CH01_87194835	87194835	163	0.47351	0.107666	0.196213
SSL4.0CH01_87194937	87194937	163	1.05522	0.870783	0.5333
SSL4.0CH01_87194972	87194972	163	0.527074	0.119071	0.222676
SSL4.0CH01_87194973	87194973	163	1.37875	0.880912	0.769906
SSL4.0CH01_87195038	87195038	163	-0.56071	-0.254696	0.239754
SSL4.0CH01_87195040	87195040	163	0.487656	0.135556	0.203114
SSL4.0CH01_87195227	87195227	163	-0.455739	-0.230188	0.187632
SSL4.0CH01_87195522	87195522	163	1.71168	1.09575	1.0513
SSL4.0CH01_87195529	87195529	163	1.71168	1.09575	1.0513
SSL4.0CH01_87195579	87195579	163	0.00871705	0.00197644	0.00302646
SSL4.0CH01_87195669	87195669	163	-0.973785	-0.338651	0.479377
SSL4.0CH01_87195711	87195711	163	-0.110074	-0.0220286	0.0397737
SSL4.0CH01_87195721	87195721	163	-0.367298	-0.137601	0.146379
SSL4.0CH01_87195786	87195786	163	1.71168	1.09575	1.0513
SSL4.0CH01_87195805	87195805	163	0.284096	0.0643542	0.109748
SSL4.0CH01_87195851	87195851	163	-0.978142	-0.381936	0.482206
SSL4.0CH01_87195854	87195854	163	-0.35302	-0.0684492	0.139944
SSL4.0CH01_87195953	87195953	163	1.51679	0.701014	0.881882
SSL4.0CH01_87195971	87195971	163	-0.751994	-0.342391	0.343769
SSL4.0CH01_87196084	87196084	163	0.284096	0.0643542	0.109748
SSL4.0CH01_87196238	87196238	163	-1.05219	-0.66828	0.531255
SSL4.0CH01_87196316	87196316	163	-0.56071	-0.254696	0.239754
SSL4.0CH01_87196421	87196421	163	-0.060533	-0.0121088	0.0214519
SSL4.0CH01_87196476	87196476	163	-0.110074	-0.0220286	0.0397737
SSL4.0CH01_87196480	87196480	163	-0.600724	-0.200018	0.26054
SSL4.0CH01_87196531	87196531	163	-1.05219	-0.66828	0.531255
SSL4.0CH01_87196611	87196611	163	0.512456	0.110845	0.215365
SSL4.0CH01_87196659	87196659	163	0.259642	0.105639	0.0993775
SSL4.0CH01_87196704	87196704	163	1.37875	0.880912	0.769906
SSL4.0CH01_87196726	87196726	163	1.37875	0.880912	0.769906
ISL4.0CH01_87196751	87196751	163	0.154464	0.0870627	0.0567852
SSL4.0CH01_87196847	87196847	163	-1.45305	-0.532882	0.829346
ISL4.0CH01_87196908	87196908	163	-0.45034	-0.111544	0.185044
ISL4.0CH01_87196929	87196929	163	0.997407	0.455313	0.494788
SSL4.0CH01_87197075	87197075	163	-0.367298	-0.137601	0.146379
SSL4.0CH01_87197089	87197089	163	-2.09268	-0.5575	1.42106
SSL4.0CH01_87197090	87197090	163	-0.0779477	-0.0319491	0.0278133
SSL4.0CH01_87197134	87197134	163	-0.236672	-0.114473	0.089798
SSL4.0CH01_87197143	87197143	163	1.71168	1.09575	1.0513
SSL4.0CH01_87197148	87197148	163	-0.444997	-0.184262	0.182493
SSL4.0CH01_87197156	87197156	163	-1.23867	-0.514602	0.663039
SSL4.0CH01_87197159	87197159	163	0.925164	0.361831	0.448247
ISL4.0CH01_87197181	87197181	163	0.132907	0.0597453	0.0484533
SSL4.0CH01_87197297	87197297	163	0.50774	0.20303	0.21302
SSL4.0CH01_87197355	87197355	163	1.75193	0.790569	1.08795
SSL4.0CH01_87197387	87197387	163	0.65357	0.133025	0.288775
SSL4.0CH01_87197396	87197396	163	0.451001	0.095399	0.185361
SSL4.0CH01_87197424	87197424	163	-0.934443	-0.145412	0.454127
SSL4.0CH01_87197491	87197491	163	0.810283	0.180937	0.377828
SSL4.0CH01_87197548	87197548	163	-0.737812	-0.302353	0.33565
ISL4.0CH01_87197573	87197573	163	0.249514	0.0621257	0.0951343
ISL4.0CH01_87197586	87197586	163	-0.376065	-0.0802398	0.150361
SSL4.0CH01_87197959	87197959	163	-0.494531	-0.109708	0.206491
ISL4.0CH01_87197963	87197963	163	-0.51819	-0.135574	0.218224
ISL4.0CH01_87197965	87197965	163	-0.560156	-0.1188	0.23947
SSL4.0CH01_87198149	87198149	163	0.714458	0.15556	0.322424
SSL4.0CH01_87198201	87198201	163	1.64776	0.458806	0.994271
SSL4.0CH01_87198211	87198211	163	-1.1807	-0.481712	0.620796
SSL4.0CH01_87198273	87198273	163	0.810817	0.156261	0.378146
SSL4.0CH01_87198320	87198320	163	0.727189	0.180264	0.329612
SSL4.0CH01_87198368	87198368	163	0.359416	0.046322	0.142819
SSL4.0CH01_87198411	87198411	163	-1.95423	-0.75828	1.28079
SSL4.0CH01_87198421	87198421	163	0.845356	0.192547	0.398862
SSL4.0CH01_87198450	87198450	163	1.61421	0.436205	0.964908
SSL4.0CH01_87198482	87198482	163	1.46089	0.403829	0.835736
ISL4.0CH01_87198492	87198492	163	-0.672137	-0.292974	0.298909
SSL4.0CH01_87198502	87198502	163	0.790748	0.222489	0.366289
SSL4.0CH01_87198565	87198565	163	1.02189	0.273682	0.51096
ISL4.0CH01_87198630	87198630	163	-0.208249	-0.0668764	0.0781605
ISL4.0CH01_87198697	87198697	163	-0.341794	-0.126634	0.134928
ISL4.0CH01_87198740	87198740	163	-1.00627	-0.319026	0.500619
SSL4.0CH01_87198791	87198791	163	-0.251862	-0.0525914	0.0961154
SSL4.0CH01_87198794	87198794	163	-0.409364	-0.0797213	0.1657
SSL4.0CH01_87198851	87198851	163	0.775666	0.127675	0.357466
SSL4.0CH01_87199053	87199053	163	-0.574034	-0.209192	0.246619
SSL4.0CH01_87199113	87199113	163	-0.536305	-0.321048	0.227327
SSL4.0CH01_87199217	87199217	163	-0.536305	-0.321048	0.227327
ISL4.0CH01_87199220	87199220	163	-0.991794	-0.840778	0.491109
SSL4.0CH01_87199232	87199232	163	-0.536305	-0.321048	0.227327
SSL4.0CH01_87199236	87199236	163	-0.536305	-0.321048	0.227327
SSL4.0CH01_87199252	87199252	163	-0.536305	-0.321048	0.227327
SSL4.0CH01_87199513	87199513	163	0.609751	0.121998	0.2653
SSL4.0CH01_87199585	87199585	163	0.609751	0.121998	0.2653
SSL4.0CH01_87199873	87199873	163	0.786833	0.188121	0.363992
SSL4.0CH01_87199892	87199892	163	-0.359192	-0.174099	0.142718
SSL4.0CH01_87200024	87200024	163	0.457419	0.0942811	0.188439
SSL4.0CH01_87200102	87200102	163	0.492099	0.152715	0.205295
SSL4.0CH01_87200222	87200222	163	0.609751	0.121998	0.2653
SSL4.0CH01_87200253	87200253	163	1.71168	1.09575	1.0513
SSL4.0CH01_87200435	87200435	163	0.510183	0.105522	0.214233
ISL4.0CH01_87200505	87200505	163	1.63581	0.773205	0.983766
SSL4.0CH01_87200520	87200520	163	2.32419	0.816581	1.67062
ISL4.0CH01_87200541	87200541	163	-0.19168	-0.0487266	0.0714856
SSL4.0CH01_87200718	87200718	163	1.28013	0.699787	0.693966
SSL4.0CH01_87200742	87200742	163	0.28793	0.0596035	0.11139
SSL4.0CH01_87200777	87200777	163	0.116499	0.0140924	0.0422009
ISL4.0CH01_87201014	87201014	163	-0.928179	-0.246367	0.450155
SSL4.0CH01_87201093	87201093	163	0.457419	0.0942811	0.188439
SSL4.0CH01_87201122	87201122	163	0.770351	0.16722	0.354375
SSL4.0CH01_87201123	87201123	163	0.770351	0.16722	0.354375
SSL4.0CH01_87201182	87201182	163	0.457419	0.0942811	0.188439
SSL4.0CH01_87201191	87201191	163	-0.536305	-0.321048	0.227327
SSL4.0CH01_87201274	87201274	163	-1.03397	-0.30891	0.519011
SSL4.0CH01_87201288	87201288	163	0.770351	0.16722	0.354375
SSL4.0CH01_87201340	87201340	163	-0.751799	-0.2847	0.343657
SSL4.0CH01_87201356	87201356	163	-0.315756	-0.201489	0.12344
SSL4.0CH01_87201359	87201359	163	0.764947	0.169731	0.351241
SSL4.0CH01_87201637	87201637	163	0.234845	0.0323474	0.0890429
SSL4.0CH01_87201837	87201837	163	0.791445	0.171088	0.366699
SSL4.0CH01_87201936	87201936	163	0.0400733	0.0128852	0.0140871
SSL4.0CH01_87201949	87201949	163	0.116499	0.0140924	0.0422009
SSL4.0CH01_87201995	87201995	163	-0.751799	-0.2847	0.343657
SSL4.0CH01_87202022	87202022	163	0.891313	0.224519	0.427041
ISL4.0CH01_87202035	87202035	163	-1.1521	-0.30335	0.600382
ISL4.0CH01_87202072	87202072	163	-1.27353	-0.333009	0.689006
SSL4.0CH01_87202107	87202107	163	-0.984433	-0.38373	0.486301
ISL4.0CH01_87202115	87202115	163	-0.524694	-0.144672	0.221481
SSL4.0CH01_87202128	87202128	163	1.85293	0.690219	1.18243
SSL4.0CH01_87202136	87202136	163	-2.33773	-0.980569	1.68579
SSL4.0CH01_87202151	87202151	163	1.71168	1.09575	1.0513
SSL4.0CH01_87202165	87202165	163	0.0999934	0.0327	0.0359892
SSL4.0CH01_87202168	87202168	163	1.66052	0.597522	1.00554
SSL4.0CH01_87202203	87202203	163	1.44784	0.493928	0.825122
SSL4.0CH01_87202260	87202260	163	-0.00761865	-0.00305926	0.00264395
ISL4.0CH01_87202286	87202286	163	1.00749	0.343905	0.501425
SSL4.0CH01_87202299	87202299	163	1.71168	1.09575	1.0513
SSL4.0CH01_87202301	87202301	163	-1.45305	-0.532882	0.829346
SSL4.0CH01_87202409	87202409	163	0.12392	0.0295348	0.0450191
SSL4.0CH01_87202411	87202411	163	-0.0383546	-0.0119811	0.0134737
SSL4.0CH01_87202569	87202569	163	-0.0485239	-0.0106477	0.0171148
SSL4.0CH01_87202581	87202581	163	-0.0485239	-0.0106477	0.0171148
SSL4.0CH01_87202583	87202583	163	0.657854	0.141082	0.291103
SSL4.0CH01_87202941	87202941	163	-0.335006	-0.246253	0.131913
SSL4.0CH01_87203005	87203005	163	0.100844	0.0330511	0.0363076
SSL4.0CH01_87203012	87203012	163	-2.33773	-0.980569	1.68579
SSL4.0CH01_87203405	87203405	163	1.28013	0.699787	0.693966
SSL4.0CH01_87203440	87203440	163	0.698641	0.25848	0.313568
SSL4.0CH01_87203450	87203450	163	0.786833	0.188121	0.363992
SSL4.0CH01_87203482	87203482	163	1.71168	1.09575	1.0513
SSL4.0CH01_87203543	87203543	163	1.84265	0.303602	1.17265
SSL4.0CH01_87204683	87204683	163	0.944609	0.20385	0.460602
SSL4.0CH01_87204778	87204778	163	1.34803	0.619448	0.745887
SSL4.0CH01_87205005	87205005	163	0.865471	0.213272	0.41111
SSL4.0CH01_87205071	87205071	163	1.71168	1.09575	1.0513
SSL4.0CH01_87205272	87205272	163	1.71168	1.09575	1.0513
ISL4.0CH01_87205292	87205292	163	0.530845	0.172737	0.224573
ISL4.0CH01_87205296	87205296	163	1.02407	0.405064	0.512406
ISL4.0CH01_87205301	87205301	163	0.475815	0.127534	0.197333
SSL4.0CH01_87205321	87205321	163	0.516403	0.110962	0.217332
SSL4.0CH01_87205350	87205350	163	0.770351	0.16722	0.354375
SSL4.0CH01_87205392	87205392	163	0.770351	0.16722	0.354375
ISL4.0CH01_87205408	87205408	163	-0.856466	-0.251279	0.405611
SSL4.0CH01_87205623	87205623	163	-0.359192	-0.174099	0.142718
ISL4.0CH01_87205655	87205655	163	0.290098	0.141902	0.112321
ISL4.0CH01_87205659	87205659	163	-0.593928	-0.170552	0.256973
ISL4.0CH01_87205661	87205661	163	-0.593928	-0.170552	0.256973
ISL4.0CH01_87205662	87205662	163	-0.593928	-0.170552	0.256973
SSL4.0CH01_87205664	87205664	163	0.999027	0.229796	0.495852
ISL4.0CH01_87205665	87205665	163	-0.593928	-0.170552	0.256973
SSL4.0CH01_87205670	87205670	163	0.786833	0.188121	0.363992
ISL4.0CH01_87205674	87205674	163	-0.593928	-0.170552	0.256973
ISL4.0CH01_87205676	87205676	163	-0.593928	-0.170552	0.256973
SSL4.0CH01_87205678	87205678	163	0.786833	0.188121	0.363992
ISL4.0CH01_87205680	87205680	163	-0.593928	-0.170552	0.256973
ISL4.0CH01_87205682	87205682	163	-0.593928	-0.170552	0.256973
SSL4.0CH01_87205713	87205713	163	0.770351	0.16722	0.354375
SSL4.0CH01_87205874	87205874	163	-0.536305	-0.321048	0.227327
SSL4.0CH01_87205892	87205892	163	0.00562324	0.00125941	0.00194992
SSL4.0CH01_87205927	87205927	163	0.00562324	0.00125941	0.00194992
SSL4.0CH01_87206092	87206092	163	0.770351	0.16722	0.354375
SSL4.0CH01_87206222	87206222	163	0.288418	0.104505	0.1116
SSL4.0CH01_87206260	87206260	163	0.770351	0.16722	0.354375
SSL4.0CH01_87206266	87206266	163	0.297831	0.138426	0.115651
ISL4.0CH01_87206271	87206271	163	1.19281	0.382766	0.629532
ISL4.0CH01_87206283	87206283	163	-1.93243	-0.680406	1.25932
SSL4.0CH01_87206331	87206331	163	0.770351	0.16722	0.354375
SSL4.0CH01_87206484	87206484	163	-0.847692	-0.0927326	0.400278
SSL4.0CH01_87206645	87206645	163	-0.854459	-0.27734	0.404388
SSL4.0CH01_87206725	87206725	163	-0.359192	-0.174099	0.142718
SSL4.0CH01_87206729	87206729	163	0.908986	0.193738	0.438065
SSL4.0CH01_87206751	87206751	163	-0.367298	-0.137601	0.146379
SSL4.0CH01_87206836	87206836	163	0.770351	0.16722	0.354375
ISL4.0CH01_87206978	87206978	163	-0.74927	-0.145146	0.342204
SSL4.0CH01_87207099	87207099	163	0.629594	0.135571	0.275854
SSL4.0CH01_87207199	87207199	163	2.32745	0.974347	1.67426
SSL4.0CH01_87207204	87207204	163	1.71168	1.09575	1.0513
SSL4.0CH01_87207211	87207211	163	-1.45305	-0.532882	0.829346
SSL4.0CH01_87207222	87207222	163	-0.315756	-0.201489	0.12344
SSL4.0CH01_87207234	87207234	163	-0.149067	-0.0310365	0.0546864
SSL4.0CH01_87207256	87207256	163	0.770351	0.16722	0.354375
SSL4.0CH01_87207269	87207269	163	0.778326	0.166391	0.359017
SSL4.0CH01_87207283	87207283	163	1.53415	1.04613	0.896435
ISL4.0CH01_87207345	87207345	163	-0.563019	-0.20619	0.24094
SSL4.0CH01_87207408	87207408	163	0.0639568	0.0150098	0.0226958
SSL4.0CH01_87207444	87207444	163	1.30279	0.852988	0.711117
SSL4.0CH01_87207445	87207445	163	0.324814	0.0723782	0.127414
SSL4.0CH01_87207447	87207447	163	1.30279	0.852988	0.711117
SSL4.0CH01_87207470	87207470	163	-0.101512	-0.021993	0.0365576
SSL4.0CH01_87207471	87207471	163	-1.07988	-0.391149	0.550071
SSL4.0CH01_87207486	87207486	163	1.71168	1.09575	1.0513
ISL4.0CH01_87207526	87207526	163	-0.524694	-0.144672	0.221481
SSL4.0CH01_87207562	87207562	163	1.45608	0.925379	0.831815
SSL4.0CH01_87207578	87207578	163	0.908986	0.193738	0.438065
SSL4.0CH01_87207663	87207663	163	1.37875	0.880912	0.769906
SSL4.0CH01_87207680	87207680	163	0.770351	0.16722	0.354375
SSL4.0CH01_87207717	87207717	163	0.908986	0.193738	0.438065
SSL4.0CH01_87207817	87207817	163	0.294703	0.0448109	0.114302
SSL4.0CH01_87207827	87207827	163	1.83023	0.938339	1.16088
SSL4.0CH01_87208109	87208109	163	-1.45305	-0.532882	0.829346
SSL4.0CH01_87208153	87208153	163	-0.455739	-0.230188	0.187632
SSL4.0CH01_87208281	87208281	163	-0.147898	-0.0724542	0.0542333
SSL4.0CH01_87208292	87208292	163	-0.400583	-0.169795	0.161622
SSL4.0CH01_87208379	87208379	163	0.944609	0.20385	0.460602
SSL4.0CH01_87208396	87208396	163	-0.0696664	-0.0227347	0.0247776
SSL4.0CH01_87208397	87208397	163	0.996193	0.270494	0.493992
SSL4.0CH01_87208492	87208492	163	1.30279	0.852988	0.711117
SSL4.0CH01_87208508	87208508	163	0.944609	0.20385	0.460602
SSL4.0CH01_87208522	87208522	163	1.22962	0.270354	0.656369
SSL4.0CH01_87208527	87208527	163	1.25198	0.348544	0.672908
SSL4.0CH01_87208551	87208551	163	1.20834	0.246686	0.640794
ISL4.0CH01_87208597	87208597	163	-0.937828	-0.0924644	0.456279
SSL4.0CH01_87208653	87208653	163	-1.31851	-0.238919	0.723117
SSL4.0CH01_87208680	87208680	163	1.74417	0.327023	1.08085
ISL4.0CH01_87208693	87208693	163	0.833854	0.192954	0.391919
SSL4.0CH01_87208699	87208699	163	2.23398	0.790662	1.57114
SSL4.0CH01_87208702	87208702	163	-0.281138	-0.0219587	0.108484
SSL4.0CH01_87208712	87208712	163	-0.641332	-0.156719	0.282157
SSL4.0CH01_87208717	87208717	163	1.74881	0.655764	1.08509
SSL4.0CH01_87208741	87208741	163	0.202726	0.0237408	0.0759267
SSL4.0CH01_87208757	87208757	163	-1.0816	-0.203481	0.551249
ISL4.0CH01_87208803	87208803	163	0.102041	0.027241	0.0367557
SSL4.0CH01_87208837	87208837	163	1.25198	0.348544	0.672908
SSL4.0CH01_87208862	87208862	163	0.834609	0.228462	0.392374
ISL4.0CH01_87208866	87208866	163	1.47227	0.441384	0.845043
ISL4.0CH01_87208867	87208867	163	1.47227	0.441384	0.845043
SSL4.0CH01_87208894	87208894	163	-0.899312	-0.178964	0.432018
SSL4.0CH01_87208907	87208907	163	-0.645877	-0.108195	0.284609
SSL4.0CH01_87208915	87208915	163	1.76788	0.42348	1.10263
SSL4.0CH01_87208917	87208917	163	1.76788	0.42348	1.10263
SSL4.0CH01_87208920	87208920	163	1.83393	0.429211	1.16438
ISL4.0CH01_87208935	87208935	163	1.25939	0.432414	0.678422
ISL4.0CH01_87208940	87208940	163	-0.204645	-0.0835983	0.0767016
SSL4.0CH01_87208974	87208974	163	2.10379	0.507727	1.4326
SSL4.0CH01_87208975	87208975	163	1.75193	0.790569	1.08795
SSL4.0CH01_87208988	87208988	163	1.76788	0.42348	1.10263
SSL4.0CH01_87209000	87209000	163	1.76788	0.42348	1.10263
SSL4.0CH01_87209003	87209003	163	1.76788	0.42348	1.10263
SSL4.0CH01_87209004	87209004	163	0.367651	0.0781034	0.146539
SSL4.0CH01_87209009	87209009	163	1.76788	0.42348	1.10263
SSL4.0CH01_87209022	87209022	163	1.76788	0.42348	1.10263
SSL4.0CH01_87209030	87209030	163	1.76788	0.42348	1.10263
SSL4.0CH01_87209052	87209052	163	1.01996	0.236716	0.509678
SSL4.0CH01_87209053	87209053	163	1.07884	0.25178	0.549362
ISL4.0CH01_87209076	87209076	163	-0.123658	-0.0302916	0.0449194
SSL4.0CH01_87209092	87209092	163	1.00929	0.256368	0.502613
SSL4.0CH01_87209093	87209093	163	-0.286812	-0.0575757	0.110911
SSL4.0CH01_87209096	87209096	163	0.855001	0.209335	0.404718
SSL4.0CH01_87209097	87209097	163	-1.32335	-0.251536	0.726833
SSL4.0CH01_87209102	87209102	163	-0.696536	-0.139811	0.312395
SSL4.0CH01_87209118	87209118	163	-0.812518	-0.381473	0.379157
SSL4.0CH01_87209140	87209140	163	2.64822	0.616344	2.05126
SSL4.0CH01_87209146	87209146	163	-1.54277	-0.28316	0.903699
SSL4.0CH01_87209149	87209149	163	2.70301	0.629504	2.1192
SSL4.0CH01_87209161	87209161	163	2.64822	0.616344	2.05126
SSL4.0CH01_87209166	87209166	163	2.64822	0.616344	2.05126
ISL4.0CH01_87209167	87209167	163	-1.23161	-0.349493	0.657835
SSL4.0CH01_87209189	87209189	163	-0.315756	-0.201489	0.12344
SSL4.0CH01_87209193	87209193	163	-1.7649	-0.860731	1.09989
SSL4.0CH01_87209194	87209194	163	1.76788	0.42348	1.10263
SSL4.0CH01_87209197	87209197	163	1.58662	0.365609	0.941057
SSL4.0CH01_87209202	87209202	163	1.76788	0.42348	1.10263
SSL4.0CH01_87209220	87209220	163	1.76788	0.42348	1.10263
ISL4.0CH01_87209223	87209223	163	1.25939	0.432414	0.678422
SSL4.0CH01_87209229	87209229	163	1.76788	0.42348	1.10263
SSL4.0CH01_87209235	87209235	163	2.10379	0.507727	1.4326
SSL4.0CH01_87209239	87209239	163	2.10379	0.507727	1.4326
SSL4.0CH01_87209240	87209240	163	2.10379	0.507727	1.4326
SSL4.0CH01_87209243	87209243	163	2.10379	0.507727	1.4326
SSL4.0CH01_87209246	87209246	163	2.10379	0.507727	1.4326
SSL4.0CH01_87209247	87209247	163	2.10379	0.507727	1.4326
SSL4.0CH01_87209251	87209251	163	1.25198	0.348544	0.672908
ISL4.0CH01_87209253	87209253	163	-0.204645	-0.0835983	0.0767016
SSL4.0CH01_87209261	87209261	163	0.770351	0.16722	0.354375
SSL4.0CH01_87209269	87209269	163	1.97459	0.474992	1.30099
SSL4.0CH01_87209274	87209274	163	-0.359192	-0.174099	0.142718
SSL4.0CH01_87209280	87209280	163	1.76788	0.42348	1.10263
SSL4.0CH01_87209281	87209281	163	1.76788	0.42348	1.10263
SSL4.0CH01_87209293	87209293	163	1.76788	0.42348	1.10263
SSL4.0CH01_87209294	87209294	163	1.76788	0.42348	1.10263
SSL4.0CH01_87209297	87209297	163	1.76788	0.42348	1.10263
SSL4.0CH01_87209298	87209298	163	1.76788	0.42348	1.10263
SSL4.0CH01_87209338	87209338	163	2.15256	0.483694	1.4838
ISL4.0CH01_87209345	87209345	163	-0.0651869	-0.0165092	0.0231435
SSL4.0CH01_87209365	87209365	163	1.4782	0.660481	0.849905
SSL4.0CH01_87209371	87209371	163	2.46054	0.573856	1.82636
SSL4.0CH01_87209412	87209412	163	0.690147	0.176496	0.308845
SSL4.0CH01_87209609	87209609	163	1.38664	0.283351	0.776125
SSL4.0CH01_87209613	87209613	163	1.53521	0.306197	0.897326
SSL4.0CH01_87209620	87209620	163	2.08285	0.406602	1.41087
SSL4.0CH01_87209641	87209641	163	0.519131	0.0687768	0.218695
ISL4.0CH01_87209644	87209644	163	-1.19957	-0.181957	0.634427
SSL4.0CH01_87209652	87209652	163	1.74564	0.813846	1.08219
SSL4.0CH01_87209653	87209653	163	1.44636	0.285748	0.82392
SSL4.0CH01_87209660	87209660	163	1.72341	0.343055	1.06192
SSL4.0CH01_87209671	87209671	163	0.83328	0.164628	0.391574
SSL4.0CH01_87209676	87209676	163	1.72341	0.343055	1.06192
SSL4.0CH01_87209677	87209677	163	1.72341	0.343055	1.06192
SSL4.0CH01_87209683	87209683	163	1.72341	0.343055	1.06192
SSL4.0CH01_87209687	87209687	163	1.41741	0.294371	0.800593
SSL4.0CH01_87209716	87209716	163	1.31542	0.290799	0.720755
SSL4.0CH01_87209718	87209718	163	2.2122	0.635393	1.54756
SSL4.0CH01_87209727	87209727	163	1.05676	0.223769	0.534341
SSL4.0CH01_87209751	87209751	163	1.05676	0.223769	0.534341
SSL4.0CH01_87209769	87209769	163	1.8555	0.878958	1.18488
SSL4.0CH01_87209807	87209807	163	0.64894	0.139242	0.286265
SSL4.0CH01_87209813	87209813	163	0.248389	0.0503284	0.0946652
SSL4.0CH01_87209836	87209836	163	-0.674527	-0.198971	0.300221
SSL4.0CH01_87209837	87209837	163	0.248389	0.0503284	0.0946652
SSL4.0CH01_87209847	87209847	163	0.704648	0.145082	0.316922
SSL4.0CH01_87209871	87209871	163	-0.495788	-0.0837622	0.20711
SSL4.0CH01_87209937	87209937	163	1.08068	0.157236	0.550624
ISL4.0CH01_87209952	87209952	163	0.346039	0.0988672	0.13682
SSL4.0CH01_87210023	87210023	163	-1.0664	-0.215103	0.540876
SSL4.0CH01_87210025	87210025	163	1.75193	0.790569	1.08795
SSL4.0CH01_87210034	87210034	163	0.815183	0.170335	0.380743
SSL4.0CH01_87210037	87210037	163	1.37875	0.880912	0.769906
SSL4.0CH01_87210054	87210054	163	0.703871	0.1343	0.316487
ISL4.0CH01_87210105	87210105	163	0.404103	0.0845545	0.163254
SSL4.0CH01_87210118	87210118	163	0.23373	0.0784498	0.0885824
SSL4.0CH01_87210119	87210119	163	-1.52098	-0.631709	0.885384
SSL4.0CH01_87210122	87210122	163	-0.0881756	-0.0166384	0.0315893
ISL4.0CH01_87210156	87210156	163	0.615064	0.156114	0.268113
SSL4.0CH01_87210164	87210164	163	-0.0680006	-0.0210024	0.0241693
SSL4.0CH01_87210175	87210175	163	0.797782	0.329948	0.37043
ISL4.0CH01_87210191	87210191	163	0.544796	0.130834	0.23163
ISL4.0CH01_87210213	87210213	163	-0.697043	-0.197328	0.312677
SSL4.0CH01_87210251	87210251	163	2.25155	0.757315	1.59029
SSL4.0CH01_87210286	87210286	163	1.04274	0.221426	0.524889
ISL4.0CH01_87210292	87210292	163	-1.40492	-0.349819	0.790627
SSL4.0CH01_87210331	87210331	163	0.818376	0.175274	0.382646
SSL4.0CH01_87210342	87210342	163	1.04274	0.221426	0.524889
SSL4.0CH01_87210360	87210360	163	1.04274	0.221426	0.524889
SSL4.0CH01_87210371	87210371	163	0.791715	0.16649	0.366858
SSL4.0CH01_87210380	87210380	163	0.940193	0.188152	0.457785
SSL4.0CH01_87210382	87210382	163	0.940193	0.188152	0.457785
SSL4.0CH01_87210393	87210393	163	-0.238705	-0.0953511	0.0906395
SSL4.0CH01_87210395	87210395	163	-0.0379541	-0.0073364	0.0133309
SSL4.0CH01_87210400	87210400	163	-0.0379541	-0.0073364	0.0133309
ISL4.0CH01_87210421	87210421	163	0.502652	0.10789	0.210499
SSL4.0CH01_87210423	87210423	163	-0.667945	-0.118604	0.296611
SSL4.0CH01_87210431	87210431	163	-0.263745	-0.0512304	0.101105
SSL4.0CH01_87210453	87210453	163	-0.144234	-0.0285133	0.0528146
SSL4.0CH01_87210457	87210457	163	-0.144234	-0.0285133	0.0528146
SSL4.0CH01_87210460	87210460	163	-0.144234	-0.0285133	0.0528146
SSL4.0CH01_87210474	87210474	163	0.225701	0.0426163	0.0852779
SSL4.0CH01_87210484	87210484	163	-0.514426	-0.0956117	0.216346
SSL4.0CH01_87210489	87210489	163	0.726931	0.288453	0.329466
SSL4.0CH01_87210523	87210523	163	0.632731	0.0936592	0.277534
SSL4.0CH01_87210531	87210531	163	1.04182	0.326467	0.524272
SSL4.0CH01_87210533	87210533	163	0.312107	0.151651	0.121847
SSL4.0CH01_87210556	87210556	163	1.24684	0.252274	0.669091
SSL4.0CH01_87210562	87210562	163	0.854764	0.316249	0.404574
SSL4.0CH01_87210567	87210567	163	1.24684	0.252274	0.669091
ISL4.0CH01_87210591	87210591	163	-0.583402	-0.182331	0.251479
SSL4.0CH01_87210592	87210592	163	0.914894	0.193337	0.441773
ISL4.0CH01_87210594	87210594	163	-0.583402	-0.182331	0.251479
SSL4.0CH01_87210608	87210608	163	-0.164616	-0.0623227	0.0607552
SSL4.0CH01_87210617	87210617	163	0.264284	0.0308819	0.101332
SSL4.0CH01_87210619	87210619	163	2.39202	1.15243	1.74728
SSL4.0CH01_87210633	87210633	163	1.03988	0.209101	0.522973
SSL4.0CH01_87210643	87210643	163	-1.05219	-0.66828	0.531255
SSL4.0CH01_87210661	87210661	163	-0.60366	-0.121174	0.262085
SSL4.0CH01_87210701	87210701	163	0.280823	0.056078	0.10835
SSL4.0CH01_87210803	87210803	163	-0.778668	-0.142484	0.359216
SSL4.0CH01_87210924	87210924	163	0.130921	0.0378217	0.0476925
ISL4.0CH01_87210964	87210964	163	-0.794199	-0.454433	0.368318
SSL4.0CH01_87210990	87210990	163	0.0684749	0.0137847	0.0243424
ISL4.0CH01_87211029	87211029	163	0.933287	0.375101	0.453393
SSL4.0CH01_87211051	87211051	163	-0.0331736	-0.0103449	0.0116298
SSL4.0CH01_87211059	87211059	163	1.26916	0.514519	0.685727
SSL4.0CH01_87211063	87211063	163	0.511602	0.229423	0.21494
SSL4.0CH01_87211096	87211096	163	-0.304032	-0.0565934	0.118335
ISL4.0CH01_87211125	87211125	163	-0.544901	-0.115302	0.231683
ISL4.0CH01_87211141	87211141	163	0.166895	0.0530567	0.0616505
SSL4.0CH01_87211181	87211181	163	0.13718	0.0492441	0.0500941
SSL4.0CH01_87211184	87211184	163	-1.88712	-0.410801	1.21523
SSL4.0CH01_87211186	87211186	163	-1.16541	-0.166539	0.60985
SSL4.0CH01_87211193	87211193	163	-1.06477	-0.406502	0.539773
SSL4.0CH01_87211194	87211194	163	-0.668525	-0.118191	0.296929
SSL4.0CH01_87211208	87211208	163	0.162304	0.0262388	0.0598485
SSL4.0CH01_87211214	87211214	163	0.823379	0.165423	0.385635
SSL4.0CH01_87211215	87211215	163	0.823379	0.165423	0.385635
ISL4.0CH01_87211239	87211239	163	-1.49562	-0.839552	0.864271
ISL4.0CH01_87211240	87211240	163	1.40126	0.749938	0.787711
ISL4.0CH01_87211248	87211248	163	1.01675	0.409573	0.507549
SSL4.0CH01_87211261	87211261	163	-0.61024	-0.132127	0.265558
SSL4.0CH01_87211299	87211299	163	-0.149254	-0.0309787	0.054759
SSL4.0CH01_87211748	87211748	163	-0.0961907	-0.0207172	0.0345691
ISL4.0CH01_87211826	87211826	163	-1.37355	-0.389711	0.765818
SSL4.0CH01_87211960	87211960	163	1.71168	1.09575	1.0513
SSL4.0CH01_87212102	87212102	163	1.37875	0.880912	0.769906
SSL4.0CH01_87212197	87212197	163	0.283338	0.106277	0.109424
SSL4.0CH01_87212233	87212233	163	-0.260432	-0.109475	0.0997098
SSL4.0CH01_87212376	87212376	163	0.109194	0.0123594	0.0394423
SSL4.0CH01_87212386	87212386	163	-0.260432	-0.109475	0.0997098
ISL4.0CH01_87212423	87212423	163	0.197013	0.0531456	0.0736254
ISL4.0CH01_87212451	87212451	163	-0.609365	-0.241165	0.265096
SSL4.0CH01_87212483	87212483	163	1.45702	0.677548	0.83258
SSL4.0CH01_87212484	87212484	163	1.27825	0.410187	0.692548
SSL4.0CH01_87212500	87212500	163	-0.536305	-0.321048	0.227327
SSL4.0CH01_87212503	87212503	163	0.0351517	0.0171014	0.0123329
SSL4.0CH01_87212535	87212535	163	0.695647	0.109865	0.3119
SSL4.0CH01_87212635	87212635	163	0.561086	0.118504	0.239948
SSL4.0CH01_87212638	87212638	163	0.109194	0.0123594	0.0394423
ISL4.0CH01_87212645	87212645	163	-0.352153	-0.13477	0.139555
SSL4.0CH01_87212716	87212716	163	0.704831	0.209746	0.317024
SSL4.0CH01_87212775	87212775	163	-0.359192	-0.174099	0.142718
SSL4.0CH01_87212778	87212778	163	-0.359192	-0.174099	0.142718
SSL4.0CH01_87212810	87212810	163	1.71168	1.09575	1.0513
SSL4.0CH01_87212848	87212848	163	0.731987	0.277786	0.332334
SSL4.0CH01_87212928	87212928	163	-2.26873	-1.28953	1.60912
SSL4.0CH01_87212929	87212929	163	-2.26873	-1.28953	1.60912
SSL4.0CH01_87212964	87212964	163	0.803881	0.233467	0.374033
SSL4.0CH01_87212989	87212989	163	1.37875	0.880912	0.769906
SSL4.0CH01_87213011	87213011	163	-1.45305	-0.532882	0.829346
ISL4.0CH01_87213055	87213055	163	-0.728279	-0.29765	0.33023
SSL4.0CH01_87213091	87213091	163	-0.756227	-0.342467	0.346205
SSL4.0CH01_87213158	87213158	163	-0.260432	-0.109475	0.0997098
SSL4.0CH01_87213194	87213194	163	-0.536305	-0.321048	0.227327
ISL4.0CH01_87213222	87213222	163	1.27056	0.398964	0.686776
ISL4.0CH01_87213254	87213254	163	-0.352153	-0.13477	0.139555
SSL4.0CH01_87213257	87213257	163	-0.532891	-0.204639	0.225604
SSL4.0CH01_87213269	87213269	163	-0.532891	-0.204639	0.225604
SSL4.0CH01_87213272	87213272	163	-0.532891	-0.204639	0.225604
SSL4.0CH01_87213286	87213286	163	-0.260432	-0.109475	0.0997098
ISL4.0CH01_87213296	87213296	163	0.983288	0.477192	0.485554
SSL4.0CH01_87213317	87213317	163	0.0201463	0.00225877	0.0070264
SSL4.0CH01_87213498	87213498	163	0.0901698	0.0220807	0.032329
SSL4.0CH01_87213521	87213521	163	0.0901698	0.0220807	0.032329
SSL4.0CH01_87213601	87213601	163	0.304138	0.0601688	0.118381
SSL4.0CH01_87213740	87213740	163	-0.982141	-0.379828	0.484807
SSL4.0CH01_87213783	87213783	163	-0.922584	-0.377204	0.446617
SSL4.0CH01_87213807	87213807	163	0.465928	0.178897	0.19254
ISL4.0CH01_87213827	87213827	163	1.29219	0.570981	0.703068
SSL4.0CH01_87213864	87213864	163	0.209348	0.0927716	0.0786061
SSL4.0CH01_87213870	87213870	163	0.516825	0.108069	0.217543
SSL4.0CH01_87213962	87213962	163	-1.01427	-0.357275	0.505904
SSL4.0CH01_87214119	87214119	163	0.342644	0.125831	0.135307
SSL4.0CH01_87214127	87214127	163	1.36349	0.621707	0.757933
SSL4.0CH01_87214136	87214136	163	-0.131878	-0.0561554	0.0480589
SSL4.0CH01_87214165	87214165	163	1.31424	0.43078	0.719852
SSL4.0CH01_87214192	87214192	163	0.646195	0.176336	0.284781
SSL4.0CH01_87214270	87214270	163	-0.710969	-0.322085	0.320464
SSL4.0CH01_87214311	87214311	163	0.311061	0.0721351	0.121391
SSL4.0CH01_87214316	87214316	163	-0.258897	-0.104613	0.0990642
SSL4.0CH01_87214357	87214357	163	-0.484905	-0.211734	0.201767
SSL4.0CH01_87214368	87214368	163	-0.0903719	-0.00695578	0.032404
SSL4.0CH01_87214385	87214385	163	0.120504	0.0096745	0.0437198
SSL4.0CH01_87214437	87214437	163	0.178986	0.0233818	0.0664262
ISL4.0CH01_87214438	87214438	163	0.233158	0.0865948	0.0883464
SSL4.0CH01_87214447	87214447	163	-0.159593	-0.0596011	0.0587872
SSL4.0CH01_87214451	87214451	163	0.17694	0.0741561	0.0656153
SSL4.0CH01_87214470	87214470	163	-0.673537	-0.289527	0.299677
SSL4.0CH01_87214471	87214471	163	0.00698377	0.00284473	0.00242301
SSL4.0CH01_87214478	87214478	163	-0.141692	-0.0568119	0.0518325
SSL4.0CH01_87214490	87214490	163	-0.673537	-0.289527	0.299677
SSL4.0CH01_87214530	87214530	163	-1.06855	-0.40618	0.54234
SSL4.0CH01_87214531	87214531	163	-2.01129	-1.01413	1.33779
SSL4.0CH01_87214539	87214539	163	-0.188024	-0.0670018	0.0700237
SSL4.0CH01_87214545	87214545	163	-0.751994	-0.684782	0.343769
SSL4.0CH01_87214570	87214570	163	1.27019	0.431745	0.686494
SSL4.0CH01_87214574	87214574	163	-0.0404697	-0.0170732	0.0142287
SSL4.0CH01_87214581	87214581	163	-0.204623	-0.0502297	0.0766929
SSL4.0CH01_87214601	87214601	163	-0.384061	-0.161149	0.154014
SSL4.0CH01_87214605	87214605	163	-0.384061	-0.161149	0.154014
SSL4.0CH01_87214644	87214644	163	0.0702096	0.0233731	0.0249761
SSL4.0CH01_87214646	87214646	163	0.0702096	0.0233731	0.0249761
SSL4.0CH01_87214668	87214668	163	1.00295	0.338399	0.498432
ISL4.0CH01_87214676	87214676	163	0.0758218	0.0262081	0.0270321
SSL4.0CH01_87214797	87214797	163	-0.359192	-0.174099	0.142718
SSL4.0CH01_87214867	87214867	163	-1.48631	-0.500041	0.856581
SSL4.0CH01_87214973	87214973	163	1.63551	0.404278	0.983503
SSL4.0CH01_87215007	87215007	163	-0.359192	-0.174099	0.142718
SSL4.0CH01_87215113	87215113	163	1.30279	0.852988	0.711117
SSL4.0CH01_87215128	87215128	163	-0.260432	-0.109475	0.0997098
SSL4.0CH01_87215129	87215129	163	0.80363	0.171957	0.373884
SSL4.0CH01_87215332	87215332	163	-0.359192	-0.174099	0.142718
SSL4.0CH01_87215333	87215333	163	0.144884	0.06156	0.0530658
SSL4.0CH01_87215418	87215418	163	-1.91737	-1.16224	1.24459
SSL4.0CH01_87215434	87215434	163	1.30279	0.852988	0.711117
SSL4.0CH01_87215487	87215487	163	-0.573468	-0.139067	0.246326
SSL4.0CH01_87215493	87215493	163	1.28013	0.699787	0.693966
SSL4.0CH01_87215505	87215505	163	1.83023	0.938339	1.16088
SSL4.0CH01_87215592	87215592	163	0.238365	0.0974546	0.0904987
SSL4.0CH01_87215634	87215634	163	-0.359192	-0.174099	0.142718
SSL4.0CH01_87215704	87215704	163	-0.260432	-0.109475	0.0997098
SSL4.0CH01_87215707	87215707	163	0.555686	0.130751	0.237181
ISL4.0CH01_87215725	87215725	163	-0.609365	-0.241165	0.265096
SSL4.0CH01_87215732	87215732	163	-0.617494	-0.232932	0.269403
SSL4.0CH01_87215766	87215766	163	1.08557	0.282943	0.553972
SSL4.0CH01_87215777	87215777	163	1.71168	1.09575	1.0513
SSL4.0CH01_87215793	87215793	163	0.982296	0.21711	0.484908
SSL4.0CH01_87215816	87215816	163	-1.48631	-0.500041	0.856581
SSL4.0CH01_87215849	87215849	163	-0.377407	-0.0927028	0.150972
SSL4.0CH01_87215867	87215867	163	1.37875	0.880912	0.769906
SSL4.0CH01_87215900	87215900	163	0.763687	0.159348	0.350512
SSL4.0CH01_87216002	87216002	163	0.373602	0.153618	0.14924
SSL4.0CH01_87216013	87216013	163	1.19392	0.30157	0.630329
SSL4.0CH01_87216027	87216027	163	1.82891	0.388934	1.15964
SSL4.0CH01_87216028	87216028	163	1.70344	0.277664	1.04388
ISL4.0CH01_87216037	87216037	163	1.19473	0.456575	0.630915
SSL4.0CH01_87216045	87216045	163	0.631445	0.1464	0.276845
SSL4.0CH01_87216076	87216076	163	0.365476	0.0779153	0.145554
SSL4.0CH01_87216083	87216083	163	-0.536305	-0.321048	0.227327
SSL4.0CH01_87216136	87216136	163	0.206476	0.0164802	0.0774424
SSL4.0CH01_87216188	87216188	163	-1.03551	-0.333119	0.520042
SSL4.0CH01_87216215	87216215	163	1.64411	0.61371	0.991057
ISL4.0CH01_87216234	87216234	163	1.09496	0.563853	0.560433
ISL4.0CH01_87216252	87216252	163	1.70981	0.641091	1.04961
SSL4.0CH01_87216256	87216256	163	0.292606	0.124238	0.113399
SSL4.0CH01_87216269	87216269	163	2.28167	0.842758	1.62338
SSL4.0CH01_87216312	87216312	163	-0.0598624	-0.00500756	0.0212086
SSL4.0CH01_87216329	87216329	163	-1.2373	-0.758793	0.662032
SSL4.0CH01_87216337	87216337	163	-0.0687148	-0.0276801	0.0244299
SSL4.0CH01_87216370	87216370	163	-0.89221	-0.228977	0.427598
SSL4.0CH01_87216408	87216408	163	-0.359192	-0.174099	0.142718
SSL4.0CH01_87216462	87216462	163	0.510262	0.216018	0.214273
ISL4.0CH01_87216476	87216476	163	0.0596106	0.00928137	0.0211173
ISL4.0CH01_87216486	87216486	163	0.823437	0.18928	0.38567
SSL4.0CH01_87216516	87216516	163	-1.63393	-1.45645	0.982116
ISL4.0CH01_87216531	87216531	163	0.150085	0.0767979	0.0550818
SSL4.0CH01_87216549	87216549	163	-1.91737	-1.16224	1.24459
SSL4.0CH01_87216601	87216601	163	0.5785	0.155012	0.248933
SSL4.0CH01_87216699	87216699	163	-0.359192	-0.174099	0.142718
SSL4.0CH01_87216710	87216710	163	-0.794067	-0.35661	0.368241
SSL4.0CH01_87216726	87216726	163	-0.932494	-0.351337	0.45289
SSL4.0CH01_87216926	87216926	163	-0.359192	-0.174099	0.142718
SSL4.0CH01_87217059	87217059	163	-2.32988	-0.772413	1.67699
SSL4.0CH01_87217136	87217136	163	-1.47744	-0.559097	0.849282
SSL4.0CH01_87217246	87217246	163	-0.536305	-0.321048	0.227327
SSL4.0CH01_87217257	87217257	163	-1.91737	-1.16224	1.24459
SSL4.0CH01_87217318	87217318	163	-0.495334	-0.191516	0.206886
SSL4.0CH01_87217329	87217329	163	-1.47744	-0.559097	0.849282
SSL4.0CH01_87217355	87217355	163	-0.106321	-0.0614919	0.0383615
SSL4.0CH01_87217405	87217405	163	-1.85825	-0.605522	1.18751
ISL4.0CH01_87217459	87217459	163	-0.609365	-0.241165	0.265096
SSL4.0CH01_87217461	87217461	163	0.36092	0.0905119	0.143497
SSL4.0CH01_87217544	87217544	163	-1.91737	-1.16224	1.24459
SSL4.0CH01_87217574	87217574	163	-0.359192	-0.174099	0.142718
SSL4.0CH01_87217590	87217590	163	-0.455739	-0.230188	0.187632
SSL4.0CH01_87217637	87217637	163	-0.929454	-0.264338	0.450962
SSL4.0CH01_87217638	87217638	163	-1.05219	-0.66828	0.531255
SSL4.0CH01_87217712	87217712	163	0.374675	0.106852	0.149728
SSL4.0CH01_87217800	87217800	163	1.75441	0.858385	1.09023
ISL4.0CH01_87217853	87217853	163	-0.0876498	-0.0297912	0.0313944
SSL4.0CH01_87217855	87217855	163	-1.26346	-0.567885	0.681464
SSL4.0CH01_87217859	87217859	163	0.112915	0.0525134	0.0408455
SSL4.0CH01_87217895	87217895	163	-0.243017	-0.075555	0.0924286
SSL4.0CH01_87217921	87217921	163	-0.89323	-0.281372	0.428232
SSL4.0CH01_87217945	87217945	163	-0.231297	-0.0673848	0.0875792
SSL4.0CH01_87217974	87217974	163	-0.172358	-0.0558895	0.063803
SSL4.0CH01_87217975	87217975	163	0.322911	0.114662	0.126577
SSL4.0CH01_87218047	87218047	163	-1.02066	-0.323669	0.510144
ISL4.0CH01_87218062	87218062	163	0.154464	0.0870627	0.0567852
ISL4.0CH01_87218119	87218119	163	-1.39684	-0.558784	0.784205
SSL4.0CH01_87218127	87218127	163	0.515605	0.148957	0.216934
SSL4.0CH01_87218135	87218135	163	-2.23654	-1.29867	1.57393
SSL4.0CH01_87218140	87218140	163	-1.35764	-0.626469	0.753366
SSL4.0CH01_87218156	87218156	163	0.928615	0.160514	0.45043
SSL4.0CH01_87218195	87218195	163	-0.359192	-0.174099	0.142718
SSL4.0CH01_87218212	87218212	163	-0.359192	-0.174099	0.142718
ISL4.0CH01_87218341	87218341	163	0.154464	0.0870627	0.0567852
SSL4.0CH01_87218443	87218443	163	0.116178	0.0436327	0.0420795
SSL4.0CH01_87218469	87218469	163	-0.359192	-0.174099	0.142718
SSL4.0CH01_87218559	87218559	163	-0.150758	-0.130428	0.0553431
SSL4.0CH01_87218681	87218681	163	-1.35797	-0.451573	0.753624
ISL4.0CH01_87218702	87218702	163	-0.209101	-0.0677744	0.0785056
SSL4.0CH01_87218718	87218718	163	1.37875	0.880912	0.769906
SSL4.0CH01_87218769	87218769	163	-0.660815	-0.241423	0.292716
SSL4.0CH01_87218789	87218789	163	0.981039	0.212946	0.48409
ISL4.0CH01_87218804	87218804	163	1.44106	0.303005	0.819625
SSL4.0CH01_87218808	87218808	163	1.63214	0.290702	0.980545
ISL4.0CH01_87218876	87218876	163	1.35817	0.327797	0.753783
SSL4.0CH01_87218899	87218899	163	1.36471	0.246617	0.758885
SSL4.0CH01_87218918	87218918	163	1.66111	0.310679	1.00607
SSL4.0CH01_87218963	87218963	163	0.27802	0.115477	0.107155
SSL4.0CH01_87218964	87218964	163	-0.0800053	-0.0133574	0.0285705
SSL4.0CH01_87218965	87218965	163	-0.00844709	-0.00278004	0.00293242
ISL4.0CH01_87218972	87218972	163	0.980597	0.222567	0.483802
SSL4.0CH01_87219051	87219051	163	0.189717	0.0402208	0.0707001
SSL4.0CH01_87219072	87219072	163	-0.380118	-0.152075	0.15221
SSL4.0CH01_87219073	87219073	163	-0.297503	-0.0871693	0.11551
SSL4.0CH01_87219090	87219090	163	-0.0899256	-0.0338281	0.0322383
SSL4.0CH01_87219099	87219099	163	0.189717	0.0402208	0.0707001
SSL4.0CH01_87219107	87219107	163	-1.82186	-0.732729	1.15298
SSL4.0CH01_87219108	87219108	163	1.03588	0.197095	0.520295
SSL4.0CH01_87219143	87219143	163	-1.53292	-0.667054	0.895396
SSL4.0CH01_87219148	87219148	163	-0.720826	-0.224204	0.326013
ISL4.0CH01_87219237	87219237	163	-1.83749	-0.675964	1.16775
ISL4.0CH01_87219272	87219272	163	0.51183	0.108914	0.215053
ISL4.0CH01_87219352	87219352	163	-0.168998	-0.045886	0.0624783
ISL4.0CH01_87219359	87219359	163	-0.168998	-0.045886	0.0624783
SSL4.0CH01_87219366	87219366	163	0.204834	0.0858404	0.0767782
SSL4.0CH01_87219398	87219398	163	-0.157433	-0.0628104	0.0579433
SSL4.0CH01_87219401	87219401	163	-0.157433	-0.0628104	0.0579433
SSL4.0CH01_87219413	87219413	163	-1.91737	-1.16224	1.24459
SSL4.0CH01_87219439	87219439	163	-0.43792	-0.112902	0.179126
SSL4.0CH01_87219447	87219447	163	0.962345	0.222732	0.471981
SSL4.0CH01_87219464	87219464	163	0.86528	0.179327	0.410993
SSL4.0CH01_87219468	87219468	163	1.30279	0.852988	0.711117
SSL4.0CH01_87219485	87219485	163	1.15438	0.253949	0.601998
SSL4.0CH01_87219489	87219489	163	-0.627513	-0.0916691	0.274741
SSL4.0CH01_87219494	87219494	163	-1.24869	-0.610856	0.670464
ISL4.0CH01_87219509	87219509	163	0.635892	0.177244	0.27923
ISL4.0CH01_87219510	87219510	163	0.635892	0.177244	0.27923
SSL4.0CH01_87219629	87219629	163	-0.68106	-0.241657	0.303818
SSL4.0CH01_87219648	87219648	163	0.320921	0.0795313	0.125703
SSL4.0CH01_87219690	87219690	163	1.20058	0.266715	0.635159
SSL4.0CH01_87219715	87219715	163	-0.536305	-0.321048	0.227327
SSL4.0CH01_87219743	87219743	163	-0.09419	-0.0269254	0.0338235
SSL4.0CH01_87219745	87219745	163	0.144461	0.0222205	0.0529022
SSL4.0CH01_87219750	87219750	163	-0.260432	-0.109475	0.0997098
SSL4.0CH01_87219772	87219772	163	-1.26858	-0.474609	0.68529
SSL4.0CH01_87219783	87219783	163	0.0470425	0.0194965	0.0165826
SSL4.0CH01_87219789	87219789	163	-0.290101	-0.119794	0.112322
SSL4.0CH01_87219795	87219795	163	-0.514861	-0.0499607	0.216563
SSL4.0CH01_87219820	87219820	163	-2.27932	-0.809323	1.62079
ISL4.0CH01_87219997	87219997	163	1.43744	0.356146	0.816699
SSL4.0CH01_87219999	87219999	163	0.865803	0.191691	0.411313
SSL4.0CH01_87220042	87220042	163	0.465928	0.178897	0.19254
SSL4.0CH01_87220100	87220100	163	1.42294	0.330243	0.805033
SSL4.0CH01_87220130	87220130	163	0.976082	0.410614	0.480867
SSL4.0CH01_87220186	87220186	163	-2.10575	-0.999018	1.43465
SSL4.0CH01_87220202	87220202	163	0.714733	0.200048	0.322579
ISL4.0CH01_87220204	87220204	163	0.689174	0.244559	0.308305
SSL4.0CH01_87220224	87220224	163	-1.21337	-0.461582	0.644465
SSL4.0CH01_87220227	87220227	163	0.4374	0.120481	0.17888
SSL4.0CH01_87220252	87220252	163	1.72274	0.453827	1.06132
SSL4.0CH01_87220253	87220253	163	0.978958	0.329607	0.482736
SSL4.0CH01_87220257	87220257	163	1.2707	0.320518	0.686882
ISL4.0CH01_87220278	87220278	163	0.0613987	0.0163907	0.0217661
SSL4.0CH01_87220280	87220280	163	0.050752	0.0114015	0.0179164
SSL4.0CH01_87220282	87220282	163	-0.283881	-0.0907826	0.109656
SSL4.0CH01_87220298	87220298	163	0.770351	0.16722	0.354375
SSL4.0CH01_87220299	87220299	163	-0.367298	-0.137601	0.146379
SSL4.0CH01_87220331	87220331	163	0.807304	0.149895	0.376061
ISL4.0CH01_87220349	87220349	163	0.290931	0.10534	0.112679
SSL4.0CH01_87220356	87220356	163	1.11708	0.430419	0.575764
SSL4.0CH01_87220376	87220376	163	0.668658	0.173881	0.297001
SSL4.0CH01_87220385	87220385	163	0.247549	0.0578939	0.0943146
SSL4.0CH01_87220442	87220442	163	-0.98642	-0.303006	0.487597
SSL4.0CH01_87220636	87220636	163	0.216061	0.0445034	0.0813352
SSL4.0CH01_87220664	87220664	163	1.36863	0.196512	0.761961
SSL4.0CH01_87220670	87220670	163	0.435808	0.103236	0.178124
SSL4.0CH01_87220739	87220739	163	0.712889	0.122911	0.321542
ISL4.0CH01_87220783	87220783	163	0.451476	0.0688869	0.185588
SSL4.0CH01_87220797	87220797	163	-0.371299	-0.0729482	0.148193
SSL4.0CH01_87220816	87220816	163	-0.577759	-0.0983778	0.248548
ISL4.0CH01_87220903	87220903	163	0.0722385	0.0100725	0.0257183
ISL4.0CH01_87220912	87220912	163	-1.28539	-0.172033	0.697931
ISL4.0CH01_87220925	87220925	163	0.586475	0.0857361	0.25308
ISL4.0CH01_87220926	87220926	163	0.634047	0.0943077	0.27824
ISL4.0CH01_87220927	87220927	163	0.606079	0.0949212	0.26336
ISL4.0CH01_87220930	87220930	163	-0.498332	-0.0762506	0.208364
SSL4.0CH01_87220967	87220967	163	-0.864095	-0.1089	0.410268
SSL4.0CH01_87220990	87220990	163	-0.154422	-0.026581	0.0567687
SSL4.0CH01_87221008	87221008	163	-0.480302	-0.0942958	0.199519
ISL4.0CH01_87221072	87221072	163	0.629463	0.198815	0.275784
SSL4.0CH01_87221292	87221292	163	1.03362	0.234586	0.518781
SSL4.0CH01_87221309	87221309	163	0.120953	0.031351	0.0438904
SSL4.0CH01_87221326	87221326	163	1.03366	0.242537	0.51881
SSL4.0CH01_87221332	87221332	163	-1.91737	-1.16224	1.24459
SSL4.0CH01_87221363	87221363	163	-0.134788	-0.0135264	0.0491748
ISL4.0CH01_87221460	87221460	163	1.9209	0.93673	1.24804
SSL4.0CH01_87221530	87221530	163	-0.315756	-0.201489	0.12344
SSL4.0CH01_87221606	87221606	163	0.327646	0.0712136	0.128661
SSL4.0CH01_87221751	87221751	163	0.882356	0.265919	0.421494
ISL4.0CH01_87221804	87221804	163	-0.0510456	-0.0102445	0.0180222
SSL4.0CH01_87221845	87221845	163	-1.42018	-0.226235	0.802818
SSL4.0CH01_87221859	87221859	163	0.487656	0.135556	0.203114
SSL4.0CH01_87221956	87221956	163	0.925137	0.171876	0.44823
SSL4.0CH01_87221989	87221989	163	0.969327	0.248188	0.47649
SSL4.0CH01_87222019	87222019	163	-1.47218	-0.831811	0.844965
SSL4.0CH01_87222037	87222037	163	0.969327	0.248188	0.47649
SSL4.0CH01_87222162	87222162	163	-1.28848	-0.255118	0.700267
SSL4.0CH01_87222171	87222171	163	-0.335006	-0.246253	0.131913
SSL4.0CH01_87222180	87222180	163	-2.26873	-1.28953	1.60912
SSL4.0CH01_87222422	87222422	163	-1.47218	-0.831811	0.844965
SSL4.0CH01_87222449	87222449	163	1.91056	0.335849	1.23795
ISL4.0CH01_87222506	87222506	163	0.249407	0.125029	0.0950896
SSL4.0CH01_87222524	87222524	163	0.152293	0.0380617	0.0559397
SSL4.0CH01_87222562	87222562	163	-0.762434	-0.315764	0.349787
SSL4.0CH01_87222677	87222677	163	0.273905	0.0635644	0.105405
SSL4.0CH01_87222682	87222682	163	-0.315756	-0.201489	0.12344
SSL4.0CH01_87222688	87222688	163	-0.564422	-0.234834	0.241662
ISL4.0CH01_87222752	87222752	163	1.38631	0.32392	0.775868
ISL4.0CH01_87222761	87222761	163	1.12679	0.258796	0.582552
SSL4.0CH01_87222861	87222861	163	0.475484	0.119518	0.197172
ISL4.0CH01_87222901	87222901	163	-2.52846	-0.963924	1.90634
SSL4.0CH01_87223226	87223226	163	-0.564422	-0.234834	0.241662
SSL4.0CH01_87223336	87223336	163	-0.315756	-0.201489	0.12344
SSL4.0CH01_87223496	87223496	163	-0.455739	-0.230188	0.187632
SSL4.0CH01_87223630	87223630	163	0.422337	0.061911	0.171769
SSL4.0CH01_87224079	87224079	163	0.208251	0.0705354	0.0781611
SSL4.0CH01_87224084	87224084	163	2.80888	0.615312	2.2534
SSL4.0CH01_87224861	87224861	163	1.37875	0.880912	0.769906
SSL4.0CH01_87224902	87224902	163	0.71652	0.0909667	0.323584
SSL4.0CH01_87224985	87224985	163	0.202418	0.0388928	0.0758022
SSL4.0CH01_87225562	87225562	163	-0.86373	-0.0686717	0.410044
SSL4.0CH01_87225589	87225589	163	1.75193	0.790569	1.08795
SSL4.0CH01_87225599	87225599	163	1.37875	0.880912	0.769906
SSL4.0CH01_87225643	87225643	163	-0.315756	-0.201489	0.12344
SSL4.0CH01_87225651	87225651	163	1.30279	0.852988	0.711117
SSL4.0CH01_87225775	87225775	163	0.698641	0.25848	0.313568
SSL4.0CH01_87225848	87225848	163	-0.485867	-0.0511315	0.202238
SSL4.0CH01_87225882	87225882	163	-0.780816	-0.247264	0.36047
SSL4.0CH01_87225886	87225886	163	3.08351	0.616436	2.61922
ISL4.0CH01_87225944	87225944	163	0.478374	0.150499	0.198579
SSL4.0CH01_87225945	87225945	163	2.10237	0.344233	1.43112
SSL4.0CH01_87225990	87225990	163	-0.928945	-0.402121	0.45064
SSL4.0CH01_87226029	87226029	163	3.08351	0.616436	2.61922
SSL4.0CH01_87226034	87226034	163	0.116178	0.0436327	0.0420795
SSL4.0CH01_87226052	87226052	163	-0.681969	-0.23543	0.30432
SSL4.0CH01_87226056	87226056	163	-0.335006	-0.246253	0.131913
SSL4.0CH01_87226162	87226162	163	0.288418	0.104505	0.1116
ISL4.0CH01_87226305	87226305	163	-0.425817	-0.101726	0.173405
SSL4.0CH01_87226389	87226389	163	-0.276284	-0.0919789	0.106416
SSL4.0CH01_87226471	87226471	163	-0.722905	-0.299382	0.327187
SSL4.0CH01_87226511	87226511	163	0.0545955	0.00536494	0.0193025
SSL4.0CH01_87226527	87226527	163	0.32477	0.0811981	0.127394
ISL4.0CH01_87226579	87226579	163	0.490651	0.0830015	0.204584
ISL4.0CH01_87226662	87226662	163	-1.51143	-0.305763	0.877408
SSL4.0CH01_87226728	87226728	163	0.885094	0.387897	0.423187
SSL4.0CH01_87226755	87226755	163	-0.716975	-0.126741	0.323841
SSL4.0CH01_87226910	87226910	163	-0.312959	-0.0557563	0.122219
SSL4.0CH01_87226938	87226938	163	0.361147	0.144066	0.143599
SSL4.0CH01_87226959	87226959	163	-0.879135	-0.240259	0.419506
SSL4.0CH01_87226987	87226987	163	-0.75782	-0.133711	0.347123
SSL4.0CH01_87227006	87227006	163	-0.372273	-0.136918	0.148636
SSL4.0CH01_87227016	87227016	163	0.300505	0.133185	0.116807
SSL4.0CH01_87227024	87227024	163	-0.576777	-0.178676	0.248039
SSL4.0CH01_87227030	87227030	163	-0.562157	-0.158673	0.240497
SSL4.0CH01_87227056	87227056	163	1.5452	0.2161	0.90575
SSL4.0CH01_87227091	87227091	163	0.141613	0.0402301	0.051802
ISL4.0CH01_87227139	87227139	163	2.12528	0.419382	1.45506
ISL4.0CH01_87227143	87227143	163	-0.0734131	-0.0277015	0.0261486
SSL4.0CH01_87227199	87227199	163	-1.2051	-0.482671	0.638442
SSL4.0CH01_87227226	87227226	163	2.88886	0.557693	2.35731
SSL4.0CH01_87227288	87227288	163	-0.0809618	-0.0258392	0.0289229
SSL4.0CH01_87227289	87227289	163	-1.12101	-0.297171	0.578504
ISL4.0CH01_87227328	87227328	163	1.94168	0.357444	1.26841
SSL4.0CH01_87227337	87227337	163	0.350013	0.0372349	0.138597
SSL4.0CH01_87227341	87227341	163	2.62614	0.417934	2.02417
SSL4.0CH01_87227378	87227378	163	-0.101411	-0.0197463	0.0365198
SSL4.0CH01_87227410	87227410	163	0.190999	0.0434058	0.071213
SSL4.0CH01_87227474	87227474	163	2.16531	0.364361	1.49733
SSL4.0CH01_87227543	87227543	163	1.46621	0.346766	0.840079
SSL4.0CH01_87227614	87227614	163	0.479905	0.12575	0.199325
SSL4.0CH01_87227931	87227931	163	-2.33773	-0.980569	1.68579
SSL4.0CH01_87228062	87228062	163	-0.751994	-0.342391	0.343769
SSL4.0CH01_87228176	87228176	163	2.59671	0.460997	1.98832
SSL4.0CH01_87228197	87228197	163	0.260893	0.0941081	0.0999037
SSL4.0CH01_87228215	87228215	163	-1.45305	-0.532882	0.829346
SSL4.0CH01_87228216	87228216	163	2.42731	0.444062	1.7878
ISL4.0CH01_87228247	87228247	163	0.303301	0.0511701	0.118018
ISL4.0CH01_87228256	87228256	163	-0.473269	-0.15881	0.196096
SSL4.0CH01_87228261	87228261	163	-1.05219	-0.66828	0.531255
VSL4.0CH01_87228297	87228297	163	2.52294	0.422224	1.89978
SSL4.0CH01_87228317	87228317	163	2.18491	0.735375	1.51823
SSL4.0CH01_87228384	87228384	163	2.64283	0.671747	2.04463
SSL4.0CH01_87228415	87228415	163	1.27475	0.357364	0.68992
SSL4.0CH01_87228683	87228683	163	0.835868	0.264006	0.393132
SSL4.0CH01_87228703	87228703	163	-0.335006	-0.246253	0.131913
SSL4.0CH01_87228743	87228743	163	2.44043	0.502632	1.80297
SSL4.0CH01_87228763	87228763	163	-0.359192	-0.174099	0.142718
SSL4.0CH01_87228780	87228780	163	0.835868	0.264006	0.393132
SSL4.0CH01_87228799	87228799	163	1.37875	0.880912	0.769906
SSL4.0CH01_87228809	87228809	163	-0.436431	-0.171633	0.17842
ISL4.0CH01_87228941	87228941	163	0.12295	0.0863619	0.0446501
ISL4.0CH01_87228961	87228961	163	1.01182	0.535018	0.504287
ISL4.0CH01_87228967	87228967	163	-1.18633	-0.300247	0.624852
SSL4.0CH01_87228969	87228969	163	0.577968	0.0591434	0.248657
SSL4.0CH01_87228985	87228985	163	-0.241264	-0.0647429	0.0917005
SSL4.0CH01_87229039	87229039	163	2.43166	0.44308	1.79283
SSL4.0CH01_87229053	87229053	163	-0.317006	-0.0903164	0.123987
SSL4.0CH01_87229063	87229063	163	2.67479	0.492322	2.08407
SSL4.0CH01_87229076	87229076	163	-0.66584	-0.215056	0.295459
SSL4.0CH01_87229099	87229099	163	2.64818	0.533353	2.0512
SSL4.0CH01_87229123	87229123	163	2.64818	0.533353	2.0512
SSL4.0CH01_87229129	87229129	163	-0.737072	-0.304135	0.335228
SSL4.0CH01_87229139	87229139	163	-0.855297	-0.251755	0.404898
SSL4.0CH01_87229288	87229288	163	3.18779	0.604314	2.76473
ISL4.0CH01_87229311	87229311	163	-2.6405	-0.650489	2.04176
SSL4.0CH01_87229371	87229371	163	2.37405	0.421373	1.72682
SSL4.0CH01_87229429	87229429	163	2.24475	0.484909	1.58286
SSL4.0CH01_87229530	87229530	163	0.732943	0.300298	0.332878
SSL4.0CH01_87229621	87229621	163	2.64818	0.533353	2.0512
SSL4.0CH01_87229649	87229649	163	1.17017	0.405108	0.613252
SSL4.0CH01_87229857	87229857	163	0.732943	0.300298	0.332878
SSL4.0CH01_87229868	87229868	163	-0.40877	-0.167587	0.165424
SSL4.0CH01_87229888	87229888	163	-0.403395	-0.135136	0.162926
SSL4.0CH01_87229980	87229980	163	1.30766	0.195883	0.714823
SSL4.0CH01_87230011	87230011	163	2.27645	0.450846	1.61762
SSL4.0CH01_87230014	87230014	163	2.27645	0.450846	1.61762
SSL4.0CH01_87230046	87230046	163	1.9396	0.375114	1.26637
SSL4.0CH01_87230050	87230050	163	0.0706305	0.0100966	0.02513
SSL4.0CH01_87230051	87230051	163	1.7917	0.294842	1.12473
SSL4.0CH01_87230075	87230075	163	0.623303	0.146736	0.272494
SSL4.0CH01_87230084	87230084	163	0.690101	0.164615	0.30882
SSL4.0CH01_87230116	87230116	163	0.610482	0.164156	0.265686
SSL4.0CH01_87230160	87230160	163	2.02886	0.411757	1.35557
SSL4.0CH01_87230176	87230176	163	-0.109363	-0.0384643	0.0395057
SSL4.0CH01_87230303	87230303	163	0.706499	0.237568	0.317957
SSL4.0CH01_87230304	87230304	163	1.64633	0.249715	0.993008
SSL4.0CH01_87230429	87230429	163	-0.140041	-0.0311731	0.0511958
SSL4.0CH01_87230446	87230446	163	1.91456	0.365321	1.24184
ISL4.0CH01_87230463	87230463	163	-1.43243	-0.457704	0.812664
SSL4.0CH01_87230524	87230524	163	1.50127	0.685033	0.868958
SSL4.0CH01_87230529	87230529	163	1.16368	0.519621	0.608618
SSL4.0CH01_87230572	87230572	163	1.28814	0.663836	0.700005
SSL4.0CH01_87230584	87230584	163	-1.34666	-0.466481	0.744827
SSL4.0CH01_87230590	87230590	163	1.4584	0.378366	0.833703
SSL4.0CH01_87230608	87230608	163	-0.931063	-0.439342	0.451982
SSL4.0CH01_87230642	87230642	163	2.94227	0.555576	2.42791
SSL4.0CH01_87230644	87230644	163	1.86792	0.277639	1.19676
SSL4.0CH01_87230645	87230645	163	0.295815	0.0999916	0.114782
SSL4.0CH01_87230943	87230943	163	-1.06809	-0.422395	0.542025
SSL4.0CH01_87230985	87230985	163	-0.194935	-0.100546	0.0727906
SSL4.0CH01_87231109	87231109	163	-0.335006	-0.246253	0.131913
ISL4.0CH01_87231223	87231223	163	0.999163	0.233728	0.495942
SSL4.0CH01_87231288	87231288	163	3.34204	0.661627	2.98657
SSL4.0CH01_87231395	87231395	163	3.34204	0.661627	2.98657
SSL4.0CH01_87231417	87231417	163	3.34204	0.661627	2.98657
SSL4.0CH01_87231458	87231458	163	1.30009	0.553454	0.709066
SSL4.0CH01_87231459	87231459	163	3.34204	0.661627	2.98657
SSL4.0CH01_87231470	87231470	163	-0.493179	-0.164606	0.205826
ISL4.0CH01_87231491	87231491	163	-0.0440283	-0.00842979	0.0155016
SSL4.0CH01_87231494	87231494	163	-1.91737	-1.16224	1.24459
SSL4.0CH01_87231502	87231502	163	1.30279	0.852988	0.711117
SSL4.0CH01_87231508	87231508	163	3.06828	0.628548	2.59826
SSL4.0CH01_87231511	87231511	163	3.06828	0.628548	2.59826
SSL4.0CH01_87231523	87231523	163	-0.478171	-0.185006	0.19848
SSL4.0CH01_87231530	87231530	163	3.06828	0.628548	2.59826
SSL4.0CH01_87231550	87231550	163	3.06828	0.628548	2.59826
SSL4.0CH01_87231551	87231551	163	3.06828	0.628548	2.59826
SSL4.0CH01_87231554	87231554	163	-0.367298	-0.137601	0.146379
SSL4.0CH01_87231587	87231587	163	1.30279	0.852988	0.711117
SSL4.0CH01_87231597	87231597	163	-0.213267	-0.0543507	0.0801976
SSL4.0CH01_87231610	87231610	163	-0.751799	-0.2847	0.343657
SSL4.0CH01_87231618	87231618	163	3.26712	0.662021	2.87785
SSL4.0CH01_87231655	87231655	163	3.34204	0.661627	2.98657
SSL4.0CH01_87231659	87231659	163	3.34204	0.661627	2.98657
SSL4.0CH01_87231749	87231749	163	3.34204	0.661627	2.98657
SSL4.0CH01_87231753	87231753	163	3.34204	0.661627	2.98657
SSL4.0CH01_87231815	87231815	163	2.6238	0.546351	2.02131
SSL4.0CH01_87231817	87231817	163	1.93735	0.327943	1.26415
SSL4.0CH01_87231834	87231834	163	0.967621	0.139042	0.475387
SSL4.0CH01_87231853	87231853	163	0.835868	0.264006	0.393132
ISL4.0CH01_87231881	87231881	163	-0.367298	-0.137601	0.146379
SSL4.0CH01_87231893	87231893	163	1.45608	0.925379	0.831815
SSL4.0CH01_87231912	87231912	163	-0.367298	-0.137601	0.146379
SSL4.0CH01_87231913	87231913	163	0.564487	0.0741882	0.241695
SSL4.0CH01_87232162	87232162	163	1.45608	0.925379	0.831815
SSL4.0CH01_87232189	87232189	163	-1.02465	-0.257568	0.512794
SSL4.0CH01_87232190	87232190	163	-1.08174	-0.420383	0.551345
SSL4.0CH01_87232210	87232210	163	-0.89221	-0.228977	0.427598
SSL4.0CH01_87232230	87232230	163	3.34204	0.661627	2.98657
SSL4.0CH01_87232240	87232240	163	0.895417	0.548103	0.429592
ISL4.0CH01_87232251	87232251	163	-1.4164	-0.448174	0.799789
SSL4.0CH01_87232262	87232262	163	1.45608	0.925379	0.831815
SSL4.0CH01_87232264	87232264	163	1.45608	0.925379	0.831815
SSL4.0CH01_87232266	87232266	163	-0.0121691	-0.000999353	0.00423077
SSL4.0CH01_87232273	87232273	163	-1.91737	-1.16224	1.24459
SSL4.0CH01_87232305	87232305	163	2.19549	0.39475	1.52957
SSL4.0CH01_87232322	87232322	163	2.06077	1.08003	1.38813
SSL4.0CH01_87232358	87232358	163	0.601302	0.315465	0.260844
SSL4.0CH01_87232370	87232370	163	1.75193	0.790569	1.08795
SSL4.0CH01_87232372	87232372	163	1.30279	0.852988	0.711117
SSL4.0CH01_87232406	87232406	163	-0.325538	-0.0727655	0.127732
SSL4.0CH01_87232414	87232414	163	-0.478171	-0.185006	0.19848
SSL4.0CH01_87232416	87232416	163	1.75193	0.790569	1.08795
SSL4.0CH01_87232510	87232510	163	2.87932	0.568216	2.3448
SSL4.0CH01_87232565	87232565	163	2.58285	0.423463	1.97154
SSL4.0CH01_87232616	87232616	163	2.87932	0.568216	2.3448
SSL4.0CH01_87232689	87232689	163	2.70623	0.527938	2.12322
SSL4.0CH01_87232843	87232843	163	2.26681	0.449666	1.60702
SSL4.0CH01_87232891	87232891	163	-0.619535	-0.168513	0.270488
SSL4.0CH01_87232921	87232921	163	-0.290101	-0.119794	0.112322
SSL4.0CH01_87232975	87232975	163	-0.195389	-0.035249	0.0729727
SSL4.0CH01_87233018	87233018	163	1.87849	0.429046	1.20691
SSL4.0CH01_87233039	87233039	163	-0.325538	-0.0727655	0.127732
SSL4.0CH01_87233046	87233046	163	1.75016	0.24242	1.08633
SSL4.0CH01_87233238	87233238	163	1.30279	0.852988	0.711117
SSL4.0CH01_87233394	87233394	163	1.4273	0.199669	0.808532
ISL4.0CH01_87233427	87233427	163	0.345797	0.0852972	0.136712
SSL4.0CH01_87233530	87233530	163	1.71168	1.09575	1.0513
SSL4.0CH01_87233540	87233540	163	2.39224	0.495035	1.74753
SSL4.0CH01_87233645	87233645	163	2.39224	0.495035	1.74753
ISL4.0CH01_87233696	87233696	163	-1.3483	-0.280116	0.746095
SSL4.0CH01_87233705	87233705	163	-0.363166	-0.161913	0.14451
SSL4.0CH01_87233744	87233744	163	0.37934	0.0578999	0.151854
SSL4.0CH01_87233757	87233757	163	0.819615	0.109753	0.383385
SSL4.0CH01_87233832	87233832	163	-0.751799	-0.2847	0.343657
SSL4.0CH01_87233884	87233884	163	1.37875	0.880912	0.769906
SSL4.0CH01_87233941	87233941	163	2.39202	1.15243	1.74728
SSL4.0CH01_87233957	87233957	163	-0.50324	-0.20568	0.21079
SSL4.0CH01_87233969	87233969	163	1.00747	0.133435	0.501413
ISL4.0CH01_87234126	87234126	163	1.8129	0.458186	1.14456
SSL4.0CH01_87234160	87234160	163	0.788784	0.207559	0.365136
ISL4.0CH01_87234163	87234163	163	2.14295	0.657544	1.47365
SSL4.0CH01_87234165	87234165	163	2.25097	0.490857	1.58966
ISL4.0CH01_87234181	87234181	163	1.29167	0.37044	0.702674
ISL4.0CH01_87234189	87234189	163	0.744316	0.518733	0.339365
SSL4.0CH01_87234208	87234208	163	-0.39031	-0.149717	0.156881
SSL4.0CH01_87234232	87234232	163	0.85738	0.262397	0.406167
SSL4.0CH01_87234247	87234247	163	3.00648	0.627973	2.51405
SSL4.0CH01_87234254	87234254	163	-0.194339	-0.0648442	0.0725516
SSL4.0CH01_87234284	87234284	163	2.8259	0.630471	2.27532
SSL4.0CH01_87234311	87234311	163	1.71168	1.09575	1.0513
SSL4.0CH01_87234328	87234328	163	0.314835	0.117235	0.123038
ISL4.0CH01_87234353	87234353	163	2.58675	0.501468	1.97625
ISL4.0CH01_87234417	87234417	163	-1.75239	-0.842466	1.08838
SSL4.0CH01_87234423	87234423	163	-1.1407	-0.514033	0.59232
SSL4.0CH01_87234424	87234424	163	1.64914	0.354132	0.995482
SSL4.0CH01_87234450	87234450	163	-1.41482	-0.628556	0.798524
SSL4.0CH01_87234500	87234500	163	-0.826582	-0.219971	0.387553
SSL4.0CH01_87234513	87234513	163	1.44507	0.630724	0.82287
SSL4.0CH01_87234538	87234538	163	1.40393	0.410178	0.789833
SSL4.0CH01_87234547	87234547	163	2.56201	0.516067	1.94644
SSL4.0CH01_87234552	87234552	163	-0.751799	-0.2847	0.343657
SSL4.0CH01_87234562	87234562	163	1.40393	0.410178	0.789833
SSL4.0CH01_87234665	87234665	163	2.13602	0.468976	1.46635
SSL4.0CH01_87234671	87234671	163	2.05834	1.02421	1.38564
SSL4.0CH01_87234679	87234679	163	1.28013	0.699787	0.693966
SSL4.0CH01_87234680	87234680	163	-1.47218	-0.831811	0.844965
SSL4.0CH01_87234691	87234691	163	2.023	0.436219	1.34963
SSL4.0CH01_87234715	87234715	163	0.656896	0.265128	0.290582
SSL4.0CH01_87234749	87234749	163	1.47141	0.209937	0.844337
SSL4.0CH01_87234833	87234833	163	0.6489	0.251564	0.286244
SSL4.0CH01_87234858	87234858	163	1.75193	0.790569	1.08795
ISL4.0CH01_87235015	87235015	163	1.64445	0.279432	0.991356
SSL4.0CH01_87235069	87235069	163	1.09666	0.498533	0.561605
SSL4.0CH01_87235073	87235073	163	2.75403	0.630378	2.18339
ISL4.0CH01_87235142	87235142	163	-0.675314	-0.258006	0.300654
SSL4.0CH01_87235146	87235146	163	1.82193	0.764413	1.15306
SSL4.0CH01_87235238	87235238	163	-0.751678	-0.268607	0.343587
SSL4.0CH01_87235253	87235253	163	2.18902	0.373252	1.52263
SSL4.0CH01_87235298	87235298	163	0.858894	0.278268	0.407091
SSL4.0CH01_87235310	87235310	163	1.14068	0.414215	0.59231
SSL4.0CH01_87235424	87235424	163	0.501838	0.106099	0.210096
ISL4.0CH01_87235488	87235488	163	-0.121249	-0.0279185	0.0440032
SSL4.0CH01_87235519	87235519	163	-0.574034	-0.209192	0.246619
SSL4.0CH01_87235648	87235648	163	0.685665	0.40478	0.306362
SSL4.0CH01_87235991	87235991	163	-0.405439	-0.0915732	0.163874
ISL4.0CH01_87235999	87235999	163	0.334662	0.0997187	0.131761
SSL4.0CH01_87236109	87236109	163	-0.290101	-0.119794	0.112322
SSL4.0CH01_87236155	87236155	163	0.133653	0.0315659	0.0487392
SSL4.0CH01_87236295	87236295	163	0.116178	0.0436327	0.0420795
SSL4.0CH01_87236360	87236360	163	-0.589262	-0.16309	0.254534
SSL4.0CH01_87236379	87236379	163	-0.536305	-0.321048	0.227327
SSL4.0CH01_87236499	87236499	163	-1.04998	-0.449676	0.529765
SSL4.0CH01_87236734	87236734	163	0.127509	0.0341234	0.0463879
SSL4.0CH01_87237127	87237127	163	1.14507	0.710476	0.595405
SSL4.0CH01_87237251	87237251	163	-0.452754	-0.173846	0.1862
SSL4.0CH01_87237383	87237383	163	-0.536305	-0.321048	0.227327
SSL4.0CH01_87237439	87237439	163	-0.533044	-0.199179	0.225681
SSL4.0CH01_87237615	87237615	163	1.14507	0.710476	0.595405
SSL4.0CH01_87237645	87237645	163	-0.533044	-0.199179	0.225681
SSL4.0CH01_87237965	87237965	163	1.30279	0.852988	0.711117
SSL4.0CH01_87238453	87238453	163	-0.260432	-0.109475	0.0997098
SSL4.0CH01_87238675	87238675	163	-1.47218	-0.831811	0.844965
SSL4.0CH01_87238698	87238698	163	2.26746	0.460978	1.60772
ISL4.0CH01_87238781	87238781	163	-0.367298	-0.137601	0.146379
SSL4.0CH01_87238861	87238861	163	-0.641774	-0.214881	0.282395
SSL4.0CH01_87238979	87238979	163	-0.641774	-0.214881	0.282395
SSL4.0CH01_87239099	87239099	163	0.0225552	0.00696591	0.00787408
SSL4.0CH01_87239164	87239164	163	-1.47218	-0.831811	0.844965
SSL4.0CH01_87239168	87239168	163	-1.47218	-0.831811	0.844965
SSL4.0CH01_87239207	87239207	163	-0.641774	-0.214881	0.282395
SSL4.0CH01_87239220	87239220	163	0.348529	0.150655	0.137933
SSL4.0CH01_87239281	87239281	163	-0.641774	-0.214881	0.282395
SSL4.0CH01_87239292	87239292	163	-0.315756	-0.201489	0.12344
SSL4.0CH01_87239565	87239565	163	-0.455739	-0.230188	0.187632
SSL4.0CH01_87239733	87239733	163	-0.476959	-0.194313	0.19789
SSL4.0CH01_87239958	87239958	163	-0.641774	-0.214881	0.282395
SSL4.0CH01_87240154	87240154	163	-1.47218	-0.831811	0.844965
SSL4.0CH01_87240385	87240385	163	0.321704	0.110548	0.126047
SSL4.0CH01_87241018	87241018	163	-0.68106	-0.241657	0.303818
SSL4.0CH01_87241405	87241405	163	-0.641774	-0.214881	0.282395
SSL4.0CH01_87241455	87241455	163	-0.641774	-0.214881	0.282395
SSL4.0CH01_87242045	87242045	163	-0.641774	-0.214881	0.282395
SSL4.0CH01_87242273	87242273	163	-0.174818	-0.0434747	0.064775
SSL4.0CH01_87242445	87242445	163	-0.455739	-0.230188	0.187632
SSL4.0CH01_87242476	87242476	163	2.21425	0.445662	1.54977
SSL4.0CH01_87242542	87242542	163	-0.202039	-0.0644346	0.0756494
ISL4.0CH01_87242601	87242601	163	0.11783	0.0622446	0.0427052
SSL4.0CH01_87242619	87242619	163	-0.161131	-0.0531824	0.0593889
SSL4.0CH01_87242634	87242634	163	-0.641774	-0.214881	0.282395
SSL4.0CH01_87242646	87242646	163	-0.641774	-0.214881	0.282395
SSL4.0CH01_87242668	87242668	163	-0.641774	-0.214881	0.282395
SSL4.0CH01_87242883	87242883	163	2.50006	0.576984	1.8727
SSL4.0CH01_87243216	87243216	163	-0.570886	-0.195233	0.244992
SSL4.0CH01_87243696	87243696	163	2.50006	0.576984	1.8727
SSL4.0CH01_87243829	87243829	163	-0.641774	-0.214881	0.282395
SSL4.0CH01_87243847	87243847	163	0.920409	0.497685	0.445246
SSL4.0CH01_87243932	87243932	163	-0.00649686	-0.00147817	0.00225364
SSL4.0CH01_87244177	87244177	163	-0.574034	-0.209192	0.246619
SSL4.0CH01_87244209	87244209	163	-0.00649686	-0.00147817	0.00225364
SSL4.0CH01_87244269	87244269	163	-0.335006	-0.246253	0.131913
SSL4.0CH01_87244351	87244351	163	-2.33773	-0.980569	1.68579
SSL4.0CH01_87244500	87244500	163	-0.00649686	-0.00147817	0.00225364
SSL4.0CH01_87244501	87244501	163	-0.00649686	-0.00147817	0.00225364
SSL4.0CH01_87244724	87244724	163	-1.47218	-0.831811	0.844965
SSL4.0CH01_87244737	87244737	163	0.574198	0.127942	0.246704
SSL4.0CH01_87244909	87244909	163	2.12847	0.443417	1.4584
SSL4.0CH01_87245036	87245036	163	2.27618	0.404956	1.61732
SSL4.0CH01_87245116	87245116	163	-0.574034	-0.209192	0.246619
SSL4.0CH01_87245167	87245167	163	1.71168	1.09575	1.0513
ISL4.0CH01_87245202	87245202	163	2.19618	0.827241	1.5303
SSL4.0CH01_87245264	87245264	163	2.12847	0.443417	1.4584
ISL4.0CH01_87245419	87245419	163	0.407471	0.100345	0.164819
SSL4.0CH01_87245450	87245450	163	0.143979	0.0830262	0.0527159
SSL4.0CH01_87245477	87245477	163	-1.19385	-0.391896	0.630279
SSL4.0CH01_87245478	87245478	163	-0.536305	-0.321048	0.227327
SSL4.0CH01_87245499	87245499	163	1.37875	0.880912	0.769906
SSL4.0CH01_87245556	87245556	163	1.30279	0.852988	0.711117
ISL4.0CH01_87245573	87245573	163	2.0481	0.678729	1.37516
SSL4.0CH01_87245756	87245756	163	0.574198	0.127942	0.246704
SSL4.0CH01_87245758	87245758	163	0.574198	0.127942	0.246704
SSL4.0CH01_87245784	87245784	163	0.509291	0.12533	0.213791
SSL4.0CH01_87245825	87245825	163	-0.89221	-0.228977	0.427598
SSL4.0CH01_87245827	87245827	163	1.01954	0.412207	0.509401
SSL4.0CH01_87245958	87245958	163	0.118998	0.0264393	0.0431484
SSL4.0CH01_87245989	87245989	163	-0.536275	-0.245104	0.227312
SSL4.0CH01_87246068	87246068	163	0.335673	0.0701844	0.132209
SSL4.0CH01_87246078	87246078	163	0.6489	0.251564	0.286244
ISL4.0CH01_87246087	87246087	163	-0.0790694	-0.0208671	0.0282259
ISL4.0CH01_87246088	87246088	163	-0.0790694	-0.0208671	0.0282259
ISL4.0CH01_87246097	87246097	163	0.258485	0.066604	0.0988911
ISL4.0CH01_87246098	87246098	163	0.534714	0.137321	0.226524
SSL4.0CH01_87246120	87246120	163	1.30279	0.852988	0.711117
SSL4.0CH01_87246345	87246345	163	1.01954	0.412207	0.509401
ISL4.0CH01_87246376	87246376	163	1.71983	0.45875	1.05868
SSL4.0CH01_87246385	87246385	163	1.18606	0.428923	0.62466
ISL4.0CH01_87246405	87246405	163	2.06792	0.579847	1.39547
SSL4.0CH01_87246465	87246465	163	0.335673	0.0701844	0.132209
SSL4.0CH01_87246484	87246484	163	2.8259	0.630471	2.27532
SSL4.0CH01_87246570	87246570	163	1.9298	0.328375	1.25674
SSL4.0CH01_87246796	87246796	163	1.75193	0.790569	1.08795
SSL4.0CH01_87247069	87247069	163	-1.47218	-0.831811	0.844965
SSL4.0CH01_87247162	87247162	163	-1.05219	-0.66828	0.531255
SSL4.0CH01_87247171	87247171	163	0.335673	0.0701844	0.132209
SSL4.0CH01_87247261	87247261	163	0.415346	0.146322	0.168492
SSL4.0CH01_87247301	87247301	163	1.37875	0.880912	0.769906
SSL4.0CH01_87247303	87247303	163	-1.47218	-0.831811	0.844965
ISL4.0CH01_87247396	87247396	163	2.00435	0.647335	1.33079
SSL4.0CH01_87247414	87247414	163	-1.47218	-0.831811	0.844965
SSL4.0CH01_87247491	87247491	163	2.58201	0.538133	1.97053
SSL4.0CH01_87247693	87247693	163	1.37875	0.880912	0.769906
SSL4.0CH01_87247887	87247887	163	0.931044	0.266819	0.45197
SSL4.0CH01_87248073	87248073	163	-1.00434	-0.357391	0.499345
SSL4.0CH01_87248424	87248424	163	0.931044	0.266819	0.45197
SSL4.0CH01_87248506	87248506	163	0.680536	0.092524	0.30353
SSL4.0CH01_87248528	87248528	163	0.931044	0.266819	0.45197
SSL4.0CH01_87248986	87248986	163	-1.47218	-0.831811	0.844965
SSL4.0CH01_87249011	87249011	163	-0.681928	-0.341776	0.304297
SSL4.0CH01_87249078	87249078	163	2.52181	0.553345	1.89843
SSL4.0CH01_87249284	87249284	163	1.30279	0.852988	0.711117
SSL4.0CH01_87249379	87249379	163	-0.413476	-0.104031	0.167618
SSL4.0CH01_87249489	87249489	163	0.307845	0.0472902	0.119991
SSL4.0CH01_87249494	87249494	163	2.61363	0.554417	2.0089
ISL4.0CH01_87249531	87249531	163	-1.52858	-0.361424	0.891754
SSL4.0CH01_87250010	87250010	163	-0.536305	-0.321048	0.227327
SSL4.0CH01_87250409	87250409	163	-1.91737	-1.16224	1.24459
SSL4.0CH01_87250441	87250441	163	-0.751155	-0.31064	0.343287
SSL4.0CH01_87250646	87250646	163	1.61798	0.270875	0.968184
SSL4.0CH01_87250692	87250692	163	0.307845	0.0472902	0.119991
SSL4.0CH01_87250732	87250732	163	1.93481	0.317551	1.26166
SSL4.0CH01_87250935	87250935	163	2.02948	0.33568	1.35619
SSL4.0CH01_87251129	87251129	163	-1.47218	-0.831811	0.844965
SSL4.0CH01_87251444	87251444	163	1.61798	0.270875	0.968184
SSL4.0CH01_87251455	87251455	163	-0.413476	-0.104031	0.167618
SSL4.0CH01_87251651	87251651	163	1.61798	0.270875	0.968184
ISL4.0CH01_87251750	87251750	163	1.19448	0.48247	0.63074
SSL4.0CH01_87251837	87251837	163	2.15773	0.355451	1.48928
SSL4.0CH01_87252270	87252270	163	-0.0102055	-0.00203348	0.00354534
ISL4.0CH01_87252426	87252426	163	-1.50942	-0.406947	0.875735
SSL4.0CH01_87252468	87252468	163	-1.00434	-0.357391	0.499345
SSL4.0CH01_87252535	87252535	163	-1.47218	-0.831811	0.844965
SSL4.0CH01_87252606	87252606	163	1.97498	0.322315	1.30139
SSL4.0CH01_87252710	87252710	163	1.45377	0.818565	0.829937
SSL4.0CH01_87252718	87252718	163	0.158939	0.0324022	0.0585315
SSL4.0CH01_87252722	87252722	163	-0.293373	-0.0776385	0.113729
SSL4.0CH01_87252727	87252727	163	0.386865	0.106149	0.155299
SSL4.0CH01_87252740	87252740	163	-2.01129	-1.01413	1.33779
SSL4.0CH01_87252751	87252751	163	0.214499	0.0447983	0.0806989
ISL4.0CH01_87252753	87252753	163	0.908048	0.424107	0.437477
SSL4.0CH01_87252761	87252761	163	1.96891	0.334521	1.29534
SSL4.0CH01_87252765	87252765	163	1.30279	0.852988	0.711117
SSL4.0CH01_87252773	87252773	163	0.756837	0.155405	0.346556
SSL4.0CH01_87252785	87252785	163	2.52181	0.553345	1.89843
SSL4.0CH01_87252786	87252786	163	1.37875	0.880912	0.769906
SSL4.0CH01_87252788	87252788	163	-0.619535	-0.168513	0.270488
SSL4.0CH01_87252792	87252792	163	0.580155	0.117786	0.249791
SSL4.0CH01_87252813	87252813	163	1.64788	0.273334	0.994374
SSL4.0CH01_87252825	87252825	163	0.689782	0.138376	0.308642
SSL4.0CH01_87252829	87252829	163	0.209348	0.0927716	0.0786061
SSL4.0CH01_87252834	87252834	163	-0.751994	-0.342391	0.343769
SSL4.0CH01_87252850	87252850	163	-1.47218	-0.831811	0.844965
SSL4.0CH01_87252860	87252860	163	-0.0665216	-0.0293901	0.0236298
ISL4.0CH01_87252877	87252877	163	-0.419186	-0.132153	0.17029
SSL4.0CH01_87252879	87252879	163	-0.413476	-0.104031	0.167618
SSL4.0CH01_87252886	87252886	163	-0.681928	-0.341776	0.304297
SSL4.0CH01_87252966	87252966	163	1.20998	0.199187	0.641989
ISL4.0CH01_87252983	87252983	163	0.332131	0.0431423	0.130641
SSL4.0CH01_87252987	87252987	163	1.65904	0.341533	1.00423
SSL4.0CH01_87252988	87252988	163	-0.0470325	-0.00971918	0.016579
SSL4.0CH01_87252995	87252995	163	-1.75127	-0.14191	1.08735
ISL4.0CH01_87253010	87253010	163	0.0289826	0.00770468	0.0101437
SSL4.0CH01_87253019	87253019	163	0.931044	0.266819	0.45197
SSL4.0CH01_87253046	87253046	163	1.45608	0.925379	0.831815
SSL4.0CH01_87253062	87253062	163	-0.681928	-0.341776	0.304297
SSL4.0CH01_87253094	87253094	163	-0.082506	-0.0170174	0.0294925
SSL4.0CH01_87253151	87253151	163	0.0920053	0.0197637	0.0330108
SSL4.0CH01_87253269	87253269	163	0.202693	0.0957588	0.0759133
SSL4.0CH01_87253275	87253275	163	0.148269	0.0290884	0.054377
SSL4.0CH01_87253281	87253281	163	-0.722905	-0.299382	0.327187
SSL4.0CH01_87253295	87253295	163	1.52718	0.250569	0.890573
SSL4.0CH01_87253333	87253333	163	1.32791	0.2116	0.730339
SSL4.0CH01_87253336	87253336	163	-0.411147	-0.104749	0.166531
SSL4.0CH01_87253343	87253343	163	-0.662672	-0.250651	0.293729
SSL4.0CH01_87253357	87253357	163	-1.39421	-0.562581	0.78212
SSL4.0CH01_87253399	87253399	163	0.116178	0.0436327	0.0420795
SSL4.0CH01_87253439	87253439	163	-0.0460466	-0.0124914	0.0162252
SSL4.0CH01_87253462	87253462	163	1.30279	0.852988	0.711117
SSL4.0CH01_87253506	87253506	163	-1.05219	-0.66828	0.531255
SSL4.0CH01_87253528	87253528	163	1.71168	1.09575	1.0513
SSL4.0CH01_87253552	87253552	163	-0.751799	-0.2847	0.343657
SSL4.0CH01_87253581	87253581	163	1.45608	0.925379	0.831815
SSL4.0CH01_87253606	87253606	163	-0.536305	-0.321048	0.227327
SSL4.0CH01_87253655	87253655	163	1.65904	0.341533	1.00423
ISL4.0CH01_87253678	87253678	163	0.343713	0.0951502	0.135782
SSL4.0CH01_87253723	87253723	163	0.852467	0.122023	0.403177
ISL4.0CH01_87253728	87253728	163	-0.811581	-0.344804	0.3786
SSL4.0CH01_87253742	87253742	163	-0.751799	-0.2847	0.343657
SSL4.0CH01_87253769	87253769	163	-0.751799	-0.2847	0.343657
SSL4.0CH01_87253819	87253819	163	2.04936	0.332546	1.37644
SSL4.0CH01_87253926	87253926	163	1.69812	0.864221	1.03909
SSL4.0CH01_87253961	87253961	163	-0.681928	-0.341776	0.304297
SSL4.0CH01_87253971	87253971	163	1.14507	0.710476	0.595405
SSL4.0CH01_87254053	87254053	163	0.313587	0.123334	0.122493
SSL4.0CH01_87254067	87254067	163	0.23843	0.025755	0.0905258
ISL4.0CH01_87254126	87254126	163	-0.51955	-0.155631	0.218904
SSL4.0CH01_87254165	87254165	163	1.45608	0.925379	0.831815
SSL4.0CH01_87254205	87254205	163	-1.60171	-0.119699	0.954065
SSL4.0CH01_87254219	87254219	163	-1.2793	-0.0955894	0.693338
SSL4.0CH01_87254222	87254222	163	-1.28181	-0.0984396	0.695228
SSL4.0CH01_87254233	87254233	163	-1.66211	-0.129406	1.00695
SSL4.0CH01_87254234	87254234	163	0.479425	0.244964	0.199091
SSL4.0CH01_87254277	87254277	163	0.966352	0.29003	0.474567
SSL4.0CH01_87254305	87254305	163	-0.0241866	-0.0108731	0.00844907
SSL4.0CH01_87254323	87254323	163	1.31542	0.611024	0.720756
SSL4.0CH01_87254342	87254342	163	0.628976	0.195742	0.275523
SSL4.0CH01_87254370	87254370	163	2.02803	0.347891	1.35472
SSL4.0CH01_87254387	87254387	163	1.65904	0.341533	1.00423
SSL4.0CH01_87254413	87254413	163	-0.216935	-0.0929986	0.0816918
SSL4.0CH01_87254432	87254432	163	1.67859	0.271614	1.0216
SSL4.0CH01_87254436	87254436	163	-0.649112	-0.114131	0.286359
SSL4.0CH01_87254459	87254459	163	0.523963	0.222857	0.221114
SSL4.0CH01_87254462	87254462	163	-0.308105	-0.121495	0.120104
SSL4.0CH01_87254559	87254559	163	1.74965	0.33734	1.08587
ISL4.0CH01_87254606	87254606	163	1.73463	0.438624	1.07214
ISL4.0CH01_87254607	87254607	163	-0.659725	-0.13108	0.292122
SSL4.0CH01_87254619	87254619	163	-0.628215	-0.30319	0.275116
SSL4.0CH01_87254636	87254636	163	2.04909	0.339715	1.37617
SSL4.0CH01_87254638	87254638	163	1.94552	0.313553	1.27219
ISL4.0CH01_87254676	87254676	163	1.06954	0.202553	0.543014
SSL4.0CH01_87254686	87254686	163	0.171864	0.0617166	0.0636081
SSL4.0CH01_87254725	87254725	163	-0.574034	-0.209192	0.246619
SSL4.0CH01_87254753	87254753	163	-1.47218	-0.831811	0.844965
SSL4.0CH01_87254957	87254957	163	0.348833	0.0706655	0.138069
SSL4.0CH01_87254974	87254974	163	0.461419	0.258706	0.190364
SSL4.0CH01_87255000	87255000	163	1.37875	0.880912	0.769906
SSL4.0CH01_87255007	87255007	163	0.765272	0.155616	0.351429
SSL4.0CH01_87255154	87255154	163	0.765272	0.155616	0.351429
SSL4.0CH01_87255175	87255175	163	-0.359192	-0.174099	0.142718
SSL4.0CH01_87255210	87255210	163	-0.0602768	-0.0208712	0.0213589
SSL4.0CH01_87255243	87255243	163	0.846904	0.228162	0.3998
ISL4.0CH01_87255248	87255248	163	1.03686	0.273606	0.520946
ISL4.0CH01_87255257	87255257	163	0.795889	0.217214	0.369314
ISL4.0CH01_87255261	87255261	163	0.795889	0.217214	0.369314
ISL4.0CH01_87255270	87255270	163	0.795889	0.217214	0.369314
SSL4.0CH01_87255310	87255310	163	-0.643879	-0.141573	0.28353
SSL4.0CH01_87255336	87255336	163	-0.106321	-0.0614919	0.0383615
SSL4.0CH01_87255343	87255343	163	-0.359192	-0.174099	0.142718
SSL4.0CH01_87255353	87255353	163	0.765272	0.155616	0.351429
SSL4.0CH01_87255359	87255359	163	0.258507	0.0272974	0.0989006
ISL4.0CH01_87255366	87255366	163	0.795889	0.217214	0.369314
SSL4.0CH01_87255413	87255413	163	0.765272	0.155616	0.351429
SSL4.0CH01_87255455	87255455	163	2.70143	0.470077	2.11723
SSL4.0CH01_87255478	87255478	163	0.765272	0.155616	0.351429
SSL4.0CH01_87255496	87255496	163	-0.750714	-0.354246	0.343033
SSL4.0CH01_87255548	87255548	163	0.32083	0.0738626	0.125663
SSL4.0CH01_87255557	87255557	163	0.983216	0.172672	0.485508
SSL4.0CH01_87255606	87255606	163	0.419894	0.0687524	0.170622
SSL4.0CH01_87255640	87255640	163	-0.395983	-0.0800551	0.159495
SSL4.0CH01_87255651	87255651	163	0.24577	0.0796803	0.0935737
ISL4.0CH01_87255742	87255742	163	0.319439	0.103503	0.125053
ISL4.0CH01_87255744	87255744	163	0.319439	0.103503	0.125053
SSL4.0CH01_87255917	87255917	163	2.02803	0.347891	1.35472
SSL4.0CH01_87255942	87255942	163	1.06506	0.197611	0.539971
SSL4.0CH01_87256024	87256024	163	2.30099	1.38623	1.64476
SSL4.0CH01_87256036	87256036	163	0.511502	0.272044	0.21489
SSL4.0CH01_87256067	87256067	163	-2.2212	-1.02364	1.55728
SSL4.0CH01_87256159	87256159	163	-0.293777	-0.097621	0.113903
SSL4.0CH01_87256187	87256187	163	2.04873	0.358022	1.3758
SSL4.0CH01_87256236	87256236	163	-0.555757	-0.179753	0.237217
SSL4.0CH01_87256252	87256252	163	-0.908333	-0.224517	0.437655
ISL4.0CH01_87256296	87256296	163	-0.0867055	-0.0168495	0.0310447
ISL4.0CH01_87256312	87256312	163	-2.32684	-0.899635	1.67358
ISL4.0CH01_87256315	87256315	163	-0.54861	-0.154645	0.233569
SSL4.0CH01_87256333	87256333	163	2.01021	0.321806	1.3367
SSL4.0CH01_87256371	87256371	163	0.760269	0.196667	0.348536
SSL4.0CH01_87256461	87256461	163	-0.301914	-0.0648124	0.117417
SSL4.0CH01_87256474	87256474	163	1.45582	0.302214	0.8316
ISL4.0CH01_87256490	87256490	163	0.138084	0.0389409	0.0504419
SSL4.0CH01_87256537	87256537	163	2.47074	0.570848	1.83826
ISL4.0CH01_87256561	87256561	163	0.795889	0.217214	0.369314
SSL4.0CH01_87256564	87256564	163	-1.54276	-0.519101	0.903687
SSL4.0CH01_87256804	87256804	163	-2.26873	-1.28953	1.60912
SSL4.0CH01_87256982	87256982	163	0.458089	0.121789	0.188761
SSL4.0CH01_87256984	87256984	163	0.458089	0.121789	0.188761
SSL4.0CH01_87257014	87257014	163	-0.0551103	-0.0120418	0.0194885
SSL4.0CH01_87257065	87257065	163	-1.56057	-0.704852	0.918779
ISL4.0CH01_87257152	87257152	163	0.363597	0.138828	0.144705
SSL4.0CH01_87257212	87257212	163	0.458089	0.121789	0.188761
VSL4.0CH01_87257238	87257238	163	-0.556084	-0.121411	0.237384
SSL4.0CH01_87257252	87257252	163	-0.163062	-0.0305433	0.0601455
SSL4.0CH01_87257253	87257253	163	-0.163062	-0.0305433	0.0601455
SSL4.0CH01_87257367	87257367	163	-0.681969	-0.23543	0.30432
SSL4.0CH01_87257456	87257456	163	-0.524656	-0.0865698	0.221461
ISL4.0CH01_87257567	87257567	163	0.273975	0.114062	0.105434
ISL4.0CH01_87257568	87257568	163	2.12522	0.685885	1.455
SSL4.0CH01_87257574	87257574	163	0.303529	0.0750115	0.118117
ISL4.0CH01_87257757	87257757	163	0.0915824	0.0183807	0.0328536
SSL4.0CH01_87257912	87257912	163	1.28013	0.699787	0.693966
SSL4.0CH01_87258018	87258018	163	3.05676	0.588316	2.58246
SSL4.0CH01_87258089	87258089	163	0.6489	0.251564	0.286244
SSL4.0CH01_87258356	87258356	163	1.30279	0.852988	0.711117
SSL4.0CH01_87258932	87258932	163	-0.67088	-0.216248	0.298219
SSL4.0CH01_87258956	87258956	163	0.061472	0.00617782	0.0217927
SSL4.0CH01_87259070	87259070	163	1.95129	0.30155	1.27789
SSL4.0CH01_87259218	87259218	163	-0.492707	-0.111404	0.205594
ISL4.0CH01_87259274	87259274	163	-1.05219	-0.66828	0.531255
SSL4.0CH01_87259425	87259425	163	-0.315756	-0.201489	0.12344
SSL4.0CH01_87259452	87259452	163	1.28013	0.699787	0.693966
SSL4.0CH01_87259491	87259491	163	-0.315756	-0.201489	0.12344
SSL4.0CH01_87259501	87259501	163	-2.33773	-0.980569	1.68579
SSL4.0CH01_87259523	87259523	163	-0.202039	-0.0644346	0.0756494
SSL4.0CH01_87259744	87259744	163	-0.492707	-0.111404	0.205594
SSL4.0CH01_87259900	87259900	163	1.30279	0.852988	0.711117
SSL4.0CH01_87259931	87259931	163	-0.864767	-0.270283	0.410678
ISL4.0CH01_87259946	87259946	163	-0.671114	-0.109539	0.298348
SSL4.0CH01_87259952	87259952	163	-1.7671	-0.909368	1.10192
ISL4.0CH01_87260021	87260021	163	0.187576	0.0447018	0.0698448
SSL4.0CH01_87260150	87260150	163	-0.0602778	-0.0285918	0.0213593
SSL4.0CH01_87260232	87260232	163	0.174298	0.0418344	0.0645694
SSL4.0CH01_87260236	87260236	163	-0.92146	-0.0738063	0.445908
ISL4.0CH01_87260257	87260257	163	0.871483	0.197533	0.414796
SSL4.0CH01_87260281	87260281	163	0.517413	0.25564	0.217836
SSL4.0CH01_87260350	87260350	163	0.748359	0.101163	0.341681
SSL4.0CH01_87260362	87260362	163	0.771094	0.208568	0.354806
ISL4.0CH01_87260368	87260368	163	1.12905	0.464337	0.584134
SSL4.0CH01_87260416	87260416	163	-2.33773	-0.980569	1.68579
SSL4.0CH01_87260485	87260485	163	-0.0281067	-0.00651682	0.00983374
SSL4.0CH01_87260488	87260488	163	-0.0281067	-0.00651682	0.00983374
SSL4.0CH01_87260504	87260504	163	1.63127	0.243958	0.979787
SSL4.0CH01_87260505	87260505	163	2.20869	0.441553	1.54376
SSL4.0CH01_87260548	87260548	163	-0.006887	-0.00161843	0.00238935
SSL4.0CH01_87260549	87260549	163	-0.455739	-0.230188	0.187632
SSL4.0CH01_87260563	87260563	163	2.36945	0.473713	1.72159
SSL4.0CH01_87260617	87260617	163	-0.335006	-0.246253	0.131913
SSL4.0CH01_87260688	87260688	163	0.380167	0.051062	0.152232
SSL4.0CH01_87260738	87260738	163	0.658582	0.0890286	0.2915
SSL4.0CH01_87260890	87260890	163	1.28013	0.699787	0.693966
SSL4.0CH01_87260922	87260922	163	-1.91737	-1.16224	1.24459
SSL4.0CH01_87260958	87260958	163	3.02106	0.593136	2.5338
SSL4.0CH01_87260965	87260965	163	2.86106	0.562236	2.32094
SSL4.0CH01_87261169	87261169	163	-1.91737	-1.16224	1.24459
SSL4.0CH01_87261175	87261175	163	2.36289	0.489932	1.71416
SSL4.0CH01_87261204	87261204	163	-0.455739	-0.230188	0.187632
SSL4.0CH01_87261424	87261424	163	2.0671	0.354017	1.39463
SSL4.0CH01_87261479	87261479	163	2.82262	0.522858	2.27109
SSL4.0CH01_87261594	87261594	163	-1.47218	-0.831811	0.844965
SSL4.0CH01_87261629	87261629	163	0.895417	0.548103	0.429592
SSL4.0CH01_87261642	87261642	163	3.3453	0.627185	2.99133
SSL4.0CH01_87261673	87261673	163	-0.315756	-0.201489	0.12344
SSL4.0CH01_87261679	87261679	163	-1.19385	-0.391896	0.630279
SSL4.0CH01_87261697	87261697	163	2.53801	0.5288	1.91772
SSL4.0CH01_87261699	87261699	163	0.116178	0.0436327	0.0420795
SSL4.0CH01_87261703	87261703	163	-1.47218	-0.831811	0.844965
SSL4.0CH01_87261705	87261705	163	0.0498334	0.02242	0.0175858
SSL4.0CH01_87261707	87261707	163	0.983288	0.477192	0.485554
SSL4.0CH01_87261732	87261732	163	3.3453	0.627185	2.99133
SSL4.0CH01_87261734	87261734	163	0.983288	0.477192	0.485554
SSL4.0CH01_87261759	87261759	163	-0.310236	-0.0699917	0.121032
SSL4.0CH01_87261779	87261779	163	-0.310236	-0.0699917	0.121032
SSL4.0CH01_87261780	87261780	163	2.23178	0.377795	1.56875
SSL4.0CH01_87261784	87261784	163	1.45608	0.925379	0.831815
SSL4.0CH01_87261794	87261794	163	3.3453	0.627185	2.99133
SSL4.0CH01_87261812	87261812	163	0.6489	0.251564	0.286244
SSL4.0CH01_87261830	87261830	163	-1.29082	-0.416261	0.702034
SSL4.0CH01_87261832	87261832	163	2.56914	1.0713	1.955
SSL4.0CH01_87261861	87261861	163	-1.91737	-1.16224	1.24459
SSL4.0CH01_87261865	87261865	163	0.0139342	0.00414146	0.00484784
SSL4.0CH01_87261883	87261883	163	2.47658	0.406014	1.8451
SSL4.0CH01_87261908	87261908	163	1.43889	0.28282	0.817874
SSL4.0CH01_87261926	87261926	163	1.43889	0.28282	0.817874
SSL4.0CH01_87262033	87262033	163	-1.47218	-0.831811	0.844965
ISL4.0CH01_87262160	87262160	163	-0.167112	-0.0576381	0.0617361
SSL4.0CH01_87262163	87262163	163	-0.226822	-0.0658376	0.0857382
SSL4.0CH01_87262211	87262211	163	-0.455739	-0.230188	0.187632
SSL4.0CH01_87262485	87262485	163	-1.47218	-0.831811	0.844965
SSL4.0CH01_87262595	87262595	163	-1.47218	-0.831811	0.844965
SSL4.0CH01_87262645	87262645	163	2.59454	0.509822	1.98569
SSL4.0CH01_87262659	87262659	163	1.71168	1.09575	1.0513
SSL4.0CH01_87262675	87262675	163	-0.0850449	-0.0522193	0.0304303
ISL4.0CH01_87262680	87262680	163	-0.312709	-0.191333	0.12211
SSL4.0CH01_87262683	87262683	163	1.67442	0.285669	1.01788
SSL4.0CH01_87262690	87262690	163	0.983288	0.477192	0.485554
SSL4.0CH01_87262691	87262691	163	0.452195	0.132669	0.185932
SSL4.0CH01_87262692	87262692	163	0.452195	0.132669	0.185932
SSL4.0CH01_87262749	87262749	163	1.02072	0.354836	0.510183
SSL4.0CH01_87262756	87262756	163	-0.942214	-0.541575	0.459074
SSL4.0CH01_87262760	87262760	163	-0.838208	-0.184006	0.394543
SSL4.0CH01_87262766	87262766	163	-0.838208	-0.184006	0.394543
SSL4.0CH01_87262767	87262767	163	-0.157733	-0.0429491	0.0580604
SSL4.0CH01_87262780	87262780	163	1.06039	0.388174	0.536801
SSL4.0CH01_87262781	87262781	163	-0.712085	-0.219023	0.32109
SSL4.0CH01_87262794	87262794	163	2.2938	0.408298	1.63678
ISL4.0CH01_87262804	87262804	163	-0.928305	-0.269317	0.450235
SSL4.0CH01_87262812	87262812	163	0.208251	0.0705354	0.0781611
SSL4.0CH01_87262871	87262871	163	-1.57982	-0.383102	0.935219
SSL4.0CH01_87262884	87262884	163	-0.335006	-0.246253	0.131913
SSL4.0CH01_87262913	87262913	163	0.257145	0.0739807	0.0983287
SSL4.0CH01_87262923	87262923	163	1.69629	0.288047	1.03744
SSL4.0CH01_87262936	87262936	163	-0.641477	-0.164851	0.282235
SSL4.0CH01_87262944	87262944	163	0.0289021	0.00763714	0.0101152
SSL4.0CH01_87262970	87262970	163	0.829766	0.0597564	0.389463
ISL4.0CH01_87262986	87262986	163	0.309668	0.121418	0.120784
ISL4.0CH01_87263007	87263007	163	0.946352	0.285604	0.461716
ISL4.0CH01_87263018	87263018	163	-0.347047	-0.12718	0.13727
SSL4.0CH01_87263151	87263151	163	-1.19385	-0.391896	0.630279
SSL4.0CH01_87263264	87263264	163	0.288418	0.209011	0.1116
SSL4.0CH01_87263303	87263303	163	2.19855	0.374754	1.53285
ISL4.0CH01_87263623	87263623	163	-1.77466	-0.68353	1.10891
SSL4.0CH01_87263673	87263673	163	0.257145	0.0739807	0.0983287
SSL4.0CH01_87263758	87263758	163	-0.455739	-0.230188	0.187632
SSL4.0CH01_87263764	87263764	163	1.37875	0.880912	0.769906
SSL4.0CH01_87263962	87263962	163	1.45608	0.925379	0.831815
SSL4.0CH01_87263992	87263992	163	-0.455739	-0.230188	0.187632
SSL4.0CH01_87264024	87264024	163	-0.116805	-0.0260305	0.0423169
SSL4.0CH01_87264056	87264056	163	1.37875	0.880912	0.769906
SSL4.0CH01_87264147	87264147	163	1.28013	0.699787	0.693966
SSL4.0CH01_87264153	87264153	163	1.71168	1.09575	1.0513
SSL4.0CH01_87264184	87264184	163	-0.781893	-0.146105	0.3611
SSL4.0CH01_87264319	87264319	163	-0.315756	-0.201489	0.12344
SSL4.0CH01_87264411	87264411	163	0.121119	0.0378387	0.0439535
SSL4.0CH01_87264432	87264432	163	-1.47218	-0.831811	0.844965
SSL4.0CH01_87264453	87264453	163	0.878187	0.0642134	0.418921
SSL4.0CH01_87264828	87264828	163	0.348063	0.0609517	0.137724
SSL4.0CH01_87264868	87264868	163	0.216015	0.0379497	0.0813164
SSL4.0CH01_87264870	87264870	163	0.0957624	0.0438643	0.0344094
ISL4.0CH01_87264907	87264907	163	1.23001	0.131866	0.656662
ISL4.0CH01_87264913	87264913	163	0.556602	0.170782	0.23765
SSL4.0CH01_87264919	87264919	163	-0.563883	-0.181194	0.241384
ISL4.0CH01_87264924	87264924	163	0.623395	0.151426	0.272543
ISL4.0CH01_87265137	87265137	163	-0.419554	-0.118166	0.170462
SSL4.0CH01_87265232	87265232	163	-0.138822	-0.0374487	0.0507259
SSL4.0CH01_87265284	87265284	163	-0.944615	-0.259598	0.460605
SSL4.0CH01_87265370	87265370	163	-0.138822	-0.0374487	0.0507259
SSL4.0CH01_87265390	87265390	163	-0.359192	-0.174099	0.142718
SSL4.0CH01_87265399	87265399	163	-0.335006	-0.246253	0.131913
SSL4.0CH01_87265405	87265405	163	0.651869	0.178524	0.287852
SSL4.0CH01_87265406	87265406	163	1.91108	0.41147	1.23845
SSL4.0CH01_87265412	87265412	163	1.91108	0.41147	1.23845
SSL4.0CH01_87265438	87265438	163	-0.590171	-0.156472	0.255009
SSL4.0CH01_87265442	87265442	163	1.30279	0.852988	0.711117
SSL4.0CH01_87265443	87265443	163	-1.05219	-0.66828	0.531255
SSL4.0CH01_87265460	87265460	163	0.84349	0.2454	0.397733
SSL4.0CH01_87265475	87265475	163	-1.03291	-0.513091	0.518307
SSL4.0CH01_87265476	87265476	163	-0.236193	-0.0701023	0.0896001
SSL4.0CH01_87265495	87265495	163	-1.37217	-0.111697	0.764732
SSL4.0CH01_87265501	87265501	163	-0.244842	-0.0530556	0.0931873
SSL4.0CH01_87265508	87265508	163	1.30279	0.852988	0.711117
SSL4.0CH01_87265540	87265540	163	1.80401	0.266244	1.13623
SSL4.0CH01_87265545	87265545	163	1.37875	0.880912	0.769906
SSL4.0CH01_87265610	87265610	163	-0.492707	-0.111404	0.205594
SSL4.0CH01_87265762	87265762	163	1.21125	0.20515	0.642921
SSL4.0CH01_87265901	87265901	163	-1.70195	-1.01531	1.04253
SSL4.0CH01_87266107	87266107	163	1.54111	0.255119	0.902297
SSL4.0CH01_87266376	87266376	163	0.883185	0.146806	0.422006
SSL4.0CH01_87266378	87266378	163	0.121119	0.0378387	0.0439535
SSL4.0CH01_87266434	87266434	163	1.28013	0.699787	0.693966
SSL4.0CH01_87266489	87266489	163	-1.91737	-1.16224	1.24459
SSL4.0CH01_87266506	87266506	163	0.43732	0.210832	0.178841
SSL4.0CH01_87266515	87266515	163	1.84416	0.278535	1.17409
SSL4.0CH01_87266516	87266516	163	0.805106	0.106336	0.374758
SSL4.0CH01_87266547	87266547	163	-0.202039	-0.0644346	0.0756494
SSL4.0CH01_87266602	87266602	163	1.88524	0.270465	1.21341
SSL4.0CH01_87266624	87266624	163	1.30279	0.852988	0.711117
SSL4.0CH01_87266680	87266680	163	1.79768	0.364326	1.1303
SSL4.0CH01_87266681	87266681	163	1.37875	0.880912	0.769906
SSL4.0CH01_87266949	87266949	163	0.208251	0.0705354	0.0781611
SSL4.0CH01_87267027	87267027	163	1.35276	0.304944	0.749564
ISL4.0CH01_87267063	87267063	163	-0.925925	-0.408347	0.448728
SSL4.0CH01_87267134	87267134	163	0.208251	0.0705354	0.0781611
SSL4.0CH01_87267210	87267210	163	-0.830466	-0.537099	0.389883
SSL4.0CH01_87267233	87267233	163	0.997764	0.123344	0.495023
SSL4.0CH01_87267315	87267315	163	2.59254	0.45933	1.98326
SSL4.0CH01_87267518	87267518	163	-0.410369	-0.0746012	0.166168
SSL4.0CH01_87267543	87267543	163	-0.216935	-0.0929986	0.0816918
SSL4.0CH01_87267670	87267670	163	0.983288	0.477192	0.485554
SSL4.0CH01_87267683	87267683	163	0.767749	0.453003	0.352864
SSL4.0CH01_87267686	87267686	163	-0.984417	-0.429175	0.48629
SSL4.0CH01_87267688	87267688	163	0.0569695	0.00919966	0.0201607
SSL4.0CH01_87267705	87267705	163	2.10078	0.319365	1.42947
SSL4.0CH01_87267718	87267718	163	-0.6888	-0.117689	0.308098
ISL4.0CH01_87267722	87267722	163	0.0566459	0.0146443	0.0200436
ISL4.0CH01_87267733	87267733	163	1.58886	0.37796	0.942982
ISL4.0CH01_87267747	87267747	163	0.323994	0.0651335	0.127053
ISL4.0CH01_87267770	87267770	163	-0.523292	-0.117616	0.220778
ISL4.0CH01_87267780	87267780	163	-0.667148	-0.149984	0.296175
SSL4.0CH01_87267876	87267876	163	1.48921	0.220624	0.858974
SSL4.0CH01_87267886	87267886	163	1.14393	0.323245	0.594603
SSL4.0CH01_87267914	87267914	163	1.05876	0.4849	0.535699
SSL4.0CH01_87267992	87267992	163	0.388706	0.105369	0.156144
SSL4.0CH01_87268035	87268035	163	2.46215	0.446826	1.82823
SSL4.0CH01_87268046	87268046	163	0.465158	0.141119	0.192168
SSL4.0CH01_87268103	87268103	163	0.131678	0.0356594	0.0479822
ISL4.0CH01_87268112	87268112	163	1.76848	0.545535	1.10319
SSL4.0CH01_87268121	87268121	163	-1.2373	-0.758793	0.662032
SSL4.0CH01_87268122	87268122	163	0.584575	0.10589	0.25209
SSL4.0CH01_87268126	87268126	163	0.528144	0.152592	0.223213
ISL4.0CH01_87268188	87268188	163	0.853208	0.222992	0.403627
SSL4.0CH01_87268198	87268198	163	1.56079	0.300698	0.918964
ISL4.0CH01_87268208	87268208	163	1.4097	0.341459	0.794438
SSL4.0CH01_87268214	87268214	163	-0.751799	-0.2847	0.343657
SSL4.0CH01_87268339	87268339	163	-0.0548379	-0.0122335	0.0193901
SSL4.0CH01_87268401	87268401	163	1.14393	0.323245	0.594603
SSL4.0CH01_87268406	87268406	163	-0.644405	-0.229512	0.283814
SSL4.0CH01_87268444	87268444	163	-0.00822971	-0.00431519	0.00285671
SSL4.0CH01_87268539	87268539	163	1.30612	0.59456	0.71365
SSL4.0CH01_87268576	87268576	163	0.571968	0.192869	0.245551
SSL4.0CH01_87268595	87268595	163	0.240324	0.0982163	0.0913106
SSL4.0CH01_87268605	87268605	163	0.455572	0.0999053	0.187552
SSL4.0CH01_87268630	87268630	163	0.92699	0.250451	0.449402
SSL4.0CH01_87268646	87268646	163	1.93611	0.303224	1.26293
SSL4.0CH01_87268657	87268657	163	1.7601	0.264133	1.09546
SSL4.0CH01_87268702	87268702	163	2.688	0.491092	2.10048
SSL4.0CH01_87268752	87268752	163	-1.59319	-0.260827	0.946708
SSL4.0CH01_87268754	87268754	163	0.812117	0.213542	0.378918
SSL4.0CH01_87268821	87268821	163	-1.19385	-0.391896	0.630279
SSL4.0CH01_87268898	87268898	163	-0.359192	-0.174099	0.142718
SSL4.0CH01_87268950	87268950	163	0.202879	0.0358876	0.0759883
SSL4.0CH01_87269007	87269007	163	-0.644405	-0.229512	0.283814
SSL4.0CH01_87269041	87269041	163	-1.64989	-0.79332	0.99615
[truncated: 36,589 more rows]

## Sheet: D-AAT1
Variant	Position	DF	t.Value	effect	-Log Base 10 p-value	Gene region
ISL4.0CH08_38	38	163	0.731534	0.110148	0.332077
SSL4.0CH08_46	46	163	-1.64248	-0.316766	0.989621
SSL4.0CH08_87	87	163	0.74533	0.0939341	0.339945
SSL4.0CH08_93	93	163	1.05076	0.126634	0.530292
ISL4.0CH08_94	94	163	1.54279	0.143643	0.903713
SSL4.0CH08_143	143	163	0.441977	0.0555162	0.181054
SSL4.0CH08_190	190	163	1.00437	0.127049	0.499367
SSL4.0CH08_198	198	163	0.223312	0.0247924	0.0842982
SSL4.0CH08_211	211	163	-1.0429	-0.216901	0.525001
ISL4.0CH08_236	236	163	-0.516853	-0.0716002	0.217556
ISL4.0CH08_296	296	163	0.42196	0.074365	0.171591
ISL4.0CH08_360	360	163	0.156096	0.019615	0.0574213
ISL4.0CH08_377	377	163	1.47369	0.248142	0.846203
ISL4.0CH08_379	379	163	-1.16533	-0.122345	0.60979
ISL4.0CH08_402	402	163	1.09972	0.216771	0.563716
ISL4.0CH08_499	499	163	0.539757	0.12522	0.229074
SSL4.0CH08_556	556	163	0.206393	0.0374264	0.0774088
SSL4.0CH08_606	606	163	0.647284	0.164517	0.28537
SSL4.0CH08_608	608	163	0.184797	0.0474096	0.0687364
SSL4.0CH08_622	622	163	-0.121245	-0.0214459	0.0440014
SSL4.0CH08_793	793	163	1.17309	0.449431	0.615342
SSL4.0CH08_802	802	163	-0.219154	-0.0501044	0.0825973
ISL4.0CH08_1720	1720	163	1.17313	0.109875	0.615366
SSL4.0CH08_1966	1966	163	0.724307	0.130605	0.32798
SSL4.0CH08_1968	1968	163	0.724307	0.130605	0.32798
SSL4.0CH08_1972	1972	163	0.750732	0.134952	0.343043
ISL4.0CH08_1974	1974	163	0.836226	0.252759	0.393348
ISL4.0CH08_2031	2031	163	0.827686	0.160113	0.388214
SSL4.0CH08_2663	2663	163	0.675447	0.319482	0.300727
SSL4.0CH08_2667	2667	163	0.336767	0.0592762	0.132694
SSL4.0CH08_2669	2669	163	-0.301251	-0.129469	0.11713
SSL4.0CH08_2670	2670	163	-0.608171	-0.134311	0.264464
SSL4.0CH08_2671	2671	163	0.25495	0.0418185	0.0974081
SSL4.0CH08_2696	2696	163	-0.604535	-0.152601	0.262546
SSL4.0CH08_2701	2701	163	-0.0449197	-0.00807606	0.015821
SSL4.0CH08_2710	2710	163	-0.697269	-0.170828	0.312803
ISL4.0CH08_2718	2718	163	-0.556368	-0.0768015	0.23753
ISL4.0CH08_2783	2783	163	-1.7533	-0.292518	1.08921
SSL4.0CH08_3037	3037	163	-1.21812	-0.610465	0.647936
SSL4.0CH08_3041	3041	163	2.6466	0.534383	2.04926
SSL4.0CH08_3044	3044	163	-0.767031	-0.155598	0.352448
SSL4.0CH08_3053	3053	163	1.06602	0.189496	0.540622
ISL4.0CH08_3079	3079	163	-0.410643	-0.124745	0.166296
ISL4.0CH08_3115	3115	163	-0.625387	-0.0915697	0.273605
SSL4.0CH08_3338	3338	163	2.88809	0.585255	2.3563
SSL4.0CH08_3365	3365	163	-0.137176	-0.0328139	0.0500925
ISL4.0CH08_3369	3369	163	-0.270519	-0.0791022	0.103968
SSL4.0CH08_3383	3383	163	-0.905576	-0.160926	0.43593
SSL4.0CH08_3391	3391	163	1.25768	0.366583	0.677148
SSL4.0CH08_3392	3392	163	1.0892	0.191604	0.556466
SSL4.0CH08_3397	3397	163	-1.37582	-0.576847	0.767602
SSL4.0CH08_3399	3399	163	-0.581738	-0.11597	0.250614
SSL4.0CH08_3400	3400	163	0.920837	0.432635	0.445515
SSL4.0CH08_3411	3411	163	0.517413	0.25564	0.217836
SSL4.0CH08_3412	3412	163	0.0894186	0.0243142	0.0320502
SSL4.0CH08_3413	3413	163	-0.535776	-0.0712503	0.22706
SSL4.0CH08_3417	3417	163	-0.268718	-0.0718896	0.103206
SSL4.0CH08_3420	3420	163	-0.0364004	-0.0147068	0.0127773
SSL4.0CH08_3427	3427	163	-1.75912	-0.459098	1.09456
SSL4.0CH08_3433	3433	163	-0.240548	-0.0569955	0.0914038
SSL4.0CH08_3439	3439	163	2.12302	0.429301	1.45269
SSL4.0CH08_3458	3458	163	-1.37506	-0.258296	0.767002
SSL4.0CH08_3461	3461	163	-1.19375	-0.493714	0.630211
SSL4.0CH08_3481	3481	163	1.35155	0.547129	0.748623
ISL4.0CH08_3505	3505	163	0.826341	0.231182	0.387408
ISL4.0CH08_3599	3599	163	1.49658	0.176005	0.865068
SSL4.0CH08_3817	3817	163	-0.0406622	-0.0134953	0.0142974
ISL4.0CH08_4099	4099	163	-0.0545743	-0.00763407	0.0192948
ISL4.0CH08_4211	4211	163	0.951091	0.129142	0.464749
ISL4.0CH08_4271	4271	163	0.989415	0.156986	0.489553
ISL4.0CH08_4312	4312	163	-0.481258	-0.0757773	0.199985
SSL4.0CH08_4429	4429	163	-2.83337	-0.56944	2.28499
ISL4.0CH08_4598	4598	163	0.467395	0.235843	0.193249
ISL4.0CH08_4636	4636	163	-0.337591	-0.039163	0.13306
SSL4.0CH08_4658	4658	163	-1.11454	-0.245493	0.573996
ISL4.0CH08_4709	4709	163	0.126897	0.0169212	0.0461543
SSL4.0CH08_4727	4727	163	-1.98999	-0.507106	1.31637
SSL4.0CH08_4728	4728	163	-0.0833604	-0.0127654	0.0298079
ISL4.0CH08_4746	4746	163	0.325328	0.064607	0.12764
SSL4.0CH08_4758	4758	163	0.571639	0.0563023	0.245381
SSL4.0CH08_4786	4786	163	1.09127	0.123525	0.557891
SSL4.0CH08_4810	4810	163	0.0437208	0.00637712	0.0153915
SSL4.0CH08_4878	4878	163	-1.06865	-0.138544	0.54241
SSL4.0CH08_4886	4886	163	-1.09423	-0.166028	0.559925
ISL4.0CH08_4914	4914	163	0.312362	0.120729	0.121958
SSL4.0CH08_4942	4942	163	-0.915558	-0.151524	0.44219
SSL4.0CH08_4993	4993	163	-1.95252	-0.338879	1.2791
SSL4.0CH08_5040	5040	163	-0.242132	-0.0390924	0.0920611
SSL4.0CH08_5050	5050	163	-1.15723	-0.162024	0.604024
SSL4.0CH08_5056	5056	163	-0.131605	-0.0278365	0.0479542
ISL4.0CH08_5094	5094	163	-1.53152	-0.186339	0.894216
ISL4.0CH08_5097	5097	163	0.221758	0.058743	0.083662
SSL4.0CH08_5111	5111	163	-1.39271	-0.285717	0.780925
SSL4.0CH08_5136	5136	163	-0.702622	-0.0806021	0.315789
ISL4.0CH08_5165	5165	163	0.851901	0.109438	0.402833
SSL4.0CH08_5192	5192	163	-0.250738	-0.0562394	0.0956458
ISL4.0CH08_5216	5216	163	-0.969171	-0.123084	0.476389
ISL4.0CH08_5233	5233	163	-1.40476	-0.164998	0.790494
SSL4.0CH08_5298	5298	163	-3.11054	-0.454287	2.65659
SSL4.0CH08_5305	5305	163	-2.74151	-0.402003	2.16756
SSL4.0CH08_5326	5326	163	-1.34689	-0.175536	0.745001
SSL4.0CH08_5353	5353	163	-2.35682	-0.332451	1.70729
ISL4.0CH08_5366	5366	163	-2.54773	-0.337289	1.92932
SSL4.0CH08_5371	5371	163	0.224617	0.019992	0.0848331
SSL4.0CH08_5377	5377	163	-2.19763	-0.28817	1.53187
SSL4.0CH08_5418	5418	163	0.624278	0.204299	0.273014
SSL4.0CH08_5436	5436	163	-0.759714	-0.103097	0.348215
SSL4.0CH08_5452	5452	163	1.99898	0.567409	1.32539
SSL4.0CH08_5463	5463	163	-0.743111	-0.270523	0.338676
SSL4.0CH08_5470	5470	163	-1.6183	-0.648884	0.968465
SSL4.0CH08_5487	5487	163	-0.87122	-0.303399	0.414634
SSL4.0CH08_5515	5515	163	-0.579094	-0.153361	0.249241
ISL4.0CH08_5537	5537	163	-0.206668	-0.0597956	0.0775201
ISL4.0CH08_5563	5563	163	-0.956429	-0.0841676	0.468174
SSL4.0CH08_5625	5625	163	-0.451549	-0.0374813	0.185623
SSL4.0CH08_5632	5632	163	0.46738	0.109538	0.193242
SSL4.0CH08_5686	5686	163	0.934148	0.20587	0.453939
ISL4.0CH08_5717	5717	163	0.96938	0.0968971	0.476524
ISL4.0CH08_5719	5719	163	1.10024	0.305429	0.564075
ISL4.0CH08_5762	5762	163	1.25245	0.173118	0.673253
SSL4.0CH08_5854	5854	163	-0.509602	-0.305427	0.213945
ISL4.0CH08_5908	5908	163	-1.52957	-0.255374	0.892585
ISL4.0CH08_5929	5929	163	0.135823	0.0298055	0.0495723
SSL4.0CH08_6043	6043	163	-1.92246	-0.817656	1.24956
ISL4.0CH08_6078	6078	163	-0.650386	-0.156351	0.287049
SSL4.0CH08_6088	6088	163	-0.888346	-0.171349	0.425201
ISL4.0CH08_6110	6110	163	0.736988	0.0999726	0.33518
ISL4.0CH08_6229	6229	163	-0.512545	-0.141285	0.215409
ISL4.0CH08_6250	6250	163	-1.05276	-0.153476	0.531642
ISL4.0CH08_6294	6294	163	-1.35035	-0.249825	0.747689
SSL4.0CH08_6352	6352	163	-1.84606	-0.491445	1.17589
SSL4.0CH08_6412	6412	163	0.760278	0.0757107	0.348541
SSL4.0CH08_6424	6424	163	-0.359424	-0.0737612	0.142822
SSL4.0CH08_6431	6431	163	0.730844	0.125901	0.331685
SSL4.0CH08_6433	6433	163	-1.82691	-0.383387	1.15775
SSL4.0CH08_6441	6441	163	-0.114387	-0.0186358	0.0414017
ISL4.0CH08_6469	6469	163	0.851379	0.103544	0.402515
ISL4.0CH08_6471	6471	163	1.04945	0.240092	0.529407
SSL4.0CH08_6524	6524	163	-0.151458	-0.0323756	0.0556152
SSL4.0CH08_6540	6540	163	-0.0315416	-0.00294004	0.0110505
SSL4.0CH08_6541	6541	163	0.324514	0.0300524	0.127282
SSL4.0CH08_6723	6723	163	-1.00022	-0.150944	0.496639
SSL4.0CH08_6739	6739	163	-3.2558	-0.749207	2.86157
SSL4.0CH08_6760	6760	163	-1.53825	-0.340792	0.899884
SSL4.0CH08_6781	6781	163	-1.05898	-0.107149	0.535848
SSL4.0CH08_6785	6785	163	0.850128	0.103714	0.401756
SSL4.0CH08_6811	6811	163	-0.836842	-0.0795198	0.393719
SSL4.0CH08_6830	6830	163	-0.897883	-0.194734	0.431127
SSL4.0CH08_6850	6850	163	-0.702637	-0.0935233	0.315798
SSL4.0CH08_6858	6858	163	-1.9805	-0.43999	1.30689
SSL4.0CH08_6881	6881	163	-1.93345	-0.458911	1.26032
SSL4.0CH08_6919	6919	163	-0.711447	-0.105785	0.320732
SSL4.0CH08_6926	6926	163	-0.533051	-0.0572887	0.225685
ISL4.0CH08_7075	7075	163	0.108201	0.0166993	0.0390683
ISL4.0CH08_7079	7079	163	-1.04699	-0.385455	0.527749
SSL4.0CH08_7132	7132	163	-0.950908	-0.138814	0.464631
ISL4.0CH08_7237	7237	163	0.127457	0.0162708	0.046368
SSL4.0CH08_7265	7265	163	-1.38578	-0.335757	0.775445
ISL4.0CH08_7301	7301	163	-0.801328	-0.22562	0.372523
ISL4.0CH08_7319	7319	163	-0.579157	-0.0825284	0.249274
SSL4.0CH08_7321	7321	163	0.612851	0.15146	0.26694
SSL4.0CH08_7379	7379	163	-0.759813	-0.151457	0.348273
SSL4.0CH08_7391	7391	163	0.877571	0.0934395	0.418542
ISL4.0CH08_7482	7482	163	-0.102126	-0.0165704	0.0367875
ISL4.0CH08_7550	7550	163	-1.30438	-0.15514	0.712323
SSL4.0CH08_7560	7560	163	-1.26873	-0.124662	0.685405
SSL4.0CH08_7595	7595	163	-1.98704	-0.521526	1.31343
SSL4.0CH08_7643	7643	163	-1.34089	-0.174671	0.740354
SSL4.0CH08_7699	7699	163	-1.94186	-0.225236	1.26859
SSL4.0CH08_7736	7736	163	-1.7573	-0.461289	1.09289
SSL4.0CH08_7737	7737	163	0.289734	0.0889549	0.112164
SSL4.0CH08_7771	7771	163	-0.896794	-0.125283	0.430449
SSL4.0CH08_7780	7780	163	0.745884	0.118146	0.340263
ISL4.0CH08_7805	7805	163	0.00587882	0.00100386	0.00203876
ISL4.0CH08_7806	7806	163	-0.1572	-0.0135969	0.057852
SSL4.0CH08_7835	7835	163	-1.94375	-0.294968	1.27045
ISL4.0CH08_7886	7886	163	1.10298	0.216898	0.565973
ISL4.0CH08_8007	8007	163	0.607591	0.079305	0.264158
ISL4.0CH08_8062	8062	163	0.258386	0.0303742	0.0988498
SSL4.0CH08_8075	8075	163	-1.55059	-0.278955	0.910313
SSL4.0CH08_8094	8094	163	-1.49295	-0.257427	0.862062
SSL4.0CH08_8095	8095	163	-1.72171	-0.344072	1.06039
SSL4.0CH08_8107	8107	163	-2.36585	-0.429193	1.71751
SSL4.0CH08_8143	8143	163	-1.86449	-0.457431	1.19347
SSL4.0CH08_8145	8145	163	-1.63669	-0.464489	0.984538
SSL4.0CH08_8159	8159	163	-0.0862512	-0.0195756	0.0308765
SSL4.0CH08_8161	8161	163	0.672924	0.121369	0.299341
SSL4.0CH08_8166	8166	163	-0.819045	-0.104894	0.383045
SSL4.0CH08_8183	8183	163	-0.102625	-0.0276701	0.0369742
SSL4.0CH08_8204	8204	163	-0.392352	-0.0292078	0.157821
SSL4.0CH08_8224	8224	163	0.249909	0.0205417	0.0952995
SSL4.0CH08_8234	8234	163	0.107362	0.0107362	0.0387527
SSL4.0CH08_8383	8383	163	-1.05703	-0.162406	0.534528
SSL4.0CH08_8420	8420	163	-0.519878	-0.111709	0.219068
SSL4.0CH08_8431	8431	163	-2.96616	-0.43265	2.45979
SSL4.0CH08_8435	8435	163	-0.670895	-0.106811	0.298227
SSL4.0CH08_8436	8436	163	-2.57841	-0.43852	1.96618
SSL4.0CH08_8441	8441	163	-0.35116	-0.0709479	0.13911
SSL4.0CH08_8443	8443	163	-1.13436	-0.244649	0.587858
SSL4.0CH08_8446	8446	163	-0.555075	-0.119613	0.236869
ISL4.0CH08_8460	8460	163	-1.04055	-0.247942	0.523419
SSL4.0CH08_8462	8462	163	-1.57178	-0.372595	0.928333
SSL4.0CH08_8468	8468	163	-1.08742	-0.230819	0.555242
SSL4.0CH08_8470	8470	163	-1.14617	-0.236297	0.596189
SSL4.0CH08_8475	8475	163	-1.48319	-0.304905	0.854012
SSL4.0CH08_8477	8477	163	-0.889492	-0.1814	0.425911
SSL4.0CH08_8490	8490	163	-0.911833	-0.162509	0.43985
SSL4.0CH08_8491	8491	163	-1.06889	-0.206744	0.542572
ISL4.0CH08_8702	8702	163	0.0440969	0.00611944	0.0155262
SSL4.0CH08_8726	8726	163	0.060405	0.00850309	0.0214054
SSL4.0CH08_8745	8745	163	0.286631	0.0544237	0.110833
SSL4.0CH08_8787	8787	163	-0.649461	-0.1818	0.286547
SSL4.0CH08_8796	8796	163	0.614544	0.0784399	0.267837
SSL4.0CH08_8801	8801	163	-0.216472	-0.0368832	0.0815029
SSL4.0CH08_8837	8837	163	-0.080091	-0.0134905	0.0286021
SSL4.0CH08_8838	8838	163	-0.120003	-0.0268749	0.0435296
SSL4.0CH08_8855	8855	163	-0.129083	-0.0202832	0.0469892
SSL4.0CH08_8897	8897	163	-0.870328	-0.189166	0.414087
SSL4.0CH08_8936	8936	163	0.555336	0.0751772	0.237002
SSL4.0CH08_8964	8964	163	0.905654	0.137157	0.435978
SSL4.0CH08_9000	9000	163	-1.52083	-0.331138	0.885256
SSL4.0CH08_9011	9011	163	-1.00501	-0.251036	0.499788
SSL4.0CH08_9014	9014	163	-1.97906	-0.412205	1.30545
ISL4.0CH08_9059	9059	163	-0.552301	-0.111533	0.235451
SSL4.0CH08_9091	9091	163	-0.642242	-0.147944	0.282647
SSL4.0CH08_9098	9098	163	0.108493	0.0130831	0.0391781
SSL4.0CH08_9104	9104	163	-0.656788	-0.117922	0.290524
ISL4.0CH08_9113	9113	163	-0.159308	-0.0270318	0.0586756
SSL4.0CH08_9155	9155	163	-0.123083	-0.0225173	0.0447004
SSL4.0CH08_9215	9215	163	-0.00291979	-0.000669192	0.00101138
SSL4.0CH08_9234	9234	163	0.653597	0.11054	0.28879
SSL4.0CH08_9242	9242	163	-0.455739	-0.230188	0.187632
SSL4.0CH08_9297	9297	163	0.0253233	0.00188295	0.00885014
SSL4.0CH08_9314	9314	163	-1.29496	-0.238993	0.70517
ISL4.0CH08_9341	9341	163	-2.47591	-0.587331	1.84431
ISL4.0CH08_9504	9504	163	-0.0163167	-0.00170842	0.0056821
ISL4.0CH08_9516	9516	163	0.633547	0.0774987	0.277972
ISL4.0CH08_9539	9539	163	0.0826163	0.0108796	0.0295332
SSL4.0CH08_9622	9622	163	0.0417083	0.00568976	0.0146713
SSL4.0CH08_9655	9655	163	-1.60103	-0.420296	0.953479
SSL4.0CH08_9705	9705	163	-1.34625	-0.240439	0.744508
ISL4.0CH08_9719	9719	163	-1.4494	-0.142252	0.826383
ISL4.0CH08_9720	9720	163	0.728963	0.117271	0.330618
ISL4.0CH08_9746	9746	163	0.797669	0.125611	0.370363
ISL4.0CH08_9852	9852	163	0.11306	0.0163663	0.0409002
SSL4.0CH08_9911	9911	163	0.726475	0.272646	0.329207
SSL4.0CH08_9943	9943	163	-0.530792	-0.0637736	0.224546
SSL4.0CH08_9947	9947	163	-0.371046	-0.0619866	0.148078
SSL4.0CH08_9955	9955	163	0.713912	0.274249	0.322117
ISL4.0CH08_9969	9969	163	-1.75395	-0.79758	1.08981
SSL4.0CH08_9980	9980	163	-2.89518	-0.689414	2.36561
SSL4.0CH08_9991	9991	163	-0.403652	-0.0495146	0.163045
SSL4.0CH08_10005	10005	163	0.0786319	0.00954233	0.0280649
SSL4.0CH08_10049	10049	163	1.98117	0.578086	1.30755
SSL4.0CH08_10068	10068	163	-0.531199	-0.0864348	0.224751
SSL4.0CH08_10069	10069	163	0.464012	0.103629	0.191615
SSL4.0CH08_10087	10087	163	0.601947	0.151258	0.261183
SSL4.0CH08_10089	10089	163	-0.902502	-0.187429	0.434008
SSL4.0CH08_10172	10172	163	-1.79504	-0.3674	1.12784
SSL4.0CH08_10194	10194	163	0.31073	0.0288989	0.121247
SSL4.0CH08_10197	10197	163	-2.12577	-0.809433	1.45557
SSL4.0CH08_10209	10209	163	1.21595	0.161322	0.646351
SSL4.0CH08_10244	10244	163	-0.244938	-0.0361869	0.0932273
SSL4.0CH08_10258	10258	163	-1.30478	-0.51247	0.712629
SSL4.0CH08_10262	10262	163	-2.2621	-0.771065	1.60184
SSL4.0CH08_10278	10278	163	-1.14197	-0.808613	0.593218
SSL4.0CH08_10283	10283	163	-2.71634	-0.733737	2.13589
SSL4.0CH08_10286	10286	163	0.184104	0.053231	0.0684606
SSL4.0CH08_10290	10290	163	-1.3306	-0.530114	0.732411
SSL4.0CH08_10306	10306	163	-0.977643	-0.384587	0.481881
SSL4.0CH08_10315	10315	163	-1.3122	-0.232203	0.718294
SSL4.0CH08_10318	10318	163	-1.55716	-0.445454	0.915882
SSL4.0CH08_10320	10320	163	-1.25746	-0.393245	0.676983
SSL4.0CH08_10322	10322	163	-0.820781	-0.149047	0.384082
SSL4.0CH08_10359	10359	163	1.39194	0.100699	0.780316
SSL4.0CH08_10365	10365	163	-0.716553	-0.0896006	0.323604
SSL4.0CH08_10375	10375	163	0.293213	0.0375144	0.11366
ISL4.0CH08_10417	10417	163	0.547332	0.0755182	0.232919
SSL4.0CH08_10422	10422	163	-1.4044	-0.309892	0.790212
SSL4.0CH08_10446	10446	163	-0.470015	-0.0781223	0.194518
SSL4.0CH08_10476	10476	163	-1.721	-0.448612	1.05974
SSL4.0CH08_10487	10487	163	-0.319371	-0.0756403	0.125023
SSL4.0CH08_10489	10489	163	-1.82977	-0.59734	1.16045
SSL4.0CH08_10493	10493	163	0.506888	0.0658127	0.212597
SSL4.0CH08_10496	10496	163	-0.523084	-0.178241	0.220673
SSL4.0CH08_10502	10502	163	0.332367	0.0702979	0.130745
ISL4.0CH08_10508	10508	163	0.391325	0.0825048	0.157348
ISL4.0CH08_10544	10544	163	-0.868396	-0.204792	0.412902
SSL4.0CH08_10568	10568	163	-1.68225	-0.285128	1.02486
SSL4.0CH08_10602	10602	163	0.248292	0.0500221	0.0946244
SSL4.0CH08_10639	10639	163	-1.96365	-0.335314	1.29012
SSL4.0CH08_10640	10640	163	-1.96365	-0.335314	1.29012
SSL4.0CH08_10665	10665	163	-0.0359491	-0.00678	0.0126167
SSL4.0CH08_10681	10681	163	-1.26174	-0.245541	0.680178
SSL4.0CH08_10689	10689	163	1.13559	0.146791	0.588727
SSL4.0CH08_10698	10698	163	-1.09063	-0.465746	0.557448
SSL4.0CH08_10713	10713	163	-0.481546	-0.0951063	0.200126
SSL4.0CH08_10735	10735	163	-0.199695	-0.104092	0.0747043
SSL4.0CH08_10736	10736	163	-1.59833	-0.308015	0.951149
SSL4.0CH08_10738	10738	163	-2.58863	-1.3494	1.97853
SSL4.0CH08_10762	10762	163	-2.12306	-0.3703	1.45274
SSL4.0CH08_10779	10779	163	-1.0622	-0.42643	0.538024
SSL4.0CH08_10783	10783	163	-2.23205	-0.394238	1.56905
ISL4.0CH08_10802	10802	163	-1.31564	-0.283789	0.720921
SSL4.0CH08_10818	10818	163	-1.70222	-0.34081	1.04277
ISL4.0CH08_10914	10914	163	-0.042906	-0.0157747	0.0150998
ISL4.0CH08_10982	10982	163	-0.531393	-0.0807772	0.224848
SSL4.0CH08_11014	11014	163	-1.58371	-0.622489	0.938553
SSL4.0CH08_11036	11036	163	-0.574034	-0.209192	0.246619
SSL4.0CH08_11042	11042	163	-0.133462	-0.0246787	0.0486659
SSL4.0CH08_11055	11055	163	-0.924275	-0.494347	0.447685
SSL4.0CH08_11056	11056	163	0.448056	0.287781	0.183953
SSL4.0CH08_11099	11099	163	-1.11786	-0.177609	0.576308
SSL4.0CH08_11108	11108	163	-0.619397	-0.11898	0.270415
ISL4.0CH08_11125	11125	163	0.207144	0.0809623	0.0777127
SSL4.0CH08_11141	11141	163	-0.862188	-0.333914	0.409102
SSL4.0CH08_11142	11142	163	0.678122	0.168713	0.302199
SSL4.0CH08_11161	11161	163	0.0372377	0.00988987	0.0130756
SSL4.0CH08_11174	11174	163	0.739937	0.10614	0.336862
SSL4.0CH08_11178	11178	163	1.00571	0.212592	0.500248
SSL4.0CH08_11182	11182	163	-0.173467	-0.0241766	0.0642411
SSL4.0CH08_11197	11197	163	-1.54041	-0.294739	0.901707
SSL4.0CH08_11211	11211	163	-1.02336	-0.153021	0.511939
SSL4.0CH08_11214	11214	163	-0.969993	-0.181189	0.476921
SSL4.0CH08_11221	11221	163	0.898297	0.339049	0.431385
SSL4.0CH08_11239	11239	163	-0.355595	-0.08907	0.1411
SSL4.0CH08_11249	11249	163	0.448056	0.287781	0.183953
SSL4.0CH08_11274	11274	163	0.628956	0.0510316	0.275512
SSL4.0CH08_11280	11280	163	2.00563	0.25715	1.33208
SSL4.0CH08_11283	11283	163	1.44304	0.222463	0.82123
SSL4.0CH08_11315	11315	163	-2.36445	-0.273527	1.71593
SSL4.0CH08_11348	11348	163	0.615418	0.116134	0.268301
SSL4.0CH08_11370	11370	163	-0.0809267	-0.0107429	0.02891
SSL4.0CH08_11376	11376	163	0.676706	0.18404	0.30142
SSL4.0CH08_11378	11378	163	0.575851	0.344469	0.24756
SSL4.0CH08_11392	11392	163	-1.3351	-0.338568	0.735879
SSL4.0CH08_11431	11431	163	-0.479809	-0.0834596	0.199279
SSL4.0CH08_11454	11454	163	0.76294	0.107042	0.35008
SSL4.0CH08_11470	11470	163	0.732191	0.113311	0.33245
SSL4.0CH08_11483	11483	163	-0.800861	-0.199881	0.372247
SSL4.0CH08_11504	11504	163	1.84941	0.289245	1.17908
SSL4.0CH08_11515	11515	163	-0.102299	-0.0255348	0.0368524
SSL4.0CH08_11529	11529	163	-0.902202	-0.278718	0.433821
SSL4.0CH08_11536	11536	163	-1.32402	-0.200735	0.727343
SSL4.0CH08_11540	11540	163	0.0573961	0.00718552	0.0203151
SSL4.0CH08_11542	11542	163	-1.95142	-0.379094	1.27801
SSL4.0CH08_11574	11574	163	-1.47964	-0.388089	0.851089
SSL4.0CH08_11612	11612	163	-1.09063	-0.465746	0.557448
SSL4.0CH08_11619	11619	163	0.517413	0.25564	0.217836
SSL4.0CH08_11634	11634	163	-2.39818	-1.13709	1.75432
SSL4.0CH08_11636	11636	163	0.684129	0.134395	0.305513
SSL4.0CH08_11642	11642	163	-1.45899	-0.119422	0.834186
SSL4.0CH08_11645	11645	163	0.779202	0.170579	0.359528
SSL4.0CH08_11672	11672	163	-0.911949	-0.164734	0.439923
SSL4.0CH08_11691	11691	163	0.115652	0.0120825	0.0418805
SSL4.0CH08_11709	11709	163	-1.15294	-0.15118	0.600979
SSL4.0CH08_11756	11756	163	-0.600106	-0.0905131	0.260215
SSL4.0CH08_11799	11799	163	-1.30955	-0.463237	0.71627
SSL4.0CH08_11803	11803	163	1.05522	0.870783	0.5333
SSL4.0CH08_11806	11806	163	-0.68106	-0.241657	0.303818
SSL4.0CH08_11833	11833	163	0.849069	0.100381	0.401113
ISL4.0CH08_11837	11837	163	0.0812789	0.02445	0.0290398
SSL4.0CH08_11843	11843	163	-1.32051	-0.575249	0.724651
SSL4.0CH08_11866	11866	163	-0.0612422	-0.0220943	0.0217093
SSL4.0CH08_11899	11899	163	-0.455739	-0.230188	0.187632
SSL4.0CH08_11903	11903	163	0.195917	0.0476055	0.0731847
SSL4.0CH08_11904	11904	163	0.651076	0.162277	0.287423
SSL4.0CH08_11911	11911	163	-1.09063	-0.465746	0.557448
SSL4.0CH08_11913	11913	163	-1.23203	-0.25648	0.658146
SSL4.0CH08_11917	11917	163	-1.18336	-0.514231	0.622711
SSL4.0CH08_11930	11930	163	-0.455739	-0.230188	0.187632
SSL4.0CH08_11931	11931	163	-0.0479509	-0.0126346	0.0169089
SSL4.0CH08_11932	11932	163	-2.19787	-0.504929	1.53212
SSL4.0CH08_11935	11935	163	0.50521	0.134869	0.211765
SSL4.0CH08_11949	11949	163	-0.0543504	-0.00648676	0.019214
SSL4.0CH08_11953	11953	163	0.699014	0.113638	0.313776
SSL4.0CH08_11969	11969	163	-0.315756	-0.201489	0.12344
SSL4.0CH08_11980	11980	163	-0.408749	-0.136395	0.165414
ISL4.0CH08_12022	12022	163	1.50786	0.310714	0.874432
ISL4.0CH08_12023	12023	163	-0.38117	-0.0320393	0.15269
SSL4.0CH08_12057	12057	163	0.92892	0.247474	0.450624
SSL4.0CH08_12085	12085	163	-0.639116	-0.112843	0.280963
SSL4.0CH08_12114	12114	163	0.937735	0.116377	0.45622
SSL4.0CH08_12156	12156	163	-0.288221	-0.0666821	0.111515
SSL4.0CH08_12171	12171	163	0.233267	0.0428386	0.0883912
SSL4.0CH08_12196	12196	163	-1.67433	-0.243237	1.0178
SSL4.0CH08_12209	12209	163	-0.413715	-0.0801642	0.167729
SSL4.0CH08_12229	12229	163	0.180599	0.0341912	0.0670663
SSL4.0CH08_12239	12239	163	-1.00998	-0.169033	0.503066
SSL4.0CH08_12249	12249	163	-0.448176	-0.135058	0.18401
SSL4.0CH08_12278	12278	163	-0.578218	-0.0925221	0.248786
SSL4.0CH08_12311	12311	163	-0.656146	-0.105003	0.290174
SSL4.0CH08_12337	12337	163	-1.68671	-0.253527	1.02886
SSL4.0CH08_12367	12367	163	-0.283457	-0.0308814	0.109475
SSL4.0CH08_12401	12401	163	-1.51561	-0.278539	0.880895
SSL4.0CH08_12406	12406	163	-0.948675	-0.161159	0.463201
SSL4.0CH08_12418	12418	163	-1.66877	-0.395817	1.01286
SSL4.0CH08_12447	12447	163	-1.52698	-0.411639	0.890411
SSL4.0CH08_12473	12473	163	-0.21418	-0.0470884	0.0805693
SSL4.0CH08_12538	12538	163	0.893979	0.115433	0.428698
ISL4.0CH08_12555	12555	163	0.368737	0.097369	0.147031
SSL4.0CH08_12556	12556	163	-0.776686	-0.224283	0.358061
SSL4.0CH08_12557	12557	163	-0.0878264	-0.0148138	0.0314599
SSL4.0CH08_12572	12572	163	-1.72701	-0.928104	1.06519
SSL4.0CH08_12573	12573	163	0.217046	0.0749858	0.081737
SSL4.0CH08_12587	12587	163	0.985983	0.445307	0.487312
SSL4.0CH08_12588	12588	163	0.458508	0.0991862	0.188962
SSL4.0CH08_12595	12595	163	1.50381	0.631999	0.871064
SSL4.0CH08_12599	12599	163	-0.0576076	-0.0100081	0.0203917
SSL4.0CH08_12610	12610	163	1.85837	0.711054	1.18762
SSL4.0CH08_12631	12631	163	-1.23374	-0.191915	0.659406
SSL4.0CH08_12639	12639	163	-1.5457	-0.230656	0.90617
SSL4.0CH08_12645	12645	163	0.289392	0.0842662	0.112018
SSL4.0CH08_12661	12661	163	-0.941311	-0.109971	0.458498
SSL4.0CH08_12662	12662	163	0.560679	0.123239	0.239739
SSL4.0CH08_12669	12669	163	-0.853174	-0.147024	0.403607
SSL4.0CH08_12698	12698	163	-0.892195	-0.07382	0.427589
SSL4.0CH08_12730	12730	163	-0.216273	-0.124846	0.0814217
SSL4.0CH08_12734	12734	163	-0.755749	-0.377724	0.345929
ISL4.0CH08_12753	12753	163	0.551285	0.182808	0.234933
SSL4.0CH08_12786	12786	163	0.500262	0.134183	0.209317
ISL4.0CH08_12791	12791	163	-1.2316	-0.236394	0.657828
ISL4.0CH08_12795	12795	163	-1.08461	-0.250925	0.553313
SSL4.0CH08_12884	12884	163	0.797832	0.37544	0.370459
SSL4.0CH08_12982	12982	163	-0.903544	-0.294474	0.434659
SSL4.0CH08_13002	13002	163	0.090243	0.012833	0.0323561
SSL4.0CH08_13010	13010	163	0.136025	0.013593	0.0496502
SSL4.0CH08_13016	13016	163	-1.4371	-0.189102	0.81643
SSL4.0CH08_13024	13024	163	1.03793	0.134583	0.521663
SSL4.0CH08_13042	13042	163	-0.529491	-0.17086	0.223891
SSL4.0CH08_13065	13065	163	-2.33316	-0.191521	1.68066
ISL4.0CH08_13071	13071	163	-1.04941	-0.271981	0.529378
SSL4.0CH08_13092	13092	163	-0.135243	-0.0313653	0.0493498
SSL4.0CH08_13126	13126	163	-0.781733	-0.107233	0.361006
SSL4.0CH08_13127	13127	163	-0.922654	-0.330546	0.446662
SSL4.0CH08_13132	13132	163	0.031689	0.00966929	0.0111028
SSL4.0CH08_13134	13134	163	-1.46117	-0.396882	0.835964
SSL4.0CH08_13135	13135	163	-2.11436	-0.34344	1.44363
SSL4.0CH08_13164	13164	163	-0.233895	-0.0889278	0.0886504
SSL4.0CH08_13168	13168	163	0.393185	0.055029	0.158205
SSL4.0CH08_13181	13181	163	0.111212	0.0128088	0.0402027
SSL4.0CH08_13212	13212	163	0.401772	0.110753	0.162173
SSL4.0CH08_13238	13238	163	0.820734	0.228631	0.384053
ISL4.0CH08_13243	13243	163	-0.984207	-0.21938	0.486154
ISL4.0CH08_13244	13244	163	-2.16641	-0.353642	1.4985
SSL4.0CH08_13263	13263	163	-1.736	-0.318577	1.07339
SSL4.0CH08_13282	13282	163	-2.61603	-0.449155	2.01182
SSL4.0CH08_13329	13329	163	-1.15278	-0.389359	0.600868
SSL4.0CH08_13330	13330	163	1.71168	1.09575	1.0513
SSL4.0CH08_13382	13382	163	0.151237	0.0395982	0.0555294
SSL4.0CH08_13385	13385	163	0.689187	0.166891	0.308312
SSL4.0CH08_13387	13387	163	0.0721294	0.0293537	0.0256784
SSL4.0CH08_13444	13444	163	0.512722	0.218583	0.215497
SSL4.0CH08_13457	13457	163	-1.93862	-0.311957	1.2654
SSL4.0CH08_13492	13492	163	-1.26499	-0.182706	0.682603
SSL4.0CH08_13524	13524	163	0.434984	0.122119	0.177734
SSL4.0CH08_13541	13541	163	2.78982	0.392728	2.22896
SSL4.0CH08_13573	13573	163	0.250436	0.0280325	0.0955193
SSL4.0CH08_13606	13606	163	0.841319	0.119195	0.396421
SSL4.0CH08_13616	13616	163	-0.693615	-0.172373	0.31077
SSL4.0CH08_13626	13626	163	-1.27751	-0.466148	0.69199
SSL4.0CH08_13633	13633	163	-1.01562	-0.425969	0.506797
SSL4.0CH08_13644	13644	163	-0.338007	-0.0456963	0.133244
ISL4.0CH08_13650	13650	163	-1.86784	-0.819366	1.19668
SSL4.0CH08_13668	13668	163	-1.05391	-0.285581	0.532413
SSL4.0CH08_13680	13680	163	-1.42153	-0.16733	0.803901
SSL4.0CH08_13687	13687	163	-1.47218	-0.831811	0.844965
SSL4.0CH08_13691	13691	163	-0.0499219	-0.0129407	0.0176176
ISL4.0CH08_13695	13695	163	1.40302	0.811268	0.789112
SSL4.0CH08_13696	13696	163	0.720531	0.0981508	0.325846
SSL4.0CH08_13699	13699	163	-1.26282	-0.412097	0.680986
SSL4.0CH08_13745	13745	163	-1.87748	-0.323916	1.20594
SSL4.0CH08_13752	13752	163	0.645282	0.118546	0.284287
SSL4.0CH08_13786	13786	163	1.06116	0.259384	0.537323
SSL4.0CH08_13797	13797	163	-0.728462	-0.301594	0.330334
SSL4.0CH08_13848	13848	163	1.30252	0.529665	0.710911
SSL4.0CH08_13859	13859	163	-0.987531	-0.190357	0.488322
SSL4.0CH08_13866	13866	163	-1.08548	-0.315198	0.553911
SSL4.0CH08_13872	13872	163	0.490354	0.0942999	0.204438
SSL4.0CH08_13900	13900	163	0.812607	0.134694	0.379209
SSL4.0CH08_13902	13902	163	0.684532	0.111307	0.305736
SSL4.0CH08_13907	13907	163	-1.09063	-0.465746	0.557448
SSL4.0CH08_13932	13932	163	-0.359192	-0.174099	0.142718
SSL4.0CH08_13936	13936	163	-1.91737	-1.16224	1.24459
SSL4.0CH08_13946	13946	163	-2.30369	-0.244805	1.64776
SSL4.0CH08_13967	13967	163	-1.13581	-0.159216	0.588877
SSL4.0CH08_14028	14028	163	-0.312368	-0.134145	0.121961
SSL4.0CH08_14029	14029	163	0.999061	0.349472	0.495875
SSL4.0CH08_14033	14033	163	0.475881	0.0519633	0.197366
SSL4.0CH08_14046	14046	163	-1.63855	-0.307078	0.986172
SSL4.0CH08_14068	14068	163	1.58714	0.712208	0.941503
SSL4.0CH08_14081	14081	163	-0.638342	-0.12044	0.280547
SSL4.0CH08_14098	14098	163	-0.711029	-0.110335	0.320497
SSL4.0CH08_14100	14100	163	-0.393639	-0.0632847	0.158414
SSL4.0CH08_14104	14104	163	0.0833842	0.039777	0.0298167
SSL4.0CH08_14108	14108	163	-0.112981	-0.0319409	0.0408707
SSL4.0CH08_14111	14111	163	-0.580846	-0.291078	0.250151
SSL4.0CH08_14135	14135	163	0.0367384	0.00365126	0.0128977
SSL4.0CH08_14137	14137	163	1.45608	0.925379	0.831815
SSL4.0CH08_14147	14147	163	0.548567	0.0565074	0.233548
SSL4.0CH08_14174	14174	163	1.19671	0.158337	0.632351
ISL4.0CH08_14233	14233	163	-1.26121	-0.168576	0.679779
ISL4.0CH08_14239	14239	163	0.914822	0.152017	0.441728
SSL4.0CH08_14327	14327	163	0.0263197	0.00277879	0.00920198
ISL4.0CH08_14353	14353	163	1.0032	0.236453	0.498598
ISL4.0CH08_14358	14358	163	-0.730438	-0.0891664	0.331455
SSL4.0CH08_14379	14379	163	0.790941	0.107283	0.366402
SSL4.0CH08_14380	14380	163	1.09451	0.18758	0.56012
SSL4.0CH08_14387	14387	163	1.06543	0.20294	0.540221
SSL4.0CH08_14389	14389	163	-1.48591	-0.454796	0.856251
ISL4.0CH08_14417	14417	163	-0.931093	-0.14897	0.452001
ISL4.0CH08_14456	14456	163	-1.7092	-0.228084	1.04906
SSL4.0CH08_14486	14486	163	0.783029	0.140686	0.361764
SSL4.0CH08_14508	14508	163	0.896421	0.147265	0.430217
SSL4.0CH08_14577	14577	163	-1.9948	-0.326952	1.3212
SSL4.0CH08_14582	14582	163	1.37875	0.880912	0.769906
SSL4.0CH08_14595	14595	163	-1.05219	-0.66828	0.531255
SSL4.0CH08_14694	14694	163	-2.58863	-1.3494	1.97853
SSL4.0CH08_14705	14705	163	1.51679	0.701014	0.881882
SSL4.0CH08_14712	14712	163	-2.36194	-0.366879	1.71308
SSL4.0CH08_14755	14755	163	-0.359192	-0.174099	0.142718
ISL4.0CH08_14805	14805	163	-1.60337	-0.386768	0.955504
SSL4.0CH08_14895	14895	163	-1.9948	-0.326952	1.3212
ISL4.0CH08_14953	14953	163	1.51554	0.415808	0.880835
SSL4.0CH08_14972	14972	163	-2.56426	-0.386687	1.94914
ISL4.0CH08_15056	15056	163	-0.275682	-0.0998152	0.10616
SSL4.0CH08_15096	15096	163	1.24967	0.635685	0.671188
SSL4.0CH08_15200	15200	163	1.72147	0.570952	1.06017
SSL4.0CH08_15201	15201	163	1.57552	0.551395	0.931533
ISL4.0CH08_15225	15225	163	-1.63052	-0.360502	0.979133
SSL4.0CH08_15309	15309	163	1.45608	0.925379	0.831815
SSL4.0CH08_15344	15344	163	0.448056	0.287781	0.183953
SSL4.0CH08_15383	15383	163	-1.79813	-0.294317	1.13073
SSL4.0CH08_15393	15393	163	-1.65332	-0.27977	0.999171
SSL4.0CH08_15524	15524	163	-2.1042	-0.340679	1.43303
ISL4.0CH08_15748	15748	163	1.70829	0.443982	1.04825
SSL4.0CH08_15807	15807	163	-0.425437	-0.250446	0.173226
SSL4.0CH08_15840	15840	163	-2.23676	-0.345118	1.57416
SSL4.0CH08_15843	15843	163	-2.23676	-0.345118	1.57416
SSL4.0CH08_15853	15853	163	-1.86784	-0.819366	1.19668
SSL4.0CH08_15876	15876	163	-1.9948	-0.326952	1.3212
SSL4.0CH08_15900	15900	163	-1.9948	-0.326952	1.3212
SSL4.0CH08_15923	15923	163	-1.71455	-0.276661	1.0539
SSL4.0CH08_15932	15932	163	-1.10743	-0.38667	0.569055
SSL4.0CH08_15947	15947	163	-1.9549	-0.320517	1.28145
SSL4.0CH08_16017	16017	163	-0.359192	-0.174099	0.142718
SSL4.0CH08_16026	16026	163	-2.24318	-0.347571	1.58116
SSL4.0CH08_16077	16077	163	-1.21812	-0.610465	0.647936
SSL4.0CH08_16106	16106	163	-1.21812	-0.610465	0.647936
SSL4.0CH08_16187	16187	163	1.71168	1.09575	1.0513
SSL4.0CH08_16353	16353	163	-1.52361	-0.765159	0.887583
SSL4.0CH08_16394	16394	163	-0.448638	-0.203622	0.184231
SSL4.0CH08_16420	16420	163	0.701012	0.228217	0.31489
ISL4.0CH08_16940	16940	163	0.886046	0.253327	0.423776
SSL4.0CH08_16983	16983	163	-2.2402	-0.351594	1.5779
SSL4.0CH08_17076	17076	163	-1.12889	-0.335085	0.58402
SSL4.0CH08_17077	17077	163	-1.08274	-0.538095	0.552035
SSL4.0CH08_17085	17085	163	0.448056	0.287781	0.183953
SSL4.0CH08_17156	17156	163	-1.20861	-0.202152	0.640996
SSL4.0CH08_17237	17237	163	-2.58863	-1.3494	1.97853
SSL4.0CH08_17242	17242	163	-2.12026	-0.580858	1.4498
SSL4.0CH08_17284	17284	163	0.576593	0.109682	0.247944
SSL4.0CH08_17299	17299	163	-1.36552	-0.222843	0.759523
SSL4.0CH08_17337	17337	163	-1.91737	-1.16224	1.24459
SSL4.0CH08_17473	17473	163	-0.359192	-0.174099	0.142718
SSL4.0CH08_17480	17480	163	-0.816581	-0.262001	0.381575
SSL4.0CH08_17614	17614	163	-1.09063	-0.465746	0.557448
SSL4.0CH08_18019	18019	163	-2.06235	-0.33265	1.38975
SSL4.0CH08_18101	18101	163	1.3648	0.585618	0.758962
SSL4.0CH08_18659	18659	163	-1.09063	-0.465746	0.557448
SSL4.0CH08_18668	18668	163	-0.781855	-0.263222	0.361078
SSL4.0CH08_18738	18738	163	-2.0812	-0.342347	1.40917
SSL4.0CH08_18939	18939	163	1.71168	1.09575	1.0513
SSL4.0CH08_19016	19016	163	-1.96884	-0.199155	1.29527
SSL4.0CH08_19033	19033	163	-2.04134	-0.335929	1.36826
SSL4.0CH08_19058	19058	163	-2.02523	-0.327114	1.35188
SSL4.0CH08_19061	19061	163	-2.02523	-0.327114	1.35188
SSL4.0CH08_19133	19133	163	-2.06235	-0.33265	1.38975
ISL4.0CH08_19360	19360	163	-0.32852	-0.140489	0.129046
SSL4.0CH08_19427	19427	163	-1.09063	-0.465746	0.557448
SSL4.0CH08_19490	19490	163	-1.69028	-0.284517	1.03205
SSL4.0CH08_19506	19506	163	-1.69028	-0.284517	1.03205
SSL4.0CH08_19510	19510	163	-1.69028	-0.284517	1.03205
SSL4.0CH08_19547	19547	163	-1.69028	-0.284517	1.03205
SSL4.0CH08_19606	19606	163	-2.0812	-0.342347	1.40917
SSL4.0CH08_19617	19617	163	1.5785	0.55691	0.934086
SSL4.0CH08_19672	19672	163	-1.9948	-0.326952	1.3212
SSL4.0CH08_19678	19678	163	-0.971345	-0.371275	0.477796
SSL4.0CH08_19727	19727	163	-1.9948	-0.326952	1.3212
SSL4.0CH08_19793	19793	163	1.45608	0.925379	0.831815
SSL4.0CH08_19798	19798	163	-1.69028	-0.284517	1.03205
SSL4.0CH08_19815	19815	163	-1.69028	-0.284517	1.03205
SSL4.0CH08_19827	19827	163	-1.99892	-0.317226	1.32533
SSL4.0CH08_19861	19861	163	-0.304422	-0.109558	0.118504
SSL4.0CH08_19962	19962	163	-2.0812	-0.342347	1.40917
SSL4.0CH08_20200	20200	163	-1.9549	-0.320517	1.28145
SSL4.0CH08_20280	20280	163	0.0491978	0.00913625	0.0173571
SSL4.0CH08_20303	20303	163	-1.09063	-0.465746	0.557448
SSL4.0CH08_20306	20306	163	-1.8105	-0.295442	1.14231
SSL4.0CH08_20464	20464	163	-2.01975	-0.326005	1.34633
SSL4.0CH08_20496	20496	163	0.289392	0.0842662	0.112018
SSL4.0CH08_20538	20538	163	-2.19311	-0.357999	1.52701
ISL4.0CH08_20694	20694	163	2.32743	0.41292	1.67424
SSL4.0CH08_20707	20707	163	-1.46184	-0.248504	0.836512
SSL4.0CH08_20746	20746	163	-1.32807	-0.216583	0.730457
SSL4.0CH08_20754	20754	163	-1.45463	-0.24779	0.830639
SSL4.0CH08_20767	20767	163	-0.541783	-0.0774134	0.2301
SSL4.0CH08_20776	20776	163	0.521994	0.0791418	0.220127
ISL4.0CH08_20802	20802	163	-0.549526	-0.0733985	0.234036
ISL4.0CH08_20803	20803	163	1.17554	0.300651	0.617094
SSL4.0CH08_20825	20825	163	-1.26127	-0.252133	0.679825
SSL4.0CH08_20969	20969	163	0.492051	0.090511	0.205271
SSL4.0CH08_20983	20983	163	-1.8629	-0.304218	1.19196
SSL4.0CH08_20990	20990	163	-2.95434	-1.41095	2.44399
SSL4.0CH08_21000	21000	163	-1.7817	-0.282078	1.11543
SSL4.0CH08_21012	21012	163	-2.78175	-1.09104	2.21865
ISL4.0CH08_21056	21056	163	1.70713	0.47962	1.0472
ISL4.0CH08_21058	21058	163	1.05896	0.403081	0.535833
ISL4.0CH08_21129	21129	163	-1.3185	-0.313993	0.723115
SSL4.0CH08_21173	21173	163	0.515625	0.159206	0.216944
SSL4.0CH08_21175	21175	163	-0.82083	-0.221645	0.384111
ISL4.0CH08_21179	21179	163	-1.2431	-0.298542	0.666321
SSL4.0CH08_21213	21213	163	-2.10507	-0.350537	1.43393
ISL4.0CH08_21236	21236	163	1.86818	0.533759	1.19701
SSL4.0CH08_21273	21273	163	-2.12026	-0.580858	1.4498
SSL4.0CH08_21322	21322	163	-0.599987	-0.10174	0.260152
SSL4.0CH08_21328	21328	163	-1.9948	-0.326952	1.3212
ISL4.0CH08_21414	21414	163	-1.82647	-0.530986	1.15734
ISL4.0CH08_21419	21419	163	-1.85105	-0.48857	1.18064
SSL4.0CH08_21445	21445	163	-0.998582	-0.229253	0.49556
SSL4.0CH08_21476	21476	163	-0.315756	-0.201489	0.12344
ISL4.0CH08_21550	21550	163	1.74661	0.315553	1.08308
SSL4.0CH08_21615	21615	163	-1.70398	-0.464937	1.04436
SSL4.0CH08_21624	21624	163	-1.99872	-0.326727	1.32513
SSL4.0CH08_21652	21652	163	-2.27932	-0.809323	1.62079
SSL4.0CH08_21659	21659	163	-1.82468	-0.300453	1.15564
SSL4.0CH08_21716	21716	163	0.448056	0.287781	0.183953
SSL4.0CH08_21729	21729	163	-1.82468	-0.300453	1.15564
SSL4.0CH08_21772	21772	163	-1.66807	-0.267243	1.01223
SSL4.0CH08_21782	21782	163	-1.40414	-0.614805	0.79
SSL4.0CH08_21799	21799	163	-0.291816	-0.107138	0.113059
SSL4.0CH08_21804	21804	163	-1.17358	-0.193675	0.615691
SSL4.0CH08_21808	21808	163	-2.17974	-0.339341	1.51271
SSL4.0CH08_21907	21907	163	-2.2818	-0.842787	1.62352
SSL4.0CH08_21917	21917	163	-2.01097	-0.309895	1.33746
SSL4.0CH08_21952	21952	163	1.0129	0.281407	0.505001
SSL4.0CH08_21953	21953	163	-2.2171	-0.665716	1.55284
SSL4.0CH08_22000	22000	163	-0.627017	-0.276819	0.274476
SSL4.0CH08_22114	22114	163	-0.946187	-0.404206	0.46161
SSL4.0CH08_22123	22123	163	-2.28383	-0.363682	1.62576
SSL4.0CH08_22127	22127	163	0.0690239	0.012584	0.0245428
SSL4.0CH08_22129	22129	163	-1.22713	-0.368121	0.654543
SSL4.0CH08_22267	22267	163	-2.16678	-0.352569	1.49889
ISL4.0CH08_22285	22285	163	1.66586	0.427823	1.01027
SSL4.0CH08_22295	22295	163	-2.0812	-0.342347	1.40917
SSL4.0CH08_22429	22429	163	-1.80931	-0.292366	1.14119
SSL4.0CH08_22434	22434	163	-1.89469	-0.443884	1.22255
SSL4.0CH08_22450	22450	163	-1.3938	-0.233801	0.781793
SSL4.0CH08_22495	22495	163	-1.85823	-0.434724	1.18749
SSL4.0CH08_22661	22661	163	0.84262	0.322331	0.397207
SSL4.0CH08_22690	22690	163	1.91365	0.651649	1.24095
SSL4.0CH08_22751	22751	163	-3.16228	-1.20753	2.7288
SSL4.0CH08_22830	22830	163	-1.69257	-0.273489	1.0341
SSL4.0CH08_22939	22939	163	-1.09063	-0.465746	0.557448
SSL4.0CH08_23092	23092	163	-1.73587	-0.285149	1.07327
SSL4.0CH08_23108	23108	163	-1.73587	-0.285149	1.07327
SSL4.0CH08_23168	23168	163	-2.00158	-0.316584	1.328
SSL4.0CH08_23181	23181	163	-0.656137	-0.258231	0.29017
SSL4.0CH08_23214	23214	163	-1.09063	-0.465746	0.557448
SSL4.0CH08_23257	23257	163	-2.20832	-0.373528	1.54337
SSL4.0CH08_23269	23269	163	1.58296	0.619745	0.937908
SSL4.0CH08_23271	23271	163	-0.355595	-0.08907	0.1411
SSL4.0CH08_23275	23275	163	-1.09063	-0.465746	0.557448
SSL4.0CH08_23309	23309	163	-2.20832	-0.373528	1.54337
SSL4.0CH08_23322	23322	163	-2.20832	-0.373528	1.54337
ISL4.0CH08_23336	23336	163	-1.30426	-0.295231	0.712231
SSL4.0CH08_23341	23341	163	-2.20832	-0.373528	1.54337
SSL4.0CH08_23362	23362	163	-1.21812	-0.610465	0.647936
SSL4.0CH08_23380	23380	163	-1.9549	-0.320517	1.28145
SSL4.0CH08_23401	23401	163	-0.961114	-0.490201	0.471188
SSL4.0CH08_23429	23429	163	0.448056	0.287781	0.183953
SSL4.0CH08_23464	23464	163	-2.24468	-0.373689	1.58279
SSL4.0CH08_23483	23483	163	1.05522	0.870783	0.5333
SSL4.0CH08_23542	23542	163	-2.36128	-0.387078	1.71233
SSL4.0CH08_23576	23576	163	-1.94286	-0.336029	1.26957
SSL4.0CH08_23599	23599	163	-0.369075	-0.129706	0.147184
SSL4.0CH08_23636	23636	163	-0.0636121	-0.0204186	0.0225704
SSL4.0CH08_23641	23641	163	-0.816963	-0.2298	0.381803
SSL4.0CH08_23656	23656	163	-0.18226	-0.0721582	0.0677266
SSL4.0CH08_23664	23664	163	-1.44286	-0.247242	0.821087
SSL4.0CH08_23669	23669	163	0.859977	0.336737	0.407752
SSL4.0CH08_23760	23760	163	-1.28303	-0.327086	0.696147
SSL4.0CH08_23791	23791	163	-2.00459	-0.312172	1.33104
SSL4.0CH08_23806	23806	163	0.605901	0.215332	0.263266
ISL4.0CH08_23905	23905	163	0.951997	0.124196	0.465329
SSL4.0CH08_23920	23920	163	-1.2801	-0.206494	0.693944
SSL4.0CH08_24161	24161	163	-1.27204	-0.208174	0.687884
SSL4.0CH08_24472	24472	163	-2.06025	-0.33857	1.3876
[truncated: 38,450 more rows]

## Sheet: E-LoxC
Variant	Position	DF	t.Value	effect	-Log Base 10 p-value	Gene region
[truncated: 53,438 more rows]

[truncated: 1 more sheets: D-LoxC-subset]
