# Supplementary material for: Natural Genetic Diversity in Tomato Flavor Genes
Source: Front Plant Sci. 2021 Jun 4;12:642828. doi: 10.3389/fpls.2021.642828 (PMC8212054; doi:10.3389/fpls.2021.642828)
Supplement: Supplementary Table 2 — Genotyping of SVs detected using Lumpy (A). For all five genes and the complete Varitome collection. (B) For LoxC when excluding the accessions carrying LoxC-SP. [file Table_2.xlsx]

## Sheet: SV
Gene	Type	Initial position	Final position	INFO	BGV004584	BGV005895	BGV005912	BGV006175	BGV006208	BGV006225	BGV006229	BGV006230	BGV006231	BGV006232	BGV006234	BGV006235	BGV006327	BGV006336	BGV006347	BGV006353	BGV006370	BGV006454	BGV006457	BGV006478	BGV006753	BGV006768	BGV006775	BGV006777	BGV006779	BGV006792	BGV006806	BGV006825	BGV006828	BGV006852	BGV006859	BGV006865	BGV006867	BGV006881	BGV006896	BGV006899	BGV006901	BGV006904	BGV006906	BGV006907	BGV006910	BGV006927	BGV006931	BGV006934	BGV007015
ALMT9	Del	SL4.0ch06_42613909	SL4.0ch06_42617096	SUPP=16;SUPP_VEC=0000010000000111111001000000000000000000000000000000000000000100000000000000000000000000000000000000000100000000000000000000100001000000001000000000011000010000000000;SVLEN=-3187;SVTYPE=DEL;SVMETHOD=SURVIVOR1.0.7;CHR2=SL4.0ch06;END=42617096;CIPOS=-3,0;CIEND=0,0;STRANDS=+-	0	0	0	0	2	0	0	0	0	0	0	0	2	2	2	2	2	0	0	2	0	0	0	0	0	0	0	0	0	0	0	0	0	0	0	0	0	0	0	0	0	0	0	0	0
AAT1	Del	SL4.0ch08_616380	SL4.0ch08_616507	SUPP=2;SUPP_VEC=0000000000000000001000000000000000000000000000000000000000000000000000000000000000000000000000000000000000000000000000000000000001000000000000000000000000000000000000;SVLEN=-127;SVTYPE=DEL;SVMETHOD=SURVIVOR1.0.7;CHR2=SL4.0ch08;END=616507;CIPOS=0,0;CIEND=0,0;STRANDS=+-	0	0	0	0	0	0	0	0	0	0	0	0	0	0	0	0	2	0	0	0	0	0	0	0	0	0	0	0	0	0	0	0	0	0	0	0	0	0	0	0	0	0	0	0	0
	Del	SL4.0ch08_617507	SL4.0ch08_618650	SUPP=4;SUPP_VEC=0000000000000000000000000000000000000000000000000000000010100000000000000000000000000000000000000000000000000000000000000000000000000000000000000000000000000001100000;SVLEN=-1143;SVTYPE=DEL;SVMETHOD=SURVIVOR1.0.7;CHR2=SL4.0ch08;END=618650;CIPOS=0,0;CIEND=0,0;STRANDS=+-	0	0	0	0	0	0	0	0	0	0	0	0	0	0	0	0	0	0	0	0	0	0	0	0	0	0	0	0	0	0	0	0	0	0	0	0	0	0	0	0	0	0	0	0	0
LoxC	Del	SL4.0ch01_1121164	SL4.0ch01_1121455	SUPP=5;SUPP_VEC=0000000000000001100001000000000000000000000000000000000000000000000000000000000000000000000000000000000000000000000000000000000001000000001000000000000000000000000000;SVLEN=-291;SVTYPE=DEL;SVMETHOD=SURVIVOR1.0.7;CHR2=SL4.0ch01;END=1121455;CIPOS=-3,0;CIEND=0,0;STRANDS=+-	0	0	0	0	0	0	0	0	0	0	0	0	0	0	2	2	0	0	0	2	0	0	0	0	0	0	0	0	0	0	0	0	0	0	0	0	0	0	0	0	0	0	0	0	0
	Del	SL4.0ch01_1121303	SL4.0ch01_1122098	SUPP=9;SUPP_VEC=0001000100000000000000100001100000000000000000011000010000000000000000000000000000000000000000000000000000000000000000000000000000000000000000000000000000000000100000;SVLEN=-795;SVTYPE=DEL;SVMETHOD=SURVIVOR1.0.7;CHR2=SL4.0ch01;END=1122098;CIPOS=0,0;CIEND=0,0;STRANDS=+-	0	0	0	0	0	0	2	0	0	0	0	0	0	0	0	0	0	0	0	0	2	0	0	0	2	2	0	0	0	0	0	0	0	0	0	0	0	0	0	0	0	0	0	0	2
	Del	SL4.0ch01_1125227	SL4.0ch01_1125673	SUPP=11;SUPP_VEC=0000000100000000000001000000000000000000000000000000001011010000000000000000000000000000000000000000000000000000000000000000000001000000000000000000011000010000100000;SVLEN=-446;SVTYPE=DEL;SVMETHOD=SURVIVOR1.0.7;CHR2=SL4.0ch01;END=1125673;CIPOS=0,324;CIEND=0,32;STRANDS=+-	0	0	0	0	0	0	2	0	0	0	0	0	0	0	0	0	0	0	0	2	0	0	0	0	0	0	0	0	0	0	0	0	0	0	0	0	0	0	0	0	0	0	0	0	0
	Transloc	SL4.0ch01_1127480	SL4.0ch08_2469768	SUPP=5;SUPP_VEC=0000000000000000000000000000000000000000000000000000000101010000000000000000000000000000000000000000000000000000000000000000000001000000000000000000001000000000000000;SVLEN=0;SVTYPE=TRA;SVMETHOD=SURVIVOR1.0.7;CHR2=SL4.0ch08;END=2469768;CIPOS=0,0;CIEND=0,0;STRANDS=+-	0	0	0	0	0	0	0	0	0	0	0	0	0	0	0	0	0	0	0	0	0	0	0	0	0	0	0	0	0	0	0	0	0	0	0	0	0	0	0	0	0	0	0	0	0
[truncated: 113 more columns]

## Sheet: SV-LoxC-subset
Gene	Type	Initial position	Final position	INFO	BGV006347	BGV006353	BGV006753	BGV006779	BGV006792	BGV004584	BGV005895	BGV005912	BGV006175	BGV006225	BGV006231	BGV006232	BGV006234	BGV006235	BGV006454	BGV006768	BGV006775	BGV006777	BGV006806	BGV006825	BGV006828	BGV006852	BGV006859	BGV006865	BGV006867	BGV006896	BGV006899	BGV006901	BGV006904	BGV006906	BGV006907	BGV006927	BGV006931	BGV006934	BGV007023	BGV007339	BGV007854	BGV007857	BGV007860	BGV007862	BGV007863	BGV007864	BGV007865	BGV007867	BGV007870
LoxC	Del	SL4.0ch01_1121164	SL4.0ch01_1121455	SUPP=5;SUPP_VEC=0000000000000001100001000000000000000000000000000000000000000000000000000000000000000000000000000000000000000000000000000000000001000000001000000000000000000000000000;SVLEN=-291;SVTYPE=DEL;SVMETHOD=SURVIVOR1.0.7;CHR2=SL4.0ch01;END=1121455;CIPOS=-3,0;CIEND=0,0;STRANDS=+-	2	2	0	0	0	0	0	0	0	0	0	0	0	0	0	0	0	0	0	0	0	0	0	0	0	0	0	0	0	0	0	0	0	0	0	0	0	0	0	0	0	0	0	0	0
	Del	SL4.0ch01_1121303	SL4.0ch01_1122098	SUPP=9;SUPP_VEC=0001000100000000000000100001100000000000000000011000010000000000000000000000000000000000000000000000000000000000000000000000000000000000000000000000000000000000100000;SVLEN=-795;SVTYPE=DEL;SVMETHOD=SURVIVOR1.0.7;CHR2=SL4.0ch01;END=1122098;CIPOS=0,0;CIEND=0,0;STRANDS=+-	0	0	2	2	2	0	0	0	0	0	0	0	0	0	0	0	0	0	0	0	0	0	0	0	0	0	0	0	0	0	0	0	0	0	0	0	0	0	0	0	0	0	0	0	0
[truncated: 85 more columns]
