# Supplementary material for: Natural Genetic Diversity in Tomato Flavor Genes
Source: Front Plant Sci. 2021 Jun 4;12:642828. doi: 10.3389/fpls.2021.642828 (PMC8212054; doi:10.3389/fpls.2021.642828)
Supplement: Supplementary Table 3 — Genotyping table. Each column corresponds with a variant and the coordinate, reference and alternate alleles and variant annotation from SnpEff are included. Each row corresponds to an accession and the ID of the accession, Cluster at which belongs according to the haplotype clustering and subpopulation according to Razifard et al. (2020) are included. [file Table_3.xlsx]

## Sheet: A-LIN5
		ID	SL4.0ch09:3505158	SL4.0ch09:3505183	SL4.0ch09:3505235	SL4.0ch09:3505235	SL4.0ch09:3505252	SL4.0ch09:3505256	SL4.0ch09:3505271	SL4.0ch09:3505287	SL4.0ch09:3505299	SL4.0ch09:3505307	SL4.0ch09:3505314	SL4.0ch09:3505324	SL4.0ch09:3505347	SL4.0ch09:3505415	SL4.0ch09:3505417	SL4.0ch09:3505433	SL4.0ch09:3505436	SL4.0ch09:3505439	SL4.0ch09:3505480	SL4.0ch09:3505523	SL4.0ch09:3505523	SL4.0ch09:3505537	SL4.0ch09:3505537	SL4.0ch09:3505537	SL4.0ch09:3505610	SL4.0ch09:3505685	SL4.0ch09:3505856	SL4.0ch09:3505876	SL4.0ch09:3505927	SL4.0ch09:3505944	SL4.0ch09:3505946	SL4.0ch09:3505949	SL4.0ch09:3505954	SL4.0ch09:3505955	SL4.0ch09:3505981	SL4.0ch09:3505988	SL4.0ch09:3506009	SL4.0ch09:3506011	SL4.0ch09:3506107	SL4.0ch09:3506152	SL4.0ch09:3506336	SL4.0ch09:3506460	SL4.0ch09:3506462	SL4.0ch09:3506478	SL4.0ch09:3506553	SL4.0ch09:3506558	SL4.0ch09:3506560
		REF	T	CA	GT	GT	GCTT	AG	C	C	A	G	C	C	G	C	C	T	C	A	T	AATT	AATT	T	T	T	A	G	C	AT	GT	G	G	C	C	C	A	GTTAGC	T	C	AT	C	C	A	G	A	G	G	C
		ALT	C	C	GTT	G	G	A	T	A	G	A	T	G	A	T	T	C	T	C	C	A	*	TAAAA	TAA	TAAA	T	A	T	A	G	T	C	A	T	T	G	G	C	T	A	CT	CAT	C	A	G	A	A	T
Phylogeny	Cluster	ANN	C|upstream_gene_variant|MODIFIER|Solyc09g010080.4|gene:Solyc09g010080.4|transcript|mRNA:Solyc09g010080.4.1|protein_coding||c.-3067T>C|||||3025|,C|downstream_gene_variant|MODIFIER|Solyc09g010060.3|gene:Solyc09g010060.3|transcript|mRNA:Solyc09g010060.3.1|protein_coding||c.*4212T>C|||||3977|,C|downstream_gene_variant|MODIFIER|Solyc09g010070.1|gene:Solyc09g010070.1|transcript|mRNA:Solyc09g010070.1.1|…	C|upstream_gene_variant|MODIFIER|Solyc09g010080.4|gene:Solyc09g010080.4|transcript|mRNA:Solyc09g010080.4.1|protein_coding||c.-3041delA|||||2999|,C|downstream_gene_variant|MODIFIER|Solyc09g010060.3|gene:Solyc09g010060.3|transcript|mRNA:Solyc09g010060.3.1|protein_coding||c.*4238delA|||||4003|,C|downstream_gene_variant|MODIFIER|Solyc09g010070.1|gene:Solyc09g010070.1|transcript|mRNA:Solyc09g010070.1.…	GTT|upstream_gene_variant|MODIFIER|Solyc09g010080.4|gene:Solyc09g010080.4|transcript|mRNA:Solyc09g010080.4.1|protein_coding||c.-2989_-2988insT|||||2946|,GTT|downstream_gene_variant|MODIFIER|Solyc09g010060.3|gene:Solyc09g010060.3|transcript|mRNA:Solyc09g010060.3.1|protein_coding||c.*4290_*4291insT|||||4056|,GTT|downstream_gene_variant|MODIFIER|Solyc09g010070.1|gene:Solyc09g010070.1|transcript|mRNA…	G|upstream_gene_variant|MODIFIER|Solyc09g010080.4|gene:Solyc09g010080.4|transcript|mRNA:Solyc09g010080.4.1|protein_coding||c.-2989delT|||||2947|,G|downstream_gene_variant|MODIFIER|Solyc09g010060.3|gene:Solyc09g010060.3|transcript|mRNA:Solyc09g010060.3.1|protein_coding||c.*4290delT|||||4055|,G|downstream_gene_variant|MODIFIER|Solyc09g010070.1|gene:Solyc09g010070.1|transcript|mRNA:Solyc09g010070.1.…	G|upstream_gene_variant|MODIFIER|Solyc09g010080.4|gene:Solyc09g010080.4|transcript|mRNA:Solyc09g010080.4.1|protein_coding||c.-2972_-2970delCTT|||||2930|,G|downstream_gene_variant|MODIFIER|Solyc09g010060.3|gene:Solyc09g010060.3|transcript|mRNA:Solyc09g010060.3.1|protein_coding||c.*4307_*4309delCTT|||||4072|,G|downstream_gene_variant|MODIFIER|Solyc09g010070.1|gene:Solyc09g010070.1|transcript|mRNA:S…	A|upstream_gene_variant|MODIFIER|Solyc09g010080.4|gene:Solyc09g010080.4|transcript|mRNA:Solyc09g010080.4.1|protein_coding||c.-2968delG|||||2926|,A|downstream_gene_variant|MODIFIER|Solyc09g010060.3|gene:Solyc09g010060.3|transcript|mRNA:Solyc09g010060.3.1|protein_coding||c.*4311delG|||||4076|,A|downstream_gene_variant|MODIFIER|Solyc09g010070.1|gene:Solyc09g010070.1|transcript|mRNA:Solyc09g010070.1.…	T|upstream_gene_variant|MODIFIER|Solyc09g010080.4|gene:Solyc09g010080.4|transcript|mRNA:Solyc09g010080.4.1|protein_coding||c.-2954C>T|||||2912|,T|downstream_gene_variant|MODIFIER|Solyc09g010060.3|gene:Solyc09g010060.3|transcript|mRNA:Solyc09g010060.3.1|protein_coding||c.*4325C>T|||||4090|,T|downstream_gene_variant|MODIFIER|Solyc09g010070.1|gene:Solyc09g010070.1|transcript|mRNA:Solyc09g010070.1.1|…	A|upstream_gene_variant|MODIFIER|Solyc09g010080.4|gene:Solyc09g010080.4|transcript|mRNA:Solyc09g010080.4.1|protein_coding||c.-2938C>A|||||2896|,A|downstream_gene_variant|MODIFIER|Solyc09g010060.3|gene:Solyc09g010060.3|transcript|mRNA:Solyc09g010060.3.1|protein_coding||c.*4341C>A|||||4106|,A|downstream_gene_variant|MODIFIER|Solyc09g010070.1|gene:Solyc09g010070.1|transcript|mRNA:Solyc09g010070.1.1|…	G|upstream_gene_variant|MODIFIER|Solyc09g010080.4|gene:Solyc09g010080.4|transcript|mRNA:Solyc09g010080.4.1|protein_coding||c.-2926A>G|||||2884|,G|downstream_gene_variant|MODIFIER|Solyc09g010060.3|gene:Solyc09g010060.3|transcript|mRNA:Solyc09g010060.3.1|protein_coding||c.*4353A>G|||||4118|,G|downstream_gene_variant|MODIFIER|Solyc09g010070.1|gene:Solyc09g010070.1|transcript|mRNA:Solyc09g010070.1.1|…	A|upstream_gene_variant|MODIFIER|Solyc09g010080.4|gene:Solyc09g010080.4|transcript|mRNA:Solyc09g010080.4.1|protein_coding||c.-2918G>A|||||2876|,A|downstream_gene_variant|MODIFIER|Solyc09g010060.3|gene:Solyc09g010060.3|transcript|mRNA:Solyc09g010060.3.1|protein_coding||c.*4361G>A|||||4126|,A|downstream_gene_variant|MODIFIER|Solyc09g010070.1|gene:Solyc09g010070.1|transcript|mRNA:Solyc09g010070.1.1|…	T|upstream_gene_variant|MODIFIER|Solyc09g010080.4|gene:Solyc09g010080.4|transcript|mRNA:Solyc09g010080.4.1|protein_coding||c.-2911C>T|||||2869|,T|downstream_gene_variant|MODIFIER|Solyc09g010060.3|gene:Solyc09g010060.3|transcript|mRNA:Solyc09g010060.3.1|protein_coding||c.*4368C>T|||||4133|,T|downstream_gene_variant|MODIFIER|Solyc09g010070.1|gene:Solyc09g010070.1|transcript|mRNA:Solyc09g010070.1.1|…	G|upstream_gene_variant|MODIFIER|Solyc09g010080.4|gene:Solyc09g010080.4|transcript|mRNA:Solyc09g010080.4.1|protein_coding||c.-2901C>G|||||2859|,G|downstream_gene_variant|MODIFIER|Solyc09g010060.3|gene:Solyc09g010060.3|transcript|mRNA:Solyc09g010060.3.1|protein_coding||c.*4378C>G|||||4143|,G|downstream_gene_variant|MODIFIER|Solyc09g010070.1|gene:Solyc09g010070.1|transcript|mRNA:Solyc09g010070.1.1|…	A|upstream_gene_variant|MODIFIER|Solyc09g010080.4|gene:Solyc09g010080.4|transcript|mRNA:Solyc09g010080.4.1|protein_coding||c.-2878G>A|||||2836|,A|downstream_gene_variant|MODIFIER|Solyc09g010060.3|gene:Solyc09g010060.3|transcript|mRNA:Solyc09g010060.3.1|protein_coding||c.*4401G>A|||||4166|,A|downstream_gene_variant|MODIFIER|Solyc09g010070.1|gene:Solyc09g010070.1|transcript|mRNA:Solyc09g010070.1.1|…	T|upstream_gene_variant|MODIFIER|Solyc09g010080.4|gene:Solyc09g010080.4|transcript|mRNA:Solyc09g010080.4.1|protein_coding||c.-2810C>T|||||2768|,T|downstream_gene_variant|MODIFIER|Solyc09g010060.3|gene:Solyc09g010060.3|transcript|mRNA:Solyc09g010060.3.1|protein_coding||c.*4469C>T|||||4234|,T|downstream_gene_variant|MODIFIER|Solyc09g010070.1|gene:Solyc09g010070.1|transcript|mRNA:Solyc09g010070.1.1|…	T|upstream_gene_variant|MODIFIER|Solyc09g010080.4|gene:Solyc09g010080.4|transcript|mRNA:Solyc09g010080.4.1|protein_coding||c.-2808C>T|||||2766|,T|downstream_gene_variant|MODIFIER|Solyc09g010060.3|gene:Solyc09g010060.3|transcript|mRNA:Solyc09g010060.3.1|protein_coding||c.*4471C>T|||||4236|,T|downstream_gene_variant|MODIFIER|Solyc09g010070.1|gene:Solyc09g010070.1|transcript|mRNA:Solyc09g010070.1.1|…	C|upstream_gene_variant|MODIFIER|Solyc09g010080.4|gene:Solyc09g010080.4|transcript|mRNA:Solyc09g010080.4.1|protein_coding||c.-2792T>C|||||2750|,C|downstream_gene_variant|MODIFIER|Solyc09g010060.3|gene:Solyc09g010060.3|transcript|mRNA:Solyc09g010060.3.1|protein_coding||c.*4487T>C|||||4252|,C|downstream_gene_variant|MODIFIER|Solyc09g010070.1|gene:Solyc09g010070.1|transcript|mRNA:Solyc09g010070.1.1|…	T|upstream_gene_variant|MODIFIER|Solyc09g010080.4|gene:Solyc09g010080.4|transcript|mRNA:Solyc09g010080.4.1|protein_coding||c.-2789C>T|||||2747|,T|downstream_gene_variant|MODIFIER|Solyc09g010060.3|gene:Solyc09g010060.3|transcript|mRNA:Solyc09g010060.3.1|protein_coding||c.*4490C>T|||||4255|,T|downstream_gene_variant|MODIFIER|Solyc09g010070.1|gene:Solyc09g010070.1|transcript|mRNA:Solyc09g010070.1.1|…	C|upstream_gene_variant|MODIFIER|Solyc09g010080.4|gene:Solyc09g010080.4|transcript|mRNA:Solyc09g010080.4.1|protein_coding||c.-2786A>C|||||2744|,C|downstream_gene_variant|MODIFIER|Solyc09g010060.3|gene:Solyc09g010060.3|transcript|mRNA:Solyc09g010060.3.1|protein_coding||c.*4493A>C|||||4258|,C|downstream_gene_variant|MODIFIER|Solyc09g010070.1|gene:Solyc09g010070.1|transcript|mRNA:Solyc09g010070.1.1|…	C|upstream_gene_variant|MODIFIER|Solyc09g010080.4|gene:Solyc09g010080.4|transcript|mRNA:Solyc09g010080.4.1|protein_coding||c.-2745T>C|||||2703|,C|downstream_gene_variant|MODIFIER|Solyc09g010060.3|gene:Solyc09g010060.3|transcript|mRNA:Solyc09g010060.3.1|protein_coding||c.*4534T>C|||||4299|,C|downstream_gene_variant|MODIFIER|Solyc09g010070.1|gene:Solyc09g010070.1|transcript|mRNA:Solyc09g010070.1.1|…	A|upstream_gene_variant|MODIFIER|Solyc09g010080.4|gene:Solyc09g010080.4|transcript|mRNA:Solyc09g010080.4.1|protein_coding||c.-2701_-2699delATT|||||2659|,A|downstream_gene_variant|MODIFIER|Solyc09g010060.3|gene:Solyc09g010060.3|transcript|mRNA:Solyc09g010060.3.1|protein_coding||c.*4578_*4580delATT|||||4343|,A|downstream_gene_variant|MODIFIER|Solyc09g010070.1|gene:Solyc09g010070.1|transcript|mRNA:S…	.	TAAAA|upstream_gene_variant|MODIFIER|Solyc09g010080.4|gene:Solyc09g010080.4|transcript|mRNA:Solyc09g010080.4.1|protein_coding||c.-2688_-2687insAAAA|||||2645|,TAAAA|downstream_gene_variant|MODIFIER|Solyc09g010060.3|gene:Solyc09g010060.3|transcript|mRNA:Solyc09g010060.3.1|protein_coding||c.*4591_*4592insAAAA|||||4357|,TAAAA|downstream_gene_variant|MODIFIER|Solyc09g010070.1|gene:Solyc09g010070.1|tra…	TAA|upstream_gene_variant|MODIFIER|Solyc09g010080.4|gene:Solyc09g010080.4|transcript|mRNA:Solyc09g010080.4.1|protein_coding||c.-2688_-2687insAA|||||2645|,TAA|downstream_gene_variant|MODIFIER|Solyc09g010060.3|gene:Solyc09g010060.3|transcript|mRNA:Solyc09g010060.3.1|protein_coding||c.*4591_*4592insAA|||||4357|,TAA|downstream_gene_variant|MODIFIER|Solyc09g010070.1|gene:Solyc09g010070.1|transcript|mR…	TAAA|upstream_gene_variant|MODIFIER|Solyc09g010080.4|gene:Solyc09g010080.4|transcript|mRNA:Solyc09g010080.4.1|protein_coding||c.-2688_-2687insAAA|||||2645|,TAAA|downstream_gene_variant|MODIFIER|Solyc09g010060.3|gene:Solyc09g010060.3|transcript|mRNA:Solyc09g010060.3.1|protein_coding||c.*4591_*4592insAAA|||||4357|,TAAA|downstream_gene_variant|MODIFIER|Solyc09g010070.1|gene:Solyc09g010070.1|transcri…	T|upstream_gene_variant|MODIFIER|Solyc09g010080.4|gene:Solyc09g010080.4|transcript|mRNA:Solyc09g010080.4.1|protein_coding||c.-2615A>T|||||2573|,T|downstream_gene_variant|MODIFIER|Solyc09g010060.3|gene:Solyc09g010060.3|transcript|mRNA:Solyc09g010060.3.1|protein_coding||c.*4664A>T|||||4429|,T|downstream_gene_variant|MODIFIER|Solyc09g010070.1|gene:Solyc09g010070.1|transcript|mRNA:Solyc09g010070.1.1|…	A|upstream_gene_variant|MODIFIER|Solyc09g010080.4|gene:Solyc09g010080.4|transcript|mRNA:Solyc09g010080.4.1|protein_coding||c.-2540G>A|||||2498|,A|downstream_gene_variant|MODIFIER|Solyc09g010060.3|gene:Solyc09g010060.3|transcript|mRNA:Solyc09g010060.3.1|protein_coding||c.*4739G>A|||||4504|,A|downstream_gene_variant|MODIFIER|Solyc09g010070.1|gene:Solyc09g010070.1|transcript|mRNA:Solyc09g010070.1.1|…	T|upstream_gene_variant|MODIFIER|Solyc09g010080.4|gene:Solyc09g010080.4|transcript|mRNA:Solyc09g010080.4.1|protein_coding||c.-2369C>T|||||2327|,T|downstream_gene_variant|MODIFIER|Solyc09g010060.3|gene:Solyc09g010060.3|transcript|mRNA:Solyc09g010060.3.1|protein_coding||c.*4910C>T|||||4675|,T|downstream_gene_variant|MODIFIER|Solyc09g010070.1|gene:Solyc09g010070.1|transcript|mRNA:Solyc09g010070.1.1|…	A|upstream_gene_variant|MODIFIER|Solyc09g010080.4|gene:Solyc09g010080.4|transcript|mRNA:Solyc09g010080.4.1|protein_coding||c.-2348delT|||||2306|,A|downstream_gene_variant|MODIFIER|Solyc09g010060.3|gene:Solyc09g010060.3|transcript|mRNA:Solyc09g010060.3.1|protein_coding||c.*4931delT|||||4696|,A|downstream_gene_variant|MODIFIER|Solyc09g010070.1|gene:Solyc09g010070.1|transcript|mRNA:Solyc09g010070.1.…	G|upstream_gene_variant|MODIFIER|Solyc09g010080.4|gene:Solyc09g010080.4|transcript|mRNA:Solyc09g010080.4.1|protein_coding||c.-2297delT|||||2255|,G|downstream_gene_variant|MODIFIER|Solyc09g010060.3|gene:Solyc09g010060.3|transcript|mRNA:Solyc09g010060.3.1|protein_coding||c.*4982delT|||||4747|,G|downstream_gene_variant|MODIFIER|Solyc09g010070.1|gene:Solyc09g010070.1|transcript|mRNA:Solyc09g010070.1.…	T|upstream_gene_variant|MODIFIER|Solyc09g010080.4|gene:Solyc09g010080.4|transcript|mRNA:Solyc09g010080.4.1|protein_coding||c.-2281G>T|||||2239|,T|downstream_gene_variant|MODIFIER|Solyc09g010060.3|gene:Solyc09g010060.3|transcript|mRNA:Solyc09g010060.3.1|protein_coding||c.*4998G>T|||||4763|,T|downstream_gene_variant|MODIFIER|Solyc09g010070.1|gene:Solyc09g010070.1|transcript|mRNA:Solyc09g010070.1.1|…	C|upstream_gene_variant|MODIFIER|Solyc09g010080.4|gene:Solyc09g010080.4|transcript|mRNA:Solyc09g010080.4.1|protein_coding||c.-2279G>C|||||2237|,C|downstream_gene_variant|MODIFIER|Solyc09g010060.3|gene:Solyc09g010060.3|transcript|mRNA:Solyc09g010060.3.1|protein_coding||c.*5000G>C|||||4765|,C|downstream_gene_variant|MODIFIER|Solyc09g010070.1|gene:Solyc09g010070.1|transcript|mRNA:Solyc09g010070.1.1|…	A|upstream_gene_variant|MODIFIER|Solyc09g010080.4|gene:Solyc09g010080.4|transcript|mRNA:Solyc09g010080.4.1|protein_coding||c.-2276C>A|||||2234|,A|downstream_gene_variant|MODIFIER|Solyc09g010060.3|gene:Solyc09g010060.3|transcript|mRNA:Solyc09g010060.3.1|protein_coding||c.*5003C>A|||||4768|,A|downstream_gene_variant|MODIFIER|Solyc09g010070.1|gene:Solyc09g010070.1|transcript|mRNA:Solyc09g010070.1.1|…	T|upstream_gene_variant|MODIFIER|Solyc09g010080.4|gene:Solyc09g010080.4|transcript|mRNA:Solyc09g010080.4.1|protein_coding||c.-2271C>T|||||2229|,T|downstream_gene_variant|MODIFIER|Solyc09g010060.3|gene:Solyc09g010060.3|transcript|mRNA:Solyc09g010060.3.1|protein_coding||c.*5008C>T|||||4773|,T|downstream_gene_variant|MODIFIER|Solyc09g010070.1|gene:Solyc09g010070.1|transcript|mRNA:Solyc09g010070.1.1|…	T|upstream_gene_variant|MODIFIER|Solyc09g010080.4|gene:Solyc09g010080.4|transcript|mRNA:Solyc09g010080.4.1|protein_coding||c.-2270C>T|||||2228|,T|downstream_gene_variant|MODIFIER|Solyc09g010060.3|gene:Solyc09g010060.3|transcript|mRNA:Solyc09g010060.3.1|protein_coding||c.*5009C>T|||||4774|,T|downstream_gene_variant|MODIFIER|Solyc09g010070.1|gene:Solyc09g010070.1|transcript|mRNA:Solyc09g010070.1.1|…	G|upstream_gene_variant|MODIFIER|Solyc09g010080.4|gene:Solyc09g010080.4|transcript|mRNA:Solyc09g010080.4.1|protein_coding||c.-2244A>G|||||2202|,G|downstream_gene_variant|MODIFIER|Solyc09g010060.3|gene:Solyc09g010060.3|transcript|mRNA:Solyc09g010060.3.1|protein_coding||c.*5035A>G|||||4800|,G|downstream_gene_variant|MODIFIER|Solyc09g010070.1|gene:Solyc09g010070.1|transcript|mRNA:Solyc09g010070.1.1|…	G|upstream_gene_variant|MODIFIER|Solyc09g010080.4|gene:Solyc09g010080.4|transcript|mRNA:Solyc09g010080.4.1|protein_coding||c.-2236_-2232delTTAGC|||||2194|,G|downstream_gene_variant|MODIFIER|Solyc09g010060.3|gene:Solyc09g010060.3|transcript|mRNA:Solyc09g010060.3.1|protein_coding||c.*5043_*5047delTTAGC|||||4808|,G|downstream_gene_variant|MODIFIER|Solyc09g010070.1|gene:Solyc09g010070.1|transcript|mR…	C|upstream_gene_variant|MODIFIER|Solyc09g010080.4|gene:Solyc09g010080.4|transcript|mRNA:Solyc09g010080.4.1|protein_coding||c.-2216T>C|||||2174|,C|downstream_gene_variant|MODIFIER|Solyc09g010060.3|gene:Solyc09g010060.3|transcript|mRNA:Solyc09g010060.3.1|protein_coding||c.*5063T>C|||||4828|,C|downstream_gene_variant|MODIFIER|Solyc09g010070.1|gene:Solyc09g010070.1|transcript|mRNA:Solyc09g010070.1.1|…	T|upstream_gene_variant|MODIFIER|Solyc09g010080.4|gene:Solyc09g010080.4|transcript|mRNA:Solyc09g010080.4.1|protein_coding||c.-2214C>T|||||2172|,T|downstream_gene_variant|MODIFIER|Solyc09g010060.3|gene:Solyc09g010060.3|transcript|mRNA:Solyc09g010060.3.1|protein_coding||c.*5065C>T|||||4830|,T|downstream_gene_variant|MODIFIER|Solyc09g010070.1|gene:Solyc09g010070.1|transcript|mRNA:Solyc09g010070.1.1|…	A|upstream_gene_variant|MODIFIER|Solyc09g010080.4|gene:Solyc09g010080.4|transcript|mRNA:Solyc09g010080.4.1|protein_coding||c.-2117delT|||||2075|,A|downstream_gene_variant|MODIFIER|Solyc09g010060.3|gene:Solyc09g010060.3|transcript|mRNA:Solyc09g010060.3.1|protein_coding||c.*5162delT|||||4927|,A|downstream_gene_variant|MODIFIER|Solyc09g010070.1|gene:Solyc09g010070.1|transcript|mRNA:Solyc09g010070.1.…	CT|upstream_gene_variant|MODIFIER|Solyc09g010080.4|gene:Solyc09g010080.4|transcript|mRNA:Solyc09g010080.4.1|protein_coding||c.-2073_-2072insT|||||2030|,CT|downstream_gene_variant|MODIFIER|Solyc09g010060.3|gene:Solyc09g010060.3|transcript|mRNA:Solyc09g010060.3.1|protein_coding||c.*5206_*5207insT|||||4972|,CT|downstream_gene_variant|MODIFIER|Solyc09g010070.1|gene:Solyc09g010070.1|transcript|mRNA:So…	CAT|upstream_gene_variant|MODIFIER|Solyc09g010080.4|gene:Solyc09g010080.4|transcript|mRNA:Solyc09g010080.4.1|protein_coding||c.-1889_-1888insAT|||||1846|,CAT|downstream_gene_variant|MODIFIER|Solyc09g010070.1|gene:Solyc09g010070.1|transcript|mRNA:Solyc09g010070.1.1|protein_coding||c.*3053_*3054insAT|||||3054|,CAT|intergenic_region|MODIFIER|Solyc09g010070.1-Solyc09g010080.4|gene:Solyc09g010070.1-ge…	C|upstream_gene_variant|MODIFIER|Solyc09g010080.4|gene:Solyc09g010080.4|transcript|mRNA:Solyc09g010080.4.1|protein_coding||c.-1765A>C|||||1723|,C|downstream_gene_variant|MODIFIER|Solyc09g010070.1|gene:Solyc09g010070.1|transcript|mRNA:Solyc09g010070.1.1|protein_coding||c.*3177A>C|||||3177|,C|intergenic_region|MODIFIER|Solyc09g010070.1-Solyc09g010080.4|gene:Solyc09g010070.1-gene:Solyc09g010080.4|in…	A|upstream_gene_variant|MODIFIER|Solyc09g010080.4|gene:Solyc09g010080.4|transcript|mRNA:Solyc09g010080.4.1|protein_coding||c.-1763G>A|||||1721|,A|downstream_gene_variant|MODIFIER|Solyc09g010070.1|gene:Solyc09g010070.1|transcript|mRNA:Solyc09g010070.1.1|protein_coding||c.*3179G>A|||||3179|,A|intergenic_region|MODIFIER|Solyc09g010070.1-Solyc09g010080.4|gene:Solyc09g010070.1-gene:Solyc09g010080.4|in…	G|upstream_gene_variant|MODIFIER|Solyc09g010080.4|gene:Solyc09g010080.4|transcript|mRNA:Solyc09g010080.4.1|protein_coding||c.-1747A>G|||||1705|,G|downstream_gene_variant|MODIFIER|Solyc09g010070.1|gene:Solyc09g010070.1|transcript|mRNA:Solyc09g010070.1.1|protein_coding||c.*3195A>G|||||3195|,G|intergenic_region|MODIFIER|Solyc09g010070.1-Solyc09g010080.4|gene:Solyc09g010070.1-gene:Solyc09g010080.4|in…	A|upstream_gene_variant|MODIFIER|Solyc09g010080.4|gene:Solyc09g010080.4|transcript|mRNA:Solyc09g010080.4.1|protein_coding||c.-1672G>A|||||1630|,A|downstream_gene_variant|MODIFIER|Solyc09g010070.1|gene:Solyc09g010070.1|transcript|mRNA:Solyc09g010070.1.1|protein_coding||c.*3270G>A|||||3270|,A|intergenic_region|MODIFIER|Solyc09g010070.1-Solyc09g010080.4|gene:Solyc09g010070.1-gene:Solyc09g010080.4|in…	A|upstream_gene_variant|MODIFIER|Solyc09g010080.4|gene:Solyc09g010080.4|transcript|mRNA:Solyc09g010080.4.1|protein_coding||c.-1667G>A|||||1625|,A|downstream_gene_variant|MODIFIER|Solyc09g010070.1|gene:Solyc09g010070.1|transcript|mRNA:Solyc09g010070.1.1|protein_coding||c.*3275G>A|||||3275|,A|intergenic_region|MODIFIER|Solyc09g010070.1-Solyc09g010080.4|gene:Solyc09g010070.1-gene:Solyc09g010080.4|in…	T|upstream_gene_variant|MODIFIER|Solyc09g010080.4|gene:Solyc09g010080.4|transcript|mRNA:Solyc09g010080.4.1|protein_coding||c.-1665C>T|||||1623|,T|downstream_gene_variant|MODIFIER|Solyc09g010070.1|gene:Solyc09g010070.1|transcript|mRNA:Solyc09g010070.1.1|protein_coding||c.*3277C>T|||||3277|,T|intergenic_region|MODIFIER|Solyc09g010070.1-Solyc09g010080.4|gene:Solyc09g010070.1-gene:Solyc09g010080.4|in…
SP_SECU	Cluster I	BGV006208	0	0	1	0	0	0	0	0	0	1	0	0	1	2	0	0	0	0	2	0	2	0	0	0	0	2	0	0	2	0	0	0	2	0	0	0	2	0	NA	0	0	2	2	0	0	2	0
SP_PER	Cluster I	BGV006347	0	0	0	0	0	0	0	0	0	2	0	0	2	2	0	0	0	0	2	2	0	2	0	0	0	0	0	2	2	0	2	2	0	0	2	2	0	0	0	0	0	0	0	0	NA	NA	NA
SP_PER	Cluster I	BGV006353	0	0	0	0	0	0	0	0	0	2	0	0	2	2	0	0	0	0	2	2	0	2	0	0	0	0	NA	NA	2	0	2	2	NA	NA	2	2	0	0	0	0	0	0	0	0	0	NA	NA
SP_NECU	Cluster I	BGV006775	0	0	0	0	0	0	0	0	0	0	0	0	0	0	0	0	0	0	2	0	0	0	0	0	0	0	0	0	0	0	0	0	0	0	0	0	0	0	0	0	2	0	0	0	NA	NA	NA
SLC_ECU	Cluster I	BGV006777	0	0	0	0	0	0	0	0	0	2	0	0	2	2	0	0	0	0	2	2	0	2	0	0	0	0	0	0	2	0	2	2	0	0	2	2	0	0	0	0	0	2	2	0	2	2	2
SLC_ECU	Cluster I	BGV006806	0	0	0	0	0	0	0	0	0	2	0	0	2	2	0	0	0	0	2	2	0	2	0	0	0	0	0	0	2	0	2	2	0	0	2	2	0	0	0	0	0	2	2	0	2	2	2
SLC_ECU	Cluster I	BGV006828	0	0	0	0	0	0	0	0	0	2	0	0	2	2	0	0	0	0	2	0	2	0	0	0	0	2	0	0	2	0	0	0	2	0	0	0	2	0	NA	0	0	2	2	0	0	2	0
SP_NECU	Cluster I	BGV007109	0	0	0	0	0	0	0	0	0	2	0	0	2	2	0	0	0	0	2	0	2	0	0	0	0	2	0	0	2	0	0	0	2	0	0	0	2	0	NA	0	0	2	2	0	0	2	0
SP_NECU	Cluster I	BGV007111	0	0	0	0	0	0	0	0	0	2	0	0	2	2	0	0	0	0	2	0	2	0	0	0	0	2	0	0	2	0	0	0	2	0	0	0	2	0	2	0	0	2	2	0	0	2	0
SP_NECU	Cluster I	BGV007149	0	0	0	0	0	0	0	0	0	0	0	0	0	0	0	0	0	0	2	0	0	0	0	0	0	0	0	0	0	0	0	0	0	0	0	0	0	0	0	0	0	0	0	0	0	0	0
SP_SECU	Cluster I	BGV007151	0	0	2	0	0	0	0	0	0	2	0	0	2	2	0	0	0	0	2	0	2	0	0	0	0	2	0	0	2	0	0	0	2	0	0	0	2	0	NA	0	0	2	2	0	0	2	0
SP_NECU	Cluster I	BGV007152	0	0	0	0	0	0	0	0	0	0	0	0	0	0	0	0	0	0	1	0	0	0	0	0	0	0	0	0	0	0	0	0	0	0	0	0	0	0	0	0	2	0	0	0	0	NA	NA
SP_NECU	Cluster I	BGV007158	0	0	0	0	0	0	0	0	0	2	0	0	2	2	0	0	0	0	2	2	0	2	0	0	0	0	NA	NA	2	0	2	2	0	0	2	2	0	0	0	0	0	2	2	0	2	2	2
SP_NECU	Cluster I	BGV007161	0	0	0	0	0	0	0	0	0	0	0	0	0	0	0	0	0	0	2	0	0	0	0	0	0	0	0	0	0	0	0	0	0	0	0	0	0	0	0	0	2	0	0	0	NA	NA	NA
SP_NECU	Cluster I	BGV007169	0	0	0	0	0	0	0	0	0	0	0	0	0	0	0	0	0	0	2	0	0	0	0	0	0	0	0	0	0	0	0	0	0	0	0	0	0	0	0	0	2	0	0	0	0	NA	NA
SP_NECU	Cluster I	BGV007181	0	0	0	0	0	0	0	0	0	0	0	0	0	0	0	0	0	0	2	0	0	0	0	0	0	0	0	0	0	0	0	0	0	0	0	0	0	0	0	0	2	0	0	0	0	NA	NA
SP_NECU	Cluster I	BGV007194	0	0	0	0	0	0	0	0	0	1	0	0	1	1	0	0	0	0	2	1	0	1	0	0	0	0	0	0	1	0	1	1	0	0	1	1	0	0	0	0	1	1	1	0	1	1	1
SP_PER	Cluster I	BGV007198	0	0	0	0	0	0	0	0	0	1	0	0	1	1	0	0	0	0	2	0	1	0	0	0	0	1	0	0	1	0	1	1	0	0	1	0	0	0	0	0	1	1	1	0	0	1	0
SP_SECU	Cluster I	BGV007339	0	0	0	0	0	0	0	0	0	0	0	0	0	0	0	0	0	0	2	NA	NA	0	0	0	0	0	NA	2	0	0	0	0	0	0	0	0	0	0	0	0	0	0	0	0	0	0	0
SP_SECU	Cluster I	BGV007366	0	0	2	0	0	0	0	0	0	2	0	0	2	2	0	0	0	0	2	0	2	0	0	0	0	2	0	0	2	0	0	0	2	0	0	0	2	0	2	0	0	2	2	0	0	2	0
SLC_ECU	Cluster I	BGV007992	0	0	0	0	0	0	0	0	0	2	0	0	2	2	0	0	0	0	2	0	2	0	0	0	0	2	0	0	2	0	0	0	2	0	0	0	2	0	0	0	0	0	0	0	0	NA	NA
SP_PER	Cluster II	BGV006327	2	2	0	2	2	2	0	2	2	0	2	2	0	0	2	2	2	2	2	0	0	0	2	0	0	0	2	2	2	2	0	0	0	2	0	0	2	2	2	0	0	2	2	2	0	2	0
SP_PER	Cluster II	BGV006336	0	2	0	0	0	0	0	0	0	2	0	0	2	0	2	2	2	2	2	NA	NA	0	0	2	0	0	2	2	NA	NA	NA	NA	NA	NA	0	0	2	2	NA	NA	0	NA	NA	NA	0	2	0
SP_PER	Cluster II	BGV006370	0	2	0	2	2	2	0	2	2	0	2	2	0	0	2	2	2	2	2	0	0	0	2	0	0	0	2	2	2	2	0	0	0	2	0	0	2	2	2	0	0	2	2	2	0	2	0
SP_PER	Cluster II	BGV006454	NA	2	0	2	2	2	0	2	2	0	2	2	0	0	2	2	2	2	2	0	0	0	2	0	0	NA	2	NA	NA	NA	0	0	NA	NA	NA	NA	NA	NA	NA	0	0	2	2	2	0	2	0
SP_PER	Cluster II	BGV006457	0	2	0	2	2	2	0	2	2	0	2	2	0	0	2	2	2	2	2	0	0	0	2	0	0	0	2	2	2	2	0	0	0	2	0	0	2	2	2	0	0	2	2	2	0	2	0
SP_PER	Cluster II	BGV006478	2	2	0	2	2	2	2	2	2	0	2	2	0	0	2	2	2	2	2	0	0	0	2	0	0	0	2	2	2	2	0	0	0	2	0	0	2	2	2	0	0	2	2	0	0	2	0
SLC_PER	Cluster II	BGV007989	0	2	0	0	0	0	0	0	0	2	0	0	2	0	2	2	2	2	2	0	0	0	0	2	0	0	2	2	2	2	0	0	0	2	0	0	2	2	2	0	0	2	2	0	0	2	0
SLC_PER	Cluster II	BGV008225	2	2	0	2	2	2	2	2	2	0	2	2	0	0	2	2	2	2	2	0	0	0	2	0	0	0	2	2	2	2	0	0	0	2	0	0	2	2	2	0	0	2	2	2	0	2	0
SP_PER	Cluster II	BGV015380	0	2	0	2	2	2	0	2	2	0	2	2	0	0	2	2	2	2	2	2	0	2	0	0	0	0	2	NA	2	2	0	0	0	2	0	0	2	2	2	0	0	0	0	0	0	0	0
SP_PER	Cluster II	BGV015382	0	2	0	2	2	2	0	2	2	0	2	2	0	0	2	2	2	2	2	2	0	2	0	0	0	0	2	2	2	2	0	0	0	2	0	0	2	NA	2	0	0	0	0	0	0	0	0
SP_PER	Cluster II	BGV016047	0	2	0	2	2	2	0	2	2	0	2	2	0	0	2	2	2	2	2	2	0	2	0	0	0	0	2	2	2	2	0	0	0	2	0	0	2	2	2	0	0	0	0	0	0	0	0
SLC_ECU	Cluster III	BGV006229	0	0	0	0	0	0	0	0	0	2	0	0	2	2	0	0	0	0	2	2	0	2	0	0	0	0	0	0	2	0	2	2	0	0	2	2	0	0	0	0	0	2	2	0	2	2	2
SLC_ECU	Cluster III	BGV006231	0	0	0	0	0	0	0	0	0	2	0	0	2	2	0	0	0	0	2	2	0	2	0	0	0	0	0	0	2	0	2	2	0	0	2	2	0	0	0	0	0	2	2	0	2	2	2
SLC_ECU	Cluster III	BGV006896	0	0	0	0	0	0	0	0	0	1	0	0	1	2	0	0	0	0	2	1	0	1	0	0	0	0	0	0	2	0	2	2	0	0	2	2	0	0	0	0	0	1	1	0	2	2	2
SLC_ECU	Cluster III	BGV006899	0	0	0	0	0	0	0	0	0	2	0	0	2	2	0	0	0	0	2	2	0	2	0	0	0	0	0	NA	2	NA	2	2	NA	NA	2	2	0	0	0	0	0	2	2	0	2	2	2
SLC_ECU	Cluster III	BGV006904	0	0	0	0	0	0	0	0	0	2	0	0	2	2	0	0	0	0	2	2	0	2	0	0	0	0	0	0	2	0	2	2	0	0	2	2	0	0	0	0	0	2	2	0	2	2	2
SLC_ECU	Cluster III	BGV006906	0	0	0	0	0	0	0	0	0	2	0	0	2	2	0	0	0	0	2	2	0	2	0	0	0	0	0	0	2	0	2	2	0	0	2	2	0	0	0	0	0	2	2	0	2	2	2
SLC_ECU	Cluster III	BGV006907	0	0	0	0	0	0	0	0	0	2	0	0	2	2	0	0	0	0	2	2	0	2	0	0	0	0	0	0	2	0	2	2	0	0	2	2	0	0	0	0	0	2	2	0	2	2	2
SLC_ECU	Cluster III	BGV007015	0	0	0	0	0	0	0	0	0	2	0	0	2	2	0	0	0	0	2	2	0	2	0	0	0	0	0	0	2	0	2	2	0	0	2	2	0	0	0	0	0	2	2	0	2	2	2
SLC_ECU	Cluster III	BGV007017	0	0	0	0	0	0	0	0	0	2	0	0	2	2	0	0	0	0	2	2	0	2	0	0	0	0	0	0	2	0	2	2	0	0	2	2	0	0	0	0	0	2	2	0	2	2	2
SLC_ECU	Cluster III	BGV007023	0	0	0	0	0	0	0	0	0	2	0	0	2	2	0	0	0	0	2	2	0	2	0	0	0	0	0	0	2	0	2	2	0	0	2	2	0	0	0	0	0	2	2	0	2	2	2
SLC_ECU	Cluster III	BGV008058	0	0	0	0	0	0	0	0	0	2	0	0	2	2	0	0	0	0	2	2	0	2	0	0	0	0	0	0	2	0	2	2	0	0	2	2	0	0	0	0	0	2	2	0	2	2	2
SLC_ECU	Cluster IV	BGV005912	0	0	0	0	0	0	0	0	0	0	0	0	0	0	0	0	0	0	0	0	0	0	0	0	0	0	0	0	0	0	0	0	0	0	0	0	0	0	0	0	0	0	0	0	0	0	0
SLC_ECU	Cluster IV	BGV006175	0	0	0	0	0	0	0	0	0	0	0	0	0	0	0	0	0	0	0	0	0	0	0	0	0	0	0	0	0	0	0	0	0	0	0	0	0	0	0	0	0	0	0	0	NA	NA	NA
SLC_ECU	Cluster IV	BGV006234	0	0	0	0	0	0	0	0	0	0	0	0	0	0	0	0	0	0	0	0	0	0	0	0	0	0	0	0	0	0	0	0	0	0	0	0	0	0	0	0	0	0	0	0	0	0	0
SLC_ECU	Cluster IV	BGV006753	0	0	0	0	0	0	0	0	0	0	0	0	0	0	0	0	0	0	0	0	0	0	0	0	0	0	0	0	0	0	0	0	0	0	0	0	0	0	0	0	0	0	0	0	0	0	0
SLC_PER	Cluster IV	BGV006825	0	0	0	0	0	0	0	0	0	0	0	0	0	0	0	0	0	0	0	0	0	0	0	0	0	0	0	0	0	0	0	0	0	0	0	0	0	0	0	0	0	0	0	0	0	0	0
SLC_ECU	Cluster IV	BGV006852	0	0	0	0	0	0	0	0	0	0	0	0	0	0	0	0	0	0	0	0	0	0	0	0	0	0	0	0	0	0	0	0	0	0	0	0	0	0	0	0	0	0	0	0	0	0	0
SLC_ECU	Cluster IV	BGV006859	0	0	0	0	0	0	0	0	0	0	0	0	0	0	0	0	0	0	0	0	0	0	0	0	0	0	0	0	0	0	0	0	0	0	0	0	0	0	0	0	0	0	0	0	0	0	0
SLC_ECU	Cluster IV	BGV006865	0	0	0	0	0	0	0	0	0	0	0	0	0	0	0	0	0	0	0	0	0	0	0	0	0	0	0	0	0	0	0	0	0	0	0	0	0	0	0	0	0	0	0	0	0	0	0
SLC_ECU	Cluster IV	BGV006901	0	0	0	0	0	0	0	0	0	0	0	0	0	0	0	0	0	0	0	0	0	0	0	0	0	0	0	0	0	0	0	0	0	0	0	0	0	0	0	0	0	0	0	0	0	0	0
SLC_ECU	Cluster IV	BGV006927	0	0	0	0	0	0	0	0	0	0	0	0	0	0	0	0	0	0	0	0	0	0	0	0	0	0	0	0	0	0	0	0	0	0	0	0	0	0	0	0	0	0	0	0	0	0	0
SLC_ECU	Cluster IV	BGV006931	0	0	0	0	0	0	0	0	0	0	0	0	0	0	0	0	0	0	0	0	0	0	0	0	0	0	0	0	0	0	0	0	0	0	0	0	0	0	0	0	0	0	0	0	0	0	0
SLC_ECU	Cluster IV	BGV006934	0	0	0	0	0	0	0	0	0	0	0	0	0	0	0	0	0	0	0	0	0	0	0	0	0	0	0	0	0	0	0	0	0	0	0	0	0	0	0	0	0	0	0	0	0	0	0
SLC_MEX	Cluster IV	BGV007900	0	0	0	0	0	0	0	0	0	0	0	0	0	0	0	0	0	0	0	0	0	0	0	0	0	0	0	0	0	0	0	0	0	0	0	0	0	0	0	0	0	0	0	0	0	0	0
SLC_MEX	Cluster IV	BGV007902	0	0	0	0	0	0	0	0	0	0	0	0	0	0	0	0	0	0	0	0	0	0	0	0	0	0	0	0	0	0	0	0	0	0	0	0	0	0	0	0	0	0	0	0	0	0	0
SLC_MEX	Cluster IV	BGV007920	0	0	0	0	0	0	0	0	0	0	0	0	0	0	0	0	0	0	0	0	0	0	0	0	0	0	0	0	0	0	0	0	0	0	0	0	0	0	0	0	0	0	0	0	0	0	0
SLC_PER	Cluster IV	BGV007981	0	0	0	0	0	0	0	0	0	0	0	0	0	0	0	0	0	0	0	0	0	0	0	0	0	0	0	0	0	0	0	0	0	0	0	0	0	0	0	0	0	0	0	0	0	0	0
SLC_PER	Cluster IV	BGV007990	0	0	0	0	0	0	0	0	0	0	0	0	0	0	0	0	0	0	0	0	0	0	0	0	0	0	0	0	0	0	0	0	0	0	0	0	0	0	0	0	0	0	0	0	0	0	0
SLC_PER	Cluster IV	BGV008041	0	0	0	0	0	0	0	0	0	0	0	0	0	0	0	0	0	0	0	0	0	0	0	0	0	0	0	0	0	0	0	0	0	0	0	0	0	0	0	0	0	0	0	0	0	0	0
SLC_SM	Cluster IV	BGV008065	0	0	0	0	0	0	0	0	0	0	0	0	0	0	0	0	0	0	0	0	0	0	0	0	0	0	0	0	0	0	0	0	0	0	0	0	0	0	0	0	0	0	0	0	0	0	0
SLC_PER	Cluster IV	BGV008077	0	0	0	0	0	0	0	0	0	0	0	0	0	0	0	0	0	0	0	0	0	0	0	0	0	0	0	0	0	0	0	0	0	0	0	0	0	0	0	0	0	0	0	0	0	0	0
SLC_PER	Cluster IV	BGV008095	0	0	0	0	0	0	0	0	0	0	0	0	0	0	0	0	0	0	0	0	0	0	0	0	0	0	0	0	0	0	0	0	0	0	0	0	0	0	0	0	0	0	0	0	0	0	0
SLC_SM	Cluster IV	BGV008098	0	0	0	0	0	0	0	0	0	0	0	0	0	0	0	0	0	0	0	0	0	0	0	0	0	0	0	0	0	0	0	0	0	0	0	0	0	0	0	0	0	0	0	0	0	0	0
SLC_PER	Cluster IV	BGV008100	0	0	0	0	0	0	0	0	0	0	0	0	0	0	0	0	0	0	0	0	0	0	0	0	0	0	0	0	0	0	0	0	0	0	0	0	0	0	0	0	0	0	0	0	0	0	0
SLC_MEX	Cluster IV	BGV008106	0	0	0	0	0	0	0	0	0	0	0	0	0	0	0	0	0	0	0	0	0	0	0	0	0	0	0	0	0	0	0	0	0	0	0	0	0	0	0	0	0	0	0	0	0	0	0
SLC_CA	Cluster IV	BGV008108	0	0	0	0	0	0	0	0	0	0	0	0	0	0	0	0	0	0	0	0	0	0	0	0	0	0	0	0	0	0	0	0	0	0	0	0	0	0	0	0	0	0	0	0	0	0	0
SLC_PER	Cluster IV	BGV008189	0	0	0	0	0	0	0	0	0	0	0	0	0	0	0	0	0	0	0	0	0	0	0	0	0	0	0	0	0	0	0	0	0	0	0	0	0	0	0	0	0	0	0	0	0	0	0
SLC_CA	Cluster IV	BGV008218	0	0	0	0	0	0	0	0	0	0	0	0	0	0	0	0	0	0	0	0	0	0	0	0	0	0	0	0	0	0	0	0	0	0	0	0	0	0	0	0	0	0	0	0	0	0	0
SLC_MEX	Cluster IV	BGV008223	0	0	0	0	0	0	0	0	0	0	0	0	0	0	0	0	0	0	0	0	0	0	0	0	0	0	0	0	0	0	0	0	0	0	0	0	0	0	0	0	0	0	0	0	0	0	0
SLL	Cluster IV	BGV008224	0	0	0	0	0	0	0	0	0	0	0	0	0	0	0	0	0	0	0	0	0	0	0	0	0	0	0	0	0	0	0	0	0	0	0	0	0	0	0	0	0	0	0	0	0	0	0
SLC_CA	Cluster IV	BGV008345	0	0	0	0	0	0	0	0	0	0	0	0	0	0	0	0	0	0	0	0	0	0	0	0	0	0	0	0	0	0	0	0	0	0	0	NA	NA	NA	0	0	0	0	0	0	0	0	0
SLC_MEX	Cluster IV	BGV008347	0	0	0	0	0	0	0	0	0	0	0	0	0	0	0	0	0	0	0	0	0	0	0	0	0	0	0	0	0	0	0	0	0	0	0	0	0	0	0	0	0	0	0	0	0	0	0
SLC_CA	Cluster IV	BGV008348	0	0	0	0	0	0	0	0	0	0	0	0	0	0	0	0	0	0	0	0	0	0	0	0	0	0	0	0	0	0	0	0	0	0	0	0	0	0	0	0	0	0	0	0	0	0	0
SLC_ECU	Cluster IV	BGV012639	0	0	0	0	0	0	0	0	0	0	0	0	0	0	0	0	0	0	0	0	0	0	0	0	0	0	0	0	0	0	0	0	0	0	0	0	0	0	0	0	0	0	0	0	0	0	0
SLC_PER	Cluster IV	BGV012640	0	0	0	0	0	0	0	0	0	0	0	0	0	0	0	0	0	0	0	0	0	0	0	0	0	0	0	0	0	0	0	0	0	0	0	0	0	0	0	0	0	0	0	0	0	0	0
SLC_PER	Cluster IV	BGV013945	0	0	0	0	0	0	0	0	0	0	0	0	0	0	0	0	0	0	0	0	0	0	0	0	0	0	0	0	0	0	0	0	0	0	0	0	0	0	0	0	0	0	0	0	0	0	0
SLC_PER	Cluster IV	BGV014508	0	0	0	0	0	0	0	0	0	0	0	0	0	0	0	0	0	0	0	0	0	0	0	0	0	0	0	0	0	0	0	0	0	0	0	0	0	0	0	0	0	0	0	0	0	0	0
SLC_SM	Cluster IV	BGV014514	0	0	0	0	0	0	0	0	0	0	0	0	0	0	0	0	0	0	0	0	0	0	0	0	0	0	0	0	0	0	0	0	0	0	0	0	0	0	0	0	0	0	0	0	0	0	0
SLC_SM	Cluster IV	BGV014522	0	0	0	0	0	0	0	0	0	0	0	0	0	0	0	0	0	0	0	0	0	0	0	0	0	0	0	0	0	0	0	0	0	0	0	0	0	0	0	0	0	0	0	0	0	0	0
SLC_SM	Cluster IV	BGV015726	0	0	0	0	0	0	0	0	0	0	0	0	0	0	0	0	0	0	0	0	0	0	0	0	0	0	0	0	0	0	0	0	0	0	0	0	0	0	0	0	0	0	0	0	0	0	0
SLC_SM	Cluster IV	BGV015727	0	0	0	0	0	0	0	0	0	0	0	0	0	0	0	0	0	0	0	0	0	0	0	0	0	0	0	0	0	0	0	0	0	0	0	0	0	0	0	0	0	0	0	0	0	0	0
SLC_PER	Cluster IV	BGV015730	0	0	0	0	0	0	0	0	0	0	0	0	0	0	0	0	0	0	0	0	0	0	0	0	0	0	0	0	0	0	0	0	0	0	0	0	0	0	0	0	0	0	0	0	0	0	0
SLC_CA	Cluster IV	LA1712	0	0	0	0	0	0	0	0	0	0	0	0	0	0	0	0	0	0	0	0	0	0	0	0	0	0	0	0	0	0	0	0	0	0	0	0	0	0	0	0	0	0	0	0	0	0	0
SLC_ECU	Cluster IV	PI129026	0	0	0	0	0	0	0	0	0	0	0	0	0	0	0	0	0	0	0	0	0	0	0	0	0	0	0	0	0	0	0	0	0	0	0	0	0	0	0	0	0	0	0	0	0	0	0
SLC_ECU	Cluster IV	PI129033	0	0	0	0	0	0	0	0	0	0	0	0	0	0	0	0	0	0	0	0	0	0	0	0	0	0	0	0	0	0	0	0	0	0	0	0	0	0	0	0	0	0	0	0	0	0	0
SLC_PER	Cluster IV	PI406890	0	0	0	0	0	0	0	0	0	0	0	0	0	0	0	0	0	0	0	0	0	0	0	0	NA	0	0	0	0	0	0	0	0	0	0	0	0	0	0	0	0	0	0	0	0	0	0
SLC_ECU	Cluster IV	PI487625	0	0	0	0	0	0	0	0	0	0	0	0	0	0	0	0	0	0	0	0	0	0	0	0	0	0	0	0	0	0	0	0	0	0	0	0	0	0	0	0	0	0	0	0	0	0	0
SLC_ECU	Cluster V	BGV006225	0	0	0	0	0	0	0	0	0	0	0	0	0	0	0	0	0	0	0	0	0	0	0	0	0	0	0	0	0	0	0	0	0	0	0	0	0	0	0	0	0	0	0	0	0	0	0
SLC_ECU	Cluster V	BGV006232	0	0	0	0	0	0	0	0	0	0	0	0	0	0	0	0	0	0	0	0	0	0	0	0	0	0	0	0	0	0	0	0	0	0	0	0	0	0	0	0	0	0	0	0	0	0	0
SLC_ECU	Cluster V	BGV006235	0	0	0	0	0	0	0	0	0	0	0	0	0	0	0	0	0	0	0	0	0	0	0	0	0	0	0	0	0	0	0	0	0	0	0	0	0	0	0	0	0	0	0	0	0	0	0
SLC_ECU	Cluster V	BGV006768	0	0	0	0	0	0	0	0	0	0	0	0	0	0	0	0	0	0	0	0	0	0	0	0	0	0	0	0	0	0	0	0	0	0	0	0	0	0	0	0	0	0	0	0	0	0	0
SLC_ECU	Cluster V	BGV006779	0	0	0	0	0	0	0	0	0	0	0	0	0	0	0	0	0	0	0	0	0	0	0	0	0	0	0	0	0	0	0	0	0	0	0	0	0	0	0	0	0	0	0	0	0	0	0
SLC_ECU	Cluster V	BGV006792	0	0	0	0	0	0	0	0	0	0	0	0	0	0	0	0	0	0	0	0	0	0	0	0	0	0	0	0	0	0	0	0	0	0	0	0	0	0	0	0	0	0	0	0	0	0	0
SLC_ECU	Cluster V	BGV006867	0	0	0	0	0	0	0	0	0	0	0	0	0	0	0	0	0	0	0	0	0	0	0	0	0	0	0	0	0	0	0	0	0	0	0	0	0	0	0	0	0	0	0	0	0	0	0
SLC_ECU	Cluster V	BGV006881	0	0	0	0	0	0	0	0	0	0	0	0	0	0	0	0	0	0	0	0	0	0	0	0	0	0	0	0	0	0	0	0	0	0	0	0	0	0	0	0	0	0	0	0	0	0	0
SLL	Cluster V	BGV007854	0	0	0	0	0	0	0	0	0	0	0	0	0	0	0	0	0	0	0	0	0	0	0	0	0	0	0	0	0	0	0	0	0	0	0	0	0	0	0	0	0	0	0	0	0	0	0
SLL	Cluster V	BGV007857	0	0	0	0	0	0	0	0	0	0	0	0	0	0	0	0	0	0	0	0	0	0	0	0	0	0	0	0	0	0	0	0	0	0	0	0	0	0	0	0	0	0	0	0	0	0	0
SLL	Cluster V	BGV007860	0	0	0	0	0	0	0	0	0	0	0	0	0	0	0	0	0	0	0	0	0	0	0	0	0	0	0	0	0	0	0	0	0	0	0	0	0	0	0	0	0	0	0	0	0	0	0
SLL	Cluster V	BGV007862	0	0	0	0	0	0	0	0	0	0	0	0	0	0	0	0	0	0	0	0	0	0	0	0	0	0	0	0	0	0	0	0	0	0	0	0	0	0	0	0	0	0	0	0	0	0	0
SLL	Cluster V	BGV007863	0	0	0	0	0	0	0	0	0	0	0	0	0	0	0	0	0	0	0	0	0	0	0	0	0	0	0	0	0	0	0	0	0	0	0	0	0	0	0	0	0	0	0	0	0	0	0
SLL	Cluster V	BGV007864	0	0	0	0	0	0	0	0	0	0	0	0	0	0	0	0	0	0	0	0	0	0	0	0	0	0	0	0	0	0	0	0	0	0	0	0	0	0	0	0	0	0	0	0	0	0	0
SLL	Cluster V	BGV007865	0	0	0	0	0	0	0	0	0	0	0	0	0	0	0	0	0	0	0	0	0	0	0	0	0	0	0	0	0	0	0	0	0	0	0	0	0	0	0	0	0	0	0	0	0	0	0
SLL	Cluster V	BGV007867	0	0	0	0	0	0	0	0	0	0	0	0	0	0	0	0	0	0	0	0	0	0	0	0	0	0	0	0	0	0	0	0	0	0	0	0	0	0	0	0	0	0	0	0	0	0	0
SLL	Cluster V	BGV007870	0	0	0	0	0	0	0	0	0	0	0	0	0	0	0	0	0	0	0	0	0	0	0	0	0	0	0	0	0	0	0	0	0	0	0	0	0	0	0	0	0	0	0	0	0	0	0
SLL	Cluster V	BGV007871	0	0	0	0	0	0	0	0	0	0	0	0	0	0	0	0	0	0	0	0	0	0	0	0	0	0	0	0	0	0	0	0	0	0	0	0	0	0	0	0	0	0	0	0	0	0	0
SLL	Cluster V	BGV007872	0	0	0	0	0	0	0	0	0	0	0	0	0	0	0	0	0	0	0	0	0	0	0	0	0	0	0	0	0	0	0	0	0	0	0	0	0	0	0	0	0	0	0	0	0	0	0
SLL	Cluster V	BGV007875	0	0	0	0	0	0	0	0	0	0	0	0	0	0	0	0	0	0	0	0	0	0	0	0	0	0	0	0	0	0	0	0	0	0	0	0	0	0	0	0	0	0	0	0	0	0	0
SLL	Cluster V	BGV007876	0	0	0	0	0	0	0	0	0	0	0	0	0	0	0	0	0	0	0	0	0	0	0	0	0	0	0	0	0	0	0	0	0	0	0	0	0	0	0	0	0	0	0	0	0	0	0
SLL	Cluster V	BGV007878	0	0	0	0	0	0	0	0	0	0	0	0	0	0	0	0	0	0	0	0	0	0	0	0	0	0	0	0	0	0	0	0	0	0	0	0	0	0	0	0	0	0	0	0	0	0	0
SLL	Cluster V	BGV007895	0	0	0	0	0	0	0	0	0	0	0	0	0	0	0	0	0	0	0	0	0	0	0	0	0	0	0	0	0	0	0	0	0	0	0	0	0	0	0	0	0	0	0	0	0	0	0
SLL	Cluster V	BGV007936	0	0	0	0	0	0	0	0	0	0	0	0	0	0	0	0	0	0	0	0	0	0	0	0	0	0	0	0	0	0	0	0	0	0	0	0	0	0	0	0	0	0	0	0	0	0	0
SLC_PER	Cluster V	BGV008096	0	0	0	0	0	0	0	0	0	0	0	0	0	0	0	0	0	0	0	0	0	0	0	0	0	0	0	0	0	0	0	0	0	0	0	0	0	0	0	0	0	0	0	0	0	0	0
SLC_ECU	Cluster V	BGV012625	0	0	0	0	0	0	0	0	0	0	0	0	0	0	0	0	0	0	0	0	0	0	0	0	0	0	0	0	0	0	0	0	0	0	0	0	0	0	0	0	0	0	0	0	0	0	0
SLC_PER	Cluster V	BGV013161	0	0	0	0	0	0	0	0	0	0	0	0	0	0	0	0	0	0	0	0	0	0	0	0	0	0	0	0	0	0	0	0	0	0	0	0	0	0	0	0	0	0	0	0	0	0	0
SLC_SM	Cluster V	BGV014515	0	0	0	0	0	0	0	0	0	0	0	0	0	0	0	0	0	0	0	0	0	0	0	0	0	0	0	0	0	0	0	0	0	0	0	0	0	0	0	0	0	0	0	0	0	0	0
SLC_SM	Cluster V	BGV014516	0	0	0	0	0	0	0	0	0	0	0	0	0	0	0	0	0	0	0	0	0	0	0	0	0	0	0	0	0	0	0	0	0	0	0	0	0	0	0	0	0	0	0	0	0	0	0
SLC_SM	Cluster V	BGV014518	0	0	0	0	0	0	0	0	0	0	0	0	0	0	0	0	0	0	0	0	0	0	0	0	0	0	0	0	0	0	0	0	0	0	0	0	0	0	0	0	0	0	0	0	0	0	0
SLC_SM	Cluster V	BGV014519	0	0	0	0	0	0	0	0	0	0	0	0	0	0	0	0	0	0	0	0	0	0	0	0	0	0	0	0	0	0	0	0	0	0	0	0	0	0	0	0	0	0	0	0	0	0	0
SLC_SM	Cluster V	BGV015734	0	0	0	0	0	0	0	0	0	0	0	0	0	0	0	0	0	0	0	0	0	0	0	0	0	0	0	0	0	0	0	0	0	0	0	0	0	0	0	0	0	0	0	0	0	0	0
SLC_MEX	Cluster V	LA0767	0	0	0	0	0	0	0	0	0	0	0	0	0	0	0	0	0	0	0	0	0	0	0	0	0	0	0	0	0	0	0	0	0	0	0	0	0	0	0	0	0	0	0	0	0	0	0
SLC_SM	Cluster V	LA2309	0	0	0	0	0	0	0	0	0	0	0	0	0	0	0	0	0	0	0	0	0	0	0	0	0	0	0	0	0	0	0	0	0	0	0	0	0	0	0	0	0	0	0	0	0	0	0
SLC_CA	Cluster V	PI129088	0	0	0	0	0	0	0	0	0	0	0	0	0	0	0	0	0	0	0	0	0	0	0	0	0	0	0	0	0	0	0	0	0	0	0	0	0	0	0	0	0	0	0	0	0	0	0
SLL	Cluster V	Tegucigalpa	0	0	0	0	0	0	0	0	0	0	0	0	0	0	0	0	0	0	0	0	0	0	0	0	0	0	0	0	0	0	0	0	0	0	0	0	0	0	0	0	0	0	0	0	0	0	0
SLC_PER	Cluster VI	BGV004584	0	0	0	0	0	0	0	0	0	0	0	0	0	0	0	0	0	0	2	0	0	0	0	0	0	0	0	0	0	0	0	0	0	0	0	0	0	0	0	0	0	0	0	0	0	0	0
SLC_MEX	Cluster VI	BGV005895	0	0	0	0	0	0	0	0	0	0	0	0	0	0	0	0	0	0	2	NA	NA	0	0	0	2	0	0	0	0	0	0	0	0	0	0	0	0	0	0	0	0	0	0	0	0	0	0
SLC_ECU	Cluster VI	BGV006230	0	0	0	0	0	0	0	0	0	0	0	0	0	0	0	0	0	0	0	0	0	0	0	0	0	0	0	0	0	0	0	0	0	0	0	0	0	0	0	0	1	0	0	0	0	0	0
SLC_ECU	Cluster VI	BGV006910	0	0	0	0	0	0	0	0	0	0	0	0	0	0	0	0	0	0	0	0	0	0	0	0	0	0	0	0	0	0	0	0	0	0	0	0	0	0	0	0	0	0	0	0	0	0	0
SLC_MEX	Cluster VI	BGV007894	0	0	0	0	0	0	0	0	0	0	0	0	0	0	0	0	0	0	2	0	0	0	0	0	0	0	0	0	0	0	0	0	0	0	0	0	0	0	0	0	0	0	0	0	0	0	0
SLC_MEX	Cluster VI	BGV007899	0	0	0	0	0	0	0	0	0	0	0	0	0	0	0	0	0	0	2	0	0	0	0	0	0	0	0	0	0	0	0	0	0	0	0	0	0	0	0	0	0	0	0	0	0	0	0
SLC_MEX	Cluster VI	BGV007901	0	0	0	0	0	0	0	0	0	0	0	0	0	0	0	0	0	0	2	0	0	0	0	0	0	0	0	0	0	0	0	0	0	0	0	0	0	0	0	0	0	0	0	0	0	0	0
SLC_MEX	Cluster VI	BGV007908	0	0	0	0	0	0	0	0	0	0	0	0	0	0	0	0	0	0	2	0	0	0	0	0	0	0	0	0	0	0	0	0	0	0	0	0	0	0	0	0	0	0	0	0	0	0	0
SLC_MEX	Cluster VI	BGV007909	0	0	0	0	0	0	0	0	0	0	0	0	0	0	0	0	0	0	2	0	0	0	0	0	0	0	0	0	0	0	0	0	0	0	0	0	0	0	0	0	0	0	0	0	0	0	0
SLC_MEX	Cluster VI	BGV007910	0	0	0	0	0	0	0	0	0	0	0	0	0	0	0	0	0	0	2	0	0	0	0	0	0	0	0	0	0	0	0	0	0	0	0	0	0	0	0	0	0	0	0	0	0	0	0
SLC_MEX	Cluster VI	BGV007911	0	0	0	0	0	0	0	0	0	0	0	0	0	0	0	0	0	0	2	0	0	0	0	0	0	0	0	0	0	0	0	0	0	0	0	0	0	0	0	0	0	0	0	0	0	0	0
SLC_MEX	Cluster VI	BGV007918	0	0	0	0	0	0	0	0	0	0	0	0	0	0	0	0	0	0	2	0	0	0	0	0	0	0	0	0	0	0	0	0	0	0	0	0	0	0	0	0	0	0	0	0	0	0	0
SLC_MEX	Cluster VI	BGV007921	0	0	0	0	0	0	0	0	0	0	0	0	0	0	0	0	0	0	2	NA	NA	0	0	0	0	0	0	0	0	0	0	0	0	0	0	0	0	0	0	0	0	0	0	0	0	0	0
SLC_CA	Cluster VI	BGV007927	0	0	0	0	0	0	0	0	0	0	0	0	0	0	0	0	0	0	2	0	0	0	0	0	0	0	0	0	0	0	0	0	0	0	0	0	0	0	0	2	0	0	0	0	0	0	0
SLC_CA	Cluster VI	BGV007931	0	0	0	0	0	0	0	0	0	0	0	0	0	0	0	0	0	0	2	0	0	0	0	0	0	0	0	0	0	0	0	0	0	0	0	0	0	0	0	2	0	0	0	0	0	0	0
SLC_CA	Cluster VI	BGV007933	0	0	0	0	0	0	0	0	0	0	0	0	0	0	0	0	0	0	2	0	0	0	0	0	0	0	0	0	0	0	0	0	0	0	0	0	0	0	0	0	0	0	0	0	0	0	0
SLC_CA	Cluster VI	BGV007934	0	0	0	0	0	0	0	0	0	0	0	0	0	0	0	0	0	0	2	0	0	0	0	0	0	0	0	0	0	0	0	0	0	0	0	0	0	0	0	0	0	0	0	0	0	0	0
SLC_CA	Cluster VI	BGV007935	0	0	0	0	0	0	0	0	0	0	0	0	0	0	0	0	0	0	2	0	0	0	0	0	0	0	0	0	0	0	0	0	0	0	0	0	0	0	0	0	0	0	0	0	0	0	0
SLC_PER	Cluster VI	BGV008036	0	0	0	0	0	0	0	0	0	0	0	0	0	0	0	0	0	0	2	0	0	0	0	0	2	0	0	0	0	0	0	0	0	0	0	0	0	0	0	0	0	0	0	0	0	0	0
SLC_PER	Cluster VI	BGV008037	0	0	0	0	0	0	0	0	0	0	0	0	0	0	0	0	0	0	2	NA	NA	0	0	0	2	0	0	0	0	0	0	0	0	0	0	0	0	0	0	0	0	0	0	0	0	0	0
SLC_MEX	Cluster VI	BGV008051	0	0	0	0	0	0	0	0	0	0	0	0	0	0	0	0	0	0	2	NA	NA	0	0	0	0	0	0	0	0	0	0	0	0	0	0	0	0	0	0	0	0	0	0	0	0	0	0
SLC_PER	Cluster VI	BGV008061	0	0	0	0	0	0	0	0	0	0	0	0	0	0	0	0	0	0	0	0	0	0	0	0	0	0	0	0	0	0	0	0	0	0	0	0	0	0	0	0	0	0	0	0	0	0	0
SLC_MEX	Cluster VI	BGV008067	0	0	0	0	0	0	0	0	0	0	0	0	0	0	0	0	0	0	2	0	0	0	0	0	0	0	0	0	0	0	0	0	0	0	0	0	0	0	0	0	0	0	0	0	0	0	0
SLC_MEX	Cluster VI	BGV008070	0	0	0	0	0	0	0	0	0	0	0	0	0	0	0	0	0	0	2	0	0	0	0	0	0	0	0	0	0	0	0	0	0	0	0	0	0	0	0	0	0	0	0	0	0	0	0
SLC_CA	Cluster VI	BGV008110	0	0	0	0	0	0	0	0	0	0	0	0	0	0	0	0	0	0	2	0	0	0	0	0	0	0	0	0	0	0	0	0	0	0	0	0	0	0	0	0	0	0	0	0	0	0	0
SLC_MEX	Cluster VI	BGV008219	0	0	0	0	0	0	0	0	0	0	0	0	0	0	0	0	0	0	0	0	0	0	0	0	0	0	0	0	0	0	0	0	0	0	0	0	0	0	0	0	0	0	0	0	0	0	0
SLC_MEX	Cluster VI	BGV008221	0	0	0	0	0	0	0	0	0	0	0	0	0	0	0	0	0	0	2	0	0	0	0	0	0	0	0	0	0	0	0	0	0	0	0	0	0	0	0	0	0	0	0	0	0	0	0
SLC_CA	Cluster VI	BGV008354	0	0	0	0	0	0	0	0	0	0	0	0	0	0	0	0	0	0	2	0	0	0	0	0	0	0	0	0	0	0	0	0	0	0	0	0	0	0	0	0	0	0	0	0	0	0	0
SLC_MEX	Cluster VI	BGV012614	0	0	0	0	0	0	0	0	0	0	0	0	0	0	0	0	0	0	2	0	0	0	0	0	0	0	0	0	0	0	0	0	0	0	0	0	0	0	0	0	0	0	0	0	0	0	0
SLC_CA	Cluster VI	BGV012627	0	0	0	0	0	0	0	0	0	0	0	0	0	0	0	0	0	0	2	NA	NA	0	0	0	0	0	0	0	0	0	0	0	0	0	0	0	0	0	0	0	0	0	0	0	0	0	0
SLC_MEX	Cluster VI	BGV013134	0	0	0	0	0	0	0	0	0	0	0	0	0	0	0	0	0	0	2	0	0	0	0	0	0	0	0	0	0	0	0	0	0	0	0	0	0	0	0	0	0	0	0	0	0	0	0
SLC_CA	Cluster VI	BGV013175	0	0	0	0	0	0	0	0	0	0	0	0	0	0	0	0	0	0	2	0	0	0	0	0	0	0	0	0	0	0	0	0	0	0	0	0	0	0	0	0	0	0	0	0	0	0	0
SLC_MEX	Cluster VI	Voyage	0	0	0	0	0	0	0	0	0	0	0	0	0	0	0	0	0	0	2	NA	NA	0	0	0	0	0	0	0	0	0	0	0	0	0	0	0	0	0	0	0	0	0	0	0	0	0	0
[truncated: 181 more columns]

## Sheet: B-ALMT9
		ID	SL4.0ch06:42609583	SL4.0ch06:42609664	SL4.0ch06:42610061	SL4.0ch06:42610440	SL4.0ch06:42610454	SL4.0ch06:42610545	SL4.0ch06:42610681	SL4.0ch06:42610691	SL4.0ch06:42610730	SL4.0ch06:42610926	SL4.0ch06:42610948	SL4.0ch06:42611082	SL4.0ch06:42611152	SL4.0ch06:42611250	SL4.0ch06:42611356	SL4.0ch06:42611461	SL4.0ch06:42611491	SL4.0ch06:42611497	SL4.0ch06:42611500	SL4.0ch06:42611502	SL4.0ch06:42611517	SL4.0ch06:42611716	SL4.0ch06:42611753	SL4.0ch06:42611762	SL4.0ch06:42611912	SL4.0ch06:42611944	SL4.0ch06:42611974	SL4.0ch06:42612011	SL4.0ch06:42612012	SL4.0ch06:42612076	SL4.0ch06:42612167	SL4.0ch06:42612170	SL4.0ch06:42612208	SL4.0ch06:42612223	SL4.0ch06:42612228	SL4.0ch06:42612234	SL4.0ch06:42612268	SL4.0ch06:42612268	SL4.0ch06:42612306	SL4.0ch06:42612341	SL4.0ch06:42612358	SL4.0ch06:42612369	SL4.0ch06:42612374	SL4.0ch06:42612374	SL4.0ch06:42612374	SL4.0ch06:42612469	SL4.0ch06:42612473
		REF	G	TTTC	A	A	A	G	A	G	A	G	T	C	A	C	G	T	G	C	G	T	T	CGGTGTCAAATATTCAGATAAGAGAATTG	CAT	G	TTAGAGAAAACAATGTTGATG	C	C	A	A	C	A	T	A	A	C	C	T	T	C	C	A	ATT	TA	TA	TA	C	A
		ALT	A	T	G	G	G	A	G	A	G	A	G	T	C	T	A	G	C	T	A	C	G	C	C	C	T	T	T	AT	T	T	G	C	AT	T	T	T	A	*	G	CA	G	A	TAAA	TAA	T	T	C
Phylogeny	Cluster	ANN	A|missense_variant|MODERATE|Solyc06g072890.3|gene:Solyc06g072890.3|transcript|mRNA:Solyc06g072890.3.1|protein_coding|1|3|c.329G>A|p.Ser110Asn|329|795|329|795|110|264||,A|upstream_gene_variant|MODIFIER|Solyc06g072880.2|gene:Solyc06g072880.2|transcript|mRNA:Solyc06g072880.2.1|protein_coding||c.-3582C>T|||||3582|,A|upstream_gene_variant|MODIFIER|Solyc06g072900.4|gene:Solyc06g072900.4|transcript|mRNA…	T|disruptive_inframe_deletion|MODERATE|Solyc06g072890.3|gene:Solyc06g072890.3|transcript|mRNA:Solyc06g072890.3.1|protein_coding|1|3|c.426_428delTTC|p.Ser143del|426|795|426|795|142|264||INFO_REALIGN_3_PRIME,T|upstream_gene_variant|MODIFIER|Solyc06g072880.2|gene:Solyc06g072880.2|transcript|mRNA:Solyc06g072880.2.1|protein_coding||c.-3666_-3664delGAA|||||3664|,T|upstream_gene_variant|MODIFIER|Solyc06…	G|upstream_gene_variant|MODIFIER|Solyc06g072880.2|gene:Solyc06g072880.2|transcript|mRNA:Solyc06g072880.2.1|protein_coding||c.-4060T>C|||||4060|,G|upstream_gene_variant|MODIFIER|Solyc06g072900.4|gene:Solyc06g072900.4|transcript|mRNA:Solyc06g072900.4.1|protein_coding||c.-707A>G|||||692|,G|upstream_gene_variant|MODIFIER|Solyc06g072910.2|gene:Solyc06g072910.2|transcript|mRNA:Solyc06g072910.2.1|protei…	G|synonymous_variant|LOW|Solyc06g072890.3|gene:Solyc06g072890.3|transcript|mRNA:Solyc06g072890.3.1|protein_coding|2|3|c.681A>G|p.Pro227Pro|681|795|681|795|227|264||,G|upstream_gene_variant|MODIFIER|Solyc06g072880.2|gene:Solyc06g072880.2|transcript|mRNA:Solyc06g072880.2.1|protein_coding||c.-4439T>C|||||4439|,G|upstream_gene_variant|MODIFIER|Solyc06g072900.4|gene:Solyc06g072900.4|transcript|mRNA:So…	G|missense_variant|MODERATE|Solyc06g072890.3|gene:Solyc06g072890.3|transcript|mRNA:Solyc06g072890.3.1|protein_coding|2|3|c.695A>G|p.Glu232Gly|695|795|695|795|232|264||,G|upstream_gene_variant|MODIFIER|Solyc06g072880.2|gene:Solyc06g072880.2|transcript|mRNA:Solyc06g072880.2.1|protein_coding||c.-4453T>C|||||4453|,G|upstream_gene_variant|MODIFIER|Solyc06g072900.4|gene:Solyc06g072900.4|transcript|mRNA…	A|upstream_gene_variant|MODIFIER|Solyc06g072880.2|gene:Solyc06g072880.2|transcript|mRNA:Solyc06g072880.2.1|protein_coding||c.-4544C>T|||||4544|,A|upstream_gene_variant|MODIFIER|Solyc06g072900.4|gene:Solyc06g072900.4|transcript|mRNA:Solyc06g072900.4.1|protein_coding||c.-223G>A|||||208|,A|upstream_gene_variant|MODIFIER|Solyc06g072910.2|gene:Solyc06g072910.2|transcript|mRNA:Solyc06g072910.2.1|protei…	G|synonymous_variant|LOW|Solyc06g072890.3|gene:Solyc06g072890.3|transcript|mRNA:Solyc06g072890.3.1|protein_coding|3|3|c.765A>G|p.Leu255Leu|765|795|765|795|255|264||,G|upstream_gene_variant|MODIFIER|Solyc06g072880.2|gene:Solyc06g072880.2|transcript|mRNA:Solyc06g072880.2.1|protein_coding||c.-4680T>C|||||4680|,G|upstream_gene_variant|MODIFIER|Solyc06g072900.4|gene:Solyc06g072900.4|transcript|mRNA:So…	A|missense_variant|MODERATE|Solyc06g072890.3|gene:Solyc06g072890.3|transcript|mRNA:Solyc06g072890.3.1|protein_coding|3|3|c.775G>A|p.Val259Ile|775|795|775|795|259|264||,A|upstream_gene_variant|MODIFIER|Solyc06g072880.2|gene:Solyc06g072880.2|transcript|mRNA:Solyc06g072880.2.1|protein_coding||c.-4690C>T|||||4690|,A|upstream_gene_variant|MODIFIER|Solyc06g072900.4|gene:Solyc06g072900.4|transcript|mRNA…	G|upstream_gene_variant|MODIFIER|Solyc06g072880.2|gene:Solyc06g072880.2|transcript|mRNA:Solyc06g072880.2.1|protein_coding||c.-4729T>C|||||4729|,G|upstream_gene_variant|MODIFIER|Solyc06g072900.4|gene:Solyc06g072900.4|transcript|mRNA:Solyc06g072900.4.1|protein_coding||c.-38A>G|||||23|,G|upstream_gene_variant|MODIFIER|Solyc06g072910.2|gene:Solyc06g072910.2|transcript|mRNA:Solyc06g072910.2.1|protein_…	A|upstream_gene_variant|MODIFIER|Solyc06g072880.2|gene:Solyc06g072880.2|transcript|mRNA:Solyc06g072880.2.1|protein_coding||c.-4925C>T|||||4925|,A|upstream_gene_variant|MODIFIER|Solyc06g072910.2|gene:Solyc06g072910.2|transcript|mRNA:Solyc06g072910.2.1|protein_coding||c.-2072G>A|||||1890|,A|downstream_gene_variant|MODIFIER|Solyc06g072890.3|gene:Solyc06g072890.3|transcript|mRNA:Solyc06g072890.3.1|pr…	G|upstream_gene_variant|MODIFIER|Solyc06g072880.2|gene:Solyc06g072880.2|transcript|mRNA:Solyc06g072880.2.1|protein_coding||c.-4947A>C|||||4947|,G|upstream_gene_variant|MODIFIER|Solyc06g072910.2|gene:Solyc06g072910.2|transcript|mRNA:Solyc06g072910.2.1|protein_coding||c.-2050T>G|||||1868|,G|downstream_gene_variant|MODIFIER|Solyc06g072890.3|gene:Solyc06g072890.3|transcript|mRNA:Solyc06g072890.3.1|pr…	T|3_prime_UTR_variant|MODIFIER|Solyc06g072900.4|gene:Solyc06g072900.4|transcript|mRNA:Solyc06g072900.4.1|protein_coding|2|3|c.*28C>T|||||28|,T|upstream_gene_variant|MODIFIER|Solyc06g072910.2|gene:Solyc06g072910.2|transcript|mRNA:Solyc06g072910.2.1|protein_coding||c.-1916C>T|||||1734|,T|downstream_gene_variant|MODIFIER|Solyc06g072890.3|gene:Solyc06g072890.3|transcript|mRNA:Solyc06g072890.3.1|prote…	C|upstream_gene_variant|MODIFIER|Solyc06g072910.2|gene:Solyc06g072910.2|transcript|mRNA:Solyc06g072910.2.1|protein_coding||c.-1846A>C|||||1664|,C|downstream_gene_variant|MODIFIER|Solyc06g072890.3|gene:Solyc06g072890.3|transcript|mRNA:Solyc06g072890.3.1|protein_coding||c.*441A>C|||||441|,C|intron_variant|MODIFIER|Solyc06g072900.4|gene:Solyc06g072900.4|transcript|mRNA:Solyc06g072900.4.1|protein_cod…	T|3_prime_UTR_variant|MODIFIER|Solyc06g072900.4|gene:Solyc06g072900.4|transcript|mRNA:Solyc06g072900.4.1|protein_coding|3|3|c.*116C>T|||||196|,T|upstream_gene_variant|MODIFIER|Solyc06g072910.2|gene:Solyc06g072910.2|transcript|mRNA:Solyc06g072910.2.1|protein_coding||c.-1748C>T|||||1566|,T|downstream_gene_variant|MODIFIER|Solyc06g072890.3|gene:Solyc06g072890.3|transcript|mRNA:Solyc06g072890.3.1|pro…	A|upstream_gene_variant|MODIFIER|Solyc06g072910.2|gene:Solyc06g072910.2|transcript|mRNA:Solyc06g072910.2.1|protein_coding||c.-1642G>A|||||1460|,A|downstream_gene_variant|MODIFIER|Solyc06g072890.3|gene:Solyc06g072890.3|transcript|mRNA:Solyc06g072890.3.1|protein_coding||c.*645G>A|||||645|,A|downstream_gene_variant|MODIFIER|Solyc06g072900.4|gene:Solyc06g072900.4|transcript|mRNA:Solyc06g072900.4.1|pr…	G|upstream_gene_variant|MODIFIER|Solyc06g072910.2|gene:Solyc06g072910.2|transcript|mRNA:Solyc06g072910.2.1|protein_coding||c.-1537T>G|||||1355|,G|downstream_gene_variant|MODIFIER|Solyc06g072890.3|gene:Solyc06g072890.3|transcript|mRNA:Solyc06g072890.3.1|protein_coding||c.*750T>G|||||750|,G|downstream_gene_variant|MODIFIER|Solyc06g072900.4|gene:Solyc06g072900.4|transcript|mRNA:Solyc06g072900.4.1|pr…	C|upstream_gene_variant|MODIFIER|Solyc06g072910.2|gene:Solyc06g072910.2|transcript|mRNA:Solyc06g072910.2.1|protein_coding||c.-1507G>C|||||1325|,C|downstream_gene_variant|MODIFIER|Solyc06g072890.3|gene:Solyc06g072890.3|transcript|mRNA:Solyc06g072890.3.1|protein_coding||c.*780G>C|||||780|,C|downstream_gene_variant|MODIFIER|Solyc06g072900.4|gene:Solyc06g072900.4|transcript|mRNA:Solyc06g072900.4.1|pr…	T|upstream_gene_variant|MODIFIER|Solyc06g072910.2|gene:Solyc06g072910.2|transcript|mRNA:Solyc06g072910.2.1|protein_coding||c.-1501C>T|||||1319|,T|downstream_gene_variant|MODIFIER|Solyc06g072890.3|gene:Solyc06g072890.3|transcript|mRNA:Solyc06g072890.3.1|protein_coding||c.*786C>T|||||786|,T|downstream_gene_variant|MODIFIER|Solyc06g072900.4|gene:Solyc06g072900.4|transcript|mRNA:Solyc06g072900.4.1|pr…	A|upstream_gene_variant|MODIFIER|Solyc06g072910.2|gene:Solyc06g072910.2|transcript|mRNA:Solyc06g072910.2.1|protein_coding||c.-1498G>A|||||1316|,A|downstream_gene_variant|MODIFIER|Solyc06g072890.3|gene:Solyc06g072890.3|transcript|mRNA:Solyc06g072890.3.1|protein_coding||c.*789G>A|||||789|,A|downstream_gene_variant|MODIFIER|Solyc06g072900.4|gene:Solyc06g072900.4|transcript|mRNA:Solyc06g072900.4.1|pr…	C|upstream_gene_variant|MODIFIER|Solyc06g072910.2|gene:Solyc06g072910.2|transcript|mRNA:Solyc06g072910.2.1|protein_coding||c.-1496T>C|||||1314|,C|downstream_gene_variant|MODIFIER|Solyc06g072890.3|gene:Solyc06g072890.3|transcript|mRNA:Solyc06g072890.3.1|protein_coding||c.*791T>C|||||791|,C|downstream_gene_variant|MODIFIER|Solyc06g072900.4|gene:Solyc06g072900.4|transcript|mRNA:Solyc06g072900.4.1|pr…	G|upstream_gene_variant|MODIFIER|Solyc06g072910.2|gene:Solyc06g072910.2|transcript|mRNA:Solyc06g072910.2.1|protein_coding||c.-1481T>G|||||1299|,G|downstream_gene_variant|MODIFIER|Solyc06g072890.3|gene:Solyc06g072890.3|transcript|mRNA:Solyc06g072890.3.1|protein_coding||c.*806T>G|||||806|,G|downstream_gene_variant|MODIFIER|Solyc06g072900.4|gene:Solyc06g072900.4|transcript|mRNA:Solyc06g072900.4.1|pr…	C|upstream_gene_variant|MODIFIER|Solyc06g072910.2|gene:Solyc06g072910.2|transcript|mRNA:Solyc06g072910.2.1|protein_coding||c.-1281_-1254delGGTGTCAAATATTCAGATAAGAGAATTG|||||1099|,C|downstream_gene_variant|MODIFIER|Solyc06g072890.3|gene:Solyc06g072890.3|transcript|mRNA:Solyc06g072890.3.1|protein_coding||c.*1006_*1033delGGTGTCAAATATTCAGATAAGAGAATTG|||||1006|,C|downstream_gene_variant|MODIFIER|Solyc0…	C|upstream_gene_variant|MODIFIER|Solyc06g072910.2|gene:Solyc06g072910.2|transcript|mRNA:Solyc06g072910.2.1|protein_coding||c.-1244_-1243delAT|||||1062|,C|downstream_gene_variant|MODIFIER|Solyc06g072890.3|gene:Solyc06g072890.3|transcript|mRNA:Solyc06g072890.3.1|protein_coding||c.*1043_*1044delAT|||||1043|,C|downstream_gene_variant|MODIFIER|Solyc06g072900.4|gene:Solyc06g072900.4|transcript|mRNA:Sol…	C|upstream_gene_variant|MODIFIER|Solyc06g072910.2|gene:Solyc06g072910.2|transcript|mRNA:Solyc06g072910.2.1|protein_coding||c.-1236G>C|||||1054|,C|downstream_gene_variant|MODIFIER|Solyc06g072890.3|gene:Solyc06g072890.3|transcript|mRNA:Solyc06g072890.3.1|protein_coding||c.*1051G>C|||||1051|,C|downstream_gene_variant|MODIFIER|Solyc06g072900.4|gene:Solyc06g072900.4|transcript|mRNA:Solyc06g072900.4.1|…	T|upstream_gene_variant|MODIFIER|Solyc06g072910.2|gene:Solyc06g072910.2|transcript|mRNA:Solyc06g072910.2.1|protein_coding||c.-1085_-1066delTAGAGAAAACAATGTTGATG|||||903|,T|downstream_gene_variant|MODIFIER|Solyc06g072890.3|gene:Solyc06g072890.3|transcript|mRNA:Solyc06g072890.3.1|protein_coding||c.*1202_*1221delTAGAGAAAACAATGTTGATG|||||1202|,T|downstream_gene_variant|MODIFIER|Solyc06g072900.4|gene:S…	T|upstream_gene_variant|MODIFIER|Solyc06g072910.2|gene:Solyc06g072910.2|transcript|mRNA:Solyc06g072910.2.1|protein_coding||c.-1054C>T|||||872|,T|downstream_gene_variant|MODIFIER|Solyc06g072890.3|gene:Solyc06g072890.3|transcript|mRNA:Solyc06g072890.3.1|protein_coding||c.*1233C>T|||||1233|,T|downstream_gene_variant|MODIFIER|Solyc06g072900.4|gene:Solyc06g072900.4|transcript|mRNA:Solyc06g072900.4.1|p…	T|upstream_gene_variant|MODIFIER|Solyc06g072910.2|gene:Solyc06g072910.2|transcript|mRNA:Solyc06g072910.2.1|protein_coding||c.-1024C>T|||||842|,T|downstream_gene_variant|MODIFIER|Solyc06g072890.3|gene:Solyc06g072890.3|transcript|mRNA:Solyc06g072890.3.1|protein_coding||c.*1263C>T|||||1263|,T|downstream_gene_variant|MODIFIER|Solyc06g072900.4|gene:Solyc06g072900.4|transcript|mRNA:Solyc06g072900.4.1|p…	AT|upstream_gene_variant|MODIFIER|Solyc06g072910.2|gene:Solyc06g072910.2|transcript|mRNA:Solyc06g072910.2.1|protein_coding||c.-987_-986insT|||||804|,AT|downstream_gene_variant|MODIFIER|Solyc06g072890.3|gene:Solyc06g072890.3|transcript|mRNA:Solyc06g072890.3.1|protein_coding||c.*1300_*1301insT|||||1301|,AT|downstream_gene_variant|MODIFIER|Solyc06g072900.4|gene:Solyc06g072900.4|transcript|mRNA:Solyc…	T|upstream_gene_variant|MODIFIER|Solyc06g072910.2|gene:Solyc06g072910.2|transcript|mRNA:Solyc06g072910.2.1|protein_coding||c.-986A>T|||||804|,T|downstream_gene_variant|MODIFIER|Solyc06g072890.3|gene:Solyc06g072890.3|transcript|mRNA:Solyc06g072890.3.1|protein_coding||c.*1301A>T|||||1301|,T|downstream_gene_variant|MODIFIER|Solyc06g072900.4|gene:Solyc06g072900.4|transcript|mRNA:Solyc06g072900.4.1|pr…	T|upstream_gene_variant|MODIFIER|Solyc06g072910.2|gene:Solyc06g072910.2|transcript|mRNA:Solyc06g072910.2.1|protein_coding||c.-922C>T|||||740|,T|downstream_gene_variant|MODIFIER|Solyc06g072890.3|gene:Solyc06g072890.3|transcript|mRNA:Solyc06g072890.3.1|protein_coding||c.*1365C>T|||||1365|,T|downstream_gene_variant|MODIFIER|Solyc06g072900.4|gene:Solyc06g072900.4|transcript|mRNA:Solyc06g072900.4.1|pr…	G|upstream_gene_variant|MODIFIER|Solyc06g072910.2|gene:Solyc06g072910.2|transcript|mRNA:Solyc06g072910.2.1|protein_coding||c.-831A>G|||||649|,G|downstream_gene_variant|MODIFIER|Solyc06g072890.3|gene:Solyc06g072890.3|transcript|mRNA:Solyc06g072890.3.1|protein_coding||c.*1456A>G|||||1456|,G|downstream_gene_variant|MODIFIER|Solyc06g072900.4|gene:Solyc06g072900.4|transcript|mRNA:Solyc06g072900.4.1|pr…	C|upstream_gene_variant|MODIFIER|Solyc06g072910.2|gene:Solyc06g072910.2|transcript|mRNA:Solyc06g072910.2.1|protein_coding||c.-828T>C|||||646|,C|downstream_gene_variant|MODIFIER|Solyc06g072890.3|gene:Solyc06g072890.3|transcript|mRNA:Solyc06g072890.3.1|protein_coding||c.*1459T>C|||||1459|,C|downstream_gene_variant|MODIFIER|Solyc06g072900.4|gene:Solyc06g072900.4|transcript|mRNA:Solyc06g072900.4.1|pr…	AT|upstream_gene_variant|MODIFIER|Solyc06g072910.2|gene:Solyc06g072910.2|transcript|mRNA:Solyc06g072910.2.1|protein_coding||c.-790_-789insT|||||607|,AT|downstream_gene_variant|MODIFIER|Solyc06g072890.3|gene:Solyc06g072890.3|transcript|mRNA:Solyc06g072890.3.1|protein_coding||c.*1497_*1498insT|||||1498|,AT|downstream_gene_variant|MODIFIER|Solyc06g072900.4|gene:Solyc06g072900.4|transcript|mRNA:Solyc…	T|upstream_gene_variant|MODIFIER|Solyc06g072910.2|gene:Solyc06g072910.2|transcript|mRNA:Solyc06g072910.2.1|protein_coding||c.-775A>T|||||593|,T|downstream_gene_variant|MODIFIER|Solyc06g072890.3|gene:Solyc06g072890.3|transcript|mRNA:Solyc06g072890.3.1|protein_coding||c.*1512A>T|||||1512|,T|downstream_gene_variant|MODIFIER|Solyc06g072900.4|gene:Solyc06g072900.4|transcript|mRNA:Solyc06g072900.4.1|pr…	T|upstream_gene_variant|MODIFIER|Solyc06g072910.2|gene:Solyc06g072910.2|transcript|mRNA:Solyc06g072910.2.1|protein_coding||c.-770C>T|||||588|,T|downstream_gene_variant|MODIFIER|Solyc06g072890.3|gene:Solyc06g072890.3|transcript|mRNA:Solyc06g072890.3.1|protein_coding||c.*1517C>T|||||1517|,T|downstream_gene_variant|MODIFIER|Solyc06g072900.4|gene:Solyc06g072900.4|transcript|mRNA:Solyc06g072900.4.1|pr…	T|upstream_gene_variant|MODIFIER|Solyc06g072910.2|gene:Solyc06g072910.2|transcript|mRNA:Solyc06g072910.2.1|protein_coding||c.-764C>T|||||582|,T|downstream_gene_variant|MODIFIER|Solyc06g072890.3|gene:Solyc06g072890.3|transcript|mRNA:Solyc06g072890.3.1|protein_coding||c.*1523C>T|||||1523|,T|downstream_gene_variant|MODIFIER|Solyc06g072900.4|gene:Solyc06g072900.4|transcript|mRNA:Solyc06g072900.4.1|pr…	A|upstream_gene_variant|MODIFIER|Solyc06g072910.2|gene:Solyc06g072910.2|transcript|mRNA:Solyc06g072910.2.1|protein_coding||c.-730T>A|||||548|,A|downstream_gene_variant|MODIFIER|Solyc06g072890.3|gene:Solyc06g072890.3|transcript|mRNA:Solyc06g072890.3.1|protein_coding||c.*1557T>A|||||1557|,A|downstream_gene_variant|MODIFIER|Solyc06g072900.4|gene:Solyc06g072900.4|transcript|mRNA:Solyc06g072900.4.1|pr…	.	G|upstream_gene_variant|MODIFIER|Solyc06g072910.2|gene:Solyc06g072910.2|transcript|mRNA:Solyc06g072910.2.1|protein_coding||c.-692C>G|||||510|,G|downstream_gene_variant|MODIFIER|Solyc06g072890.3|gene:Solyc06g072890.3|transcript|mRNA:Solyc06g072890.3.1|protein_coding||c.*1595C>G|||||1595|,G|downstream_gene_variant|MODIFIER|Solyc06g072900.4|gene:Solyc06g072900.4|transcript|mRNA:Solyc06g072900.4.1|pr…	CA|upstream_gene_variant|MODIFIER|Solyc06g072910.2|gene:Solyc06g072910.2|transcript|mRNA:Solyc06g072910.2.1|protein_coding||c.-657_-656insA|||||474|,CA|downstream_gene_variant|MODIFIER|Solyc06g072890.3|gene:Solyc06g072890.3|transcript|mRNA:Solyc06g072890.3.1|protein_coding||c.*1630_*1631insA|||||1631|,CA|downstream_gene_variant|MODIFIER|Solyc06g072900.4|gene:Solyc06g072900.4|transcript|mRNA:Solyc…	G|upstream_gene_variant|MODIFIER|Solyc06g072910.2|gene:Solyc06g072910.2|transcript|mRNA:Solyc06g072910.2.1|protein_coding||c.-640A>G|||||458|,G|downstream_gene_variant|MODIFIER|Solyc06g072890.3|gene:Solyc06g072890.3|transcript|mRNA:Solyc06g072890.3.1|protein_coding||c.*1647A>G|||||1647|,G|downstream_gene_variant|MODIFIER|Solyc06g072900.4|gene:Solyc06g072900.4|transcript|mRNA:Solyc06g072900.4.1|pr…	A|upstream_gene_variant|MODIFIER|Solyc06g072910.2|gene:Solyc06g072910.2|transcript|mRNA:Solyc06g072910.2.1|protein_coding||c.-628_-627delTT|||||446|,A|downstream_gene_variant|MODIFIER|Solyc06g072890.3|gene:Solyc06g072890.3|transcript|mRNA:Solyc06g072890.3.1|protein_coding||c.*1659_*1660delTT|||||1659|,A|downstream_gene_variant|MODIFIER|Solyc06g072900.4|gene:Solyc06g072900.4|transcript|mRNA:Solyc0…	TAAA|upstream_gene_variant|MODIFIER|Solyc06g072910.2|gene:Solyc06g072910.2|transcript|mRNA:Solyc06g072910.2.1|protein_coding||c.-623_-622insAA|||||440|,TAAA|downstream_gene_variant|MODIFIER|Solyc06g072890.3|gene:Solyc06g072890.3|transcript|mRNA:Solyc06g072890.3.1|protein_coding||c.*1664_*1665insAA|||||1665|,TAAA|downstream_gene_variant|MODIFIER|Solyc06g072900.4|gene:Solyc06g072900.4|transcript|mR…	TAA|upstream_gene_variant|MODIFIER|Solyc06g072910.2|gene:Solyc06g072910.2|transcript|mRNA:Solyc06g072910.2.1|protein_coding||c.-623_-622insA|||||440|,TAA|downstream_gene_variant|MODIFIER|Solyc06g072890.3|gene:Solyc06g072890.3|transcript|mRNA:Solyc06g072890.3.1|protein_coding||c.*1664_*1665insA|||||1665|,TAA|downstream_gene_variant|MODIFIER|Solyc06g072900.4|gene:Solyc06g072900.4|transcript|mRNA:So…	T|upstream_gene_variant|MODIFIER|Solyc06g072910.2|gene:Solyc06g072910.2|transcript|mRNA:Solyc06g072910.2.1|protein_coding||c.-623delA|||||441|,T|downstream_gene_variant|MODIFIER|Solyc06g072890.3|gene:Solyc06g072890.3|transcript|mRNA:Solyc06g072890.3.1|protein_coding||c.*1664delA|||||1664|,T|downstream_gene_variant|MODIFIER|Solyc06g072900.4|gene:Solyc06g072900.4|transcript|mRNA:Solyc06g072900.4.1|…	T|upstream_gene_variant|MODIFIER|Solyc06g072910.2|gene:Solyc06g072910.2|transcript|mRNA:Solyc06g072910.2.1|protein_coding||c.-529C>T|||||347|,T|downstream_gene_variant|MODIFIER|Solyc06g072890.3|gene:Solyc06g072890.3|transcript|mRNA:Solyc06g072890.3.1|protein_coding||c.*1758C>T|||||1758|,T|downstream_gene_variant|MODIFIER|Solyc06g072900.4|gene:Solyc06g072900.4|transcript|mRNA:Solyc06g072900.4.1|pr…	C|upstream_gene_variant|MODIFIER|Solyc06g072910.2|gene:Solyc06g072910.2|transcript|mRNA:Solyc06g072910.2.1|protein_coding||c.-525A>C|||||343|,C|downstream_gene_variant|MODIFIER|Solyc06g072890.3|gene:Solyc06g072890.3|transcript|mRNA:Solyc06g072890.3.1|protein_coding||c.*1762A>C|||||1762|,C|downstream_gene_variant|MODIFIER|Solyc06g072900.4|gene:Solyc06g072900.4|transcript|mRNA:Solyc06g072900.4.1|pr…
SP_SECU	Cluster_I	BGV006208	0	0	2	0	2	2	0	0	1	0	0	1	0	2	0	2	2	0	0	2	2	2	2	0	2	0	2	0	0	0	0	0	0	0	0	0	1	0	0	0	0	0	0	0	0	0	0
SP_PER	Cluster_I	BGV006327	0	0	1	0	0	1	0	1	1	1	0	2	0	2	0	2	2	0	0	2	2	2	2	0	2	0	2	0	0	0	0	0	0	0	0	0	NA	NA	NA	NA	NA	NA	NA	NA	NA	0	0
SP_PER	Cluster_I	BGV006336	0	0	0	0	0	0	0	0	0	0	0	2	0	2	0	0	0	0	0	2	2	0	0	0	0	0	0	0	0	0	2	2	0	NA	0	0	NA	NA	2	0	0	0	NA	NA	NA	NA	NA
SP_PER	Cluster_I	BGV006347	0	0	0	2	0	0	2	0	0	0	0	2	2	2	0	0	0	0	0	2	2	0	0	0	0	0	0	0	0	0	2	2	0	2	0	0	2	0	2	0	0	0	2	0	0	2	0
SP_PER	Cluster_I	BGV006353	0	0	0	2	0	0	2	0	0	0	0	2	2	2	0	0	0	0	0	2	2	0	0	0	0	0	0	0	0	0	2	2	0	2	0	0	2	0	2	0	0	0	NA	NA	NA	NA	NA
SP_PER	Cluster_I	BGV006370	0	0	0	0	0	0	0	0	0	0	0	2	2	2	0	0	0	0	0	2	2	0	0	0	0	0	0	0	0	0	2	2	0	2	0	0	2	0	2	0	0	NA	2	0	0	2	0
SP_PER	Cluster_I	BGV006454	0	0	0	0	0	0	0	0	0	0	0	2	0	2	0	0	0	0	0	2	2	0	0	0	0	0	0	0	0	0	NA	NA	NA	NA	NA	NA	NA	NA	NA	0	0	NA	NA	NA	NA	0	0
SP_PER	Cluster_I	BGV006457	0	2	0	2	0	0	0	0	0	0	0	2	0	2	0	0	0	0	0	2	2	0	0	0	0	0	0	2	2	0	2	2	0	2	0	0	2	0	2	0	0	0	0	2	0	0	0
SP_PER	Cluster_I	BGV006478	0	0	0	0	0	0	0	0	0	0	0	2	0	2	0	0	0	0	2	2	2	0	0	0	0	0	0	0	0	0	2	2	0	2	0	0	2	0	2	0	0	0	2	0	0	0	0
SLC_PER	Cluster_I	BGV006825	0	0	1	0	0	1	0	1	1	1	0	1	0	1	0	1	1	0	0	1	1	1	1	0	1	0	1	0	0	0	0	0	0	0	0	0	0	0	0	0	0	0	0	0	0	0	0
SLC_ECU	Cluster_I	BGV006904	0	0	2	0	0	2	0	2	2	2	0	2	0	2	0	2	2	2	0	2	2	2	2	0	2	0	2	0	0	0	0	0	0	0	0	0	2	0	0	0	0	2	0	0	0	0	0
SLC_ECU	Cluster_I	BGV007015	0	0	2	0	0	2	0	2	2	2	0	2	0	2	0	2	2	2	0	2	2	2	2	0	2	0	2	0	0	0	0	0	0	0	0	0	2	0	0	0	0	2	0	0	0	0	0
SLC_ECU	Cluster_I	BGV007017	0	0	2	0	0	2	0	2	2	2	0	2	0	2	0	2	2	2	0	2	2	2	2	0	2	0	2	0	0	0	0	0	0	0	0	0	2	0	0	0	0	2	0	0	0	0	0
SP_SECU	Cluster_I	BGV007151	0	0	2	0	2	2	0	0	2	0	0	2	0	0	0	2	2	0	0	2	2	2	2	0	2	0	2	0	0	0	0	0	0	0	0	0	2	0	0	0	0	0	0	0	2	0	0
SP_NECU	Cluster_I	BGV007158	0	0	2	0	0	2	0	1	2	1	0	2	0	1	0	1	1	0	0	1	1	1	2	0	1	1	2	0	0	0	0	0	0	0	0	0	2	0	0	0	0	NA	NA	NA	NA	0	0
SP_SECU	Cluster_I	BGV007339	0	0	0	0	0	0	0	0	0	0	0	2	0	0	0	0	0	0	0	0	0	0	2	2	0	2	2	0	0	2	NA	NA	NA	NA	NA	NA	NA	NA	0	0	2	0	0	0	0	0	2
SP_SECU	Cluster_I	BGV007366	0	0	2	0	2	2	0	0	2	0	0	2	0	0	0	2	2	0	0	2	2	2	2	0	2	0	2	0	0	0	0	0	0	0	0	0	2	0	0	0	0	NA	0	0	2	0	0
SLC_CA	Cluster_I	BGV007935	0	0	1	0	0	2	0	1	1	2	0	2	0	2	0	2	2	0	0	2	2	1	2	0	1	0	1	0	0	0	0	0	0	0	0	0	0	0	0	0	0	0	0	0	0	0	0
SLC_ECU	Cluster_I	BGV007992	0	0	2	0	0	2	0	2	2	2	0	2	0	2	0	2	2	2	0	2	2	2	2	0	2	0	2	0	0	0	0	0	0	0	0	0	2	0	0	0	0	2	0	0	0	0	0
SLC_MEX	Cluster_I	BGV008223	0	0	2	0	0	2	0	2	2	2	0	2	0	2	0	2	2	0	0	2	2	2	2	0	2	0	2	0	0	0	0	0	0	0	0	0	0	0	0	0	0	0	0	0	0	0	0
SLC_PER	Cluster_I	BGV008225	0	0	0	2	0	0	2	0	0	0	0	2	0	2	0	0	0	0	0	2	2	0	2	2	0	2	2	0	0	2	0	2	0	2	0	0	2	0	0	0	2	0	0	0	0	0	2
SLC_ECU	Cluster_I	BGV012625	0	0	2	0	0	2	0	2	2	2	0	2	0	2	0	2	2	2	0	2	2	2	2	0	2	0	2	0	0	0	0	0	0	0	0	0	2	0	0	0	0	2	0	0	0	0	0
SP_PER	Cluster_I	BGV015380	2	0	0	0	0	0	0	0	0	0	0	2	0	2	2	0	0	0	0	2	2	0	0	0	0	0	0	0	0	0	2	2	0	2	0	0	0	2	2	0	0	0	2	0	0	0	0
SP_PER	Cluster_I	BGV015382	0	0	2	0	2	2	0	0	2	0	0	2	0	0	0	2	2	0	0	2	2	2	2	0	2	0	2	0	0	0	0	0	0	0	0	0	2	0	0	0	0	NA	0	0	2	0	0
SP_PER	Cluster_I	BGV016047	2	0	0	0	0	0	0	0	0	0	0	2	0	2	2	0	0	0	0	2	2	0	0	0	0	0	0	0	0	0	2	2	0	2	0	0	0	2	2	0	0	NA	2	0	0	0	0
SP_NECU	Cluster_II	BGV006775	0	0	2	0	0	2	0	0	2	0	0	2	0	0	0	0	0	0	0	0	0	0	2	0	0	2	2	0	0	0	0	2	2	2	0	0	2	0	0	0	NA	NA	NA	NA	NA	0	0
SP_NECU	Cluster_II	BGV007109	0	0	2	0	0	2	0	0	2	0	0	2	0	0	0	0	0	0	0	0	0	0	2	0	0	2	2	0	0	0	0	2	2	2	0	0	2	0	0	0	0	0	0	1	0	0	0
SP_NECU	Cluster_II	BGV007111	0	0	2	0	0	2	0	0	2	0	0	2	0	0	0	0	0	0	0	0	0	0	2	0	0	2	2	0	0	0	0	2	2	2	0	0	2	0	0	0	0	NA	0	2	0	0	0
SP_NECU	Cluster_II	BGV007149	0	0	2	0	0	2	0	0	2	0	0	2	0	0	0	0	0	0	0	0	0	0	2	0	0	2	2	0	0	0	0	2	2	2	0	NA	2	0	0	0	0	0	NA	NA	NA	0	0
SP_NECU	Cluster_II	BGV007152	0	0	2	0	0	2	0	0	2	0	0	2	0	0	0	0	0	0	0	0	0	0	2	0	0	2	2	0	0	0	0	2	2	2	0	0	2	0	0	0	NA	NA	NA	NA	NA	0	0
SP_NECU	Cluster_II	BGV007161	0	0	2	0	0	2	0	0	2	0	0	2	0	0	0	0	0	0	0	0	0	0	2	0	0	2	2	0	0	0	0	2	2	2	0	0	2	0	0	0	0	NA	0	0	0	0	0
SP_NECU	Cluster_II	BGV007169	0	0	2	0	0	2	0	0	2	0	0	2	0	0	0	0	0	0	0	0	0	0	2	0	0	2	2	0	0	0	0	2	2	2	0	0	2	0	0	0	0	NA	0	0	0	0	0
SP_NECU	Cluster_II	BGV007181	0	0	2	0	0	2	0	0	2	0	0	2	0	0	0	0	0	0	0	0	0	0	2	0	0	2	2	0	0	0	0	2	2	2	0	0	2	0	0	0	0	0	0	2	0	0	0
SP_NECU	Cluster_II	BGV007194	0	0	2	0	0	2	0	0	2	0	0	2	0	0	0	0	0	0	0	0	0	0	2	0	0	2	2	0	0	0	0	2	2	2	0	0	2	0	0	0	0	NA	0	2	0	0	0
SP_PER	Cluster_II	BGV007198	0	0	2	0	0	2	0	0	2	0	0	2	0	0	0	0	0	0	0	0	0	0	2	0	0	2	2	0	0	0	0	2	2	2	0	0	2	0	0	0	0	NA	0	2	0	0	0
SLC_ECU	Cluster_III	BGV005912	0	0	2	0	0	2	0	2	2	2	0	2	0	2	0	2	2	0	0	2	2	2	2	0	2	0	2	0	0	0	0	0	0	0	0	2	2	0	0	0	0	0	0	0	0	0	0
SLC_ECU	Cluster_III	BGV006234	0	0	2	0	0	2	0	2	2	2	0	2	0	2	0	2	2	0	0	2	2	2	2	0	2	0	2	0	0	0	0	0	0	0	0	2	2	0	0	0	0	0	0	0	0	0	0
SLC_ECU	Cluster_III	BGV006753	0	0	2	0	0	2	0	2	2	2	0	2	0	2	0	2	2	0	0	2	2	2	2	0	2	0	2	0	0	0	0	0	0	0	0	2	2	0	0	0	0	0	0	0	0	0	0
SLC_ECU	Cluster_III	BGV006768	0	0	2	0	0	2	0	2	2	2	0	2	0	2	0	2	2	0	0	2	2	2	2	0	2	0	2	0	0	0	0	0	0	0	0	2	2	0	0	0	0	0	0	0	0	0	0
SLC_ECU	Cluster_III	BGV006777	0	0	2	0	0	2	0	2	2	2	0	2	0	2	0	2	2	0	0	2	2	2	2	0	2	0	2	0	0	0	0	0	0	0	0	2	2	0	0	0	0	0	0	0	0	0	0
SLC_ECU	Cluster_III	BGV006779	0	0	2	0	0	2	0	2	2	2	0	2	0	2	0	2	2	0	0	2	2	2	2	0	2	0	2	0	0	0	0	0	0	0	0	2	2	0	0	0	0	0	0	0	0	0	0
SLC_ECU	Cluster_III	BGV006792	0	0	2	0	0	2	0	2	2	2	0	2	0	2	0	2	2	0	0	2	2	2	2	0	2	0	2	0	0	0	0	0	0	0	0	2	2	0	0	0	0	0	0	0	0	0	0
SLC_ECU	Cluster_III	BGV006806	0	0	2	0	0	2	0	2	2	2	0	2	0	2	0	2	2	0	0	2	2	2	2	0	2	0	2	0	0	0	0	0	0	0	0	2	2	0	0	0	0	0	0	0	0	0	0
SLC_ECU	Cluster_III	BGV006852	0	0	2	0	0	2	0	2	2	2	0	2	0	2	0	2	2	0	0	2	2	2	2	0	2	0	2	0	0	0	0	0	0	0	0	2	2	0	0	0	0	0	0	0	0	0	0
SLC_ECU	Cluster_III	BGV006931	0	0	2	0	0	2	0	2	2	2	0	2	0	2	0	2	2	0	0	2	2	2	2	0	2	0	2	0	0	0	0	0	0	0	0	2	2	0	0	0	0	0	0	0	0	0	0
SLC_ECU	Cluster_III	BGV006934	0	0	2	0	0	2	0	2	2	2	0	2	0	2	0	2	2	0	0	2	2	2	2	0	2	0	2	0	0	0	0	0	0	0	0	2	2	0	0	0	0	0	0	0	0	0	0
SLC_SM	Cluster_III	BGV014518	0	0	2	0	0	2	0	2	2	2	0	2	0	2	0	2	2	0	0	2	2	2	2	0	2	0	2	0	0	0	0	0	0	0	0	2	2	0	0	0	0	0	0	0	0	0	0
SLC_SM	Cluster_III	BGV014522	0	0	2	0	0	2	0	2	2	2	0	2	0	2	0	2	2	0	0	2	2	2	2	0	2	0	2	0	0	0	0	0	0	0	0	2	2	0	0	0	0	0	0	0	0	0	0
SLC_ECU	Cluster_III	PI129033	0	0	2	0	0	2	0	2	2	2	0	2	0	2	0	2	2	0	0	2	2	2	2	0	2	0	2	0	0	0	0	0	0	0	0	2	2	0	0	0	0	0	0	0	0	0	0
SLC_ECU	Cluster_IV	BGV006225	0	0	2	0	0	2	0	2	2	2	0	2	0	2	0	2	2	0	0	2	2	2	2	0	2	0	2	0	0	0	0	0	0	0	2	0	2	0	0	0	0	0	0	0	0	0	0
SLC_ECU	Cluster_IV	BGV006229	0	0	2	0	0	2	0	2	2	2	0	2	0	2	0	2	2	0	0	2	2	2	2	0	2	0	2	0	0	0	0	0	0	0	2	0	2	0	0	0	0	0	0	0	0	0	0
SLC_ECU	Cluster_IV	BGV006230	0	0	2	0	0	2	0	2	2	2	0	2	0	2	0	2	2	0	0	2	2	2	2	0	2	0	2	0	0	0	0	0	0	0	2	0	2	0	0	0	0	0	0	0	0	0	0
SLC_ECU	Cluster_IV	BGV006231	0	0	2	0	0	2	0	2	2	2	0	2	0	2	0	2	2	0	0	2	2	2	2	0	2	0	2	0	0	0	0	0	0	0	2	0	2	0	0	0	0	0	0	0	0	0	0
SLC_ECU	Cluster_IV	BGV006232	0	0	2	0	0	2	0	2	2	2	0	2	0	2	0	2	2	0	0	2	2	2	2	0	2	0	2	0	0	0	0	0	0	0	2	0	2	0	0	0	0	0	0	0	0	0	0
SLC_ECU	Cluster_IV	BGV006235	0	0	2	0	0	2	0	2	2	2	0	2	0	2	0	2	2	0	0	2	2	2	2	0	2	0	2	0	0	0	0	0	0	0	2	0	2	0	0	0	0	0	0	0	0	0	0
SLC_ECU	Cluster_IV	BGV006859	0	0	2	0	0	2	0	2	2	2	0	2	0	2	0	2	2	0	0	2	2	2	2	0	2	0	2	0	0	0	0	0	0	0	2	0	2	0	0	0	0	0	0	0	0	0	0
SLC_ECU	Cluster_IV	BGV006865	0	0	2	0	0	2	0	2	2	2	0	2	0	2	0	2	2	0	0	2	2	2	2	0	2	0	2	0	0	0	0	0	0	0	2	0	2	0	0	0	0	0	0	0	0	0	0
SLC_ECU	Cluster_IV	BGV006867	0	0	2	0	0	2	0	2	2	2	0	2	0	2	0	2	2	0	0	2	2	2	2	0	1	0	2	0	0	0	0	0	0	0	2	0	2	0	0	0	0	0	0	0	0	0	0
SLC_ECU	Cluster_IV	BGV006881	0	0	2	0	0	2	0	2	2	2	0	2	0	2	0	2	2	0	0	2	2	2	2	0	2	0	2	0	0	0	0	0	0	0	2	0	2	0	0	0	0	0	0	0	0	0	0
SLC_ECU	Cluster_IV	BGV006896	0	0	2	0	0	2	0	2	2	2	0	2	0	2	0	2	2	0	0	2	2	2	2	0	2	0	2	0	0	0	0	0	0	0	2	0	2	0	0	0	0	0	0	0	0	0	0
SLC_ECU	Cluster_IV	BGV006899	0	0	2	0	0	2	0	2	2	2	0	2	0	2	0	2	2	0	0	2	2	2	2	0	2	0	2	0	0	0	0	0	0	0	2	0	2	0	0	0	0	0	0	0	0	0	0
SLC_ECU	Cluster_IV	BGV006901	0	0	2	0	0	2	0	2	2	2	0	2	0	2	0	2	2	0	0	2	2	2	2	0	2	0	2	0	0	0	0	0	0	0	2	0	2	0	0	0	0	0	0	0	0	0	0
SLC_ECU	Cluster_IV	BGV006906	0	0	2	0	0	2	0	2	2	2	0	2	0	2	0	2	2	0	0	2	2	2	2	0	2	0	2	0	0	0	0	0	0	0	2	0	2	0	0	0	0	0	0	0	0	0	0
SLC_ECU	Cluster_IV	BGV006907	0	0	2	0	0	2	0	2	2	2	0	2	0	2	0	2	2	0	0	2	2	2	2	0	2	0	2	0	0	0	0	0	0	0	2	0	2	0	0	0	0	0	0	0	0	0	0
SLC_ECU	Cluster_IV	BGV006910	0	0	2	0	0	2	0	2	2	2	0	2	0	2	0	2	2	0	0	2	2	2	2	0	2	0	2	0	0	0	0	0	0	0	2	0	2	0	0	0	0	0	0	0	0	0	0
SLC_ECU	Cluster_IV	BGV006927	0	0	2	0	0	2	0	2	2	2	0	2	0	2	0	2	2	0	0	2	2	2	2	0	2	0	2	0	0	0	0	0	0	0	2	0	2	0	0	0	0	0	0	0	0	0	0
SLC_ECU	Cluster_IV	BGV008058	0	0	2	0	0	2	0	2	2	2	0	2	0	2	0	2	2	0	0	2	2	2	2	0	2	0	2	0	0	0	0	0	0	0	2	0	2	0	0	0	0	0	0	0	0	0	0
SLC_PER	Cluster_V	BGV004584	0	0	0	0	0	0	0	0	0	0	0	0	0	0	0	0	0	0	0	0	0	0	0	0	0	0	0	0	0	0	0	0	0	0	0	0	0	0	0	0	0	0	0	0	0	0	0
SLC_MEX	Cluster_V	BGV005895	0	0	0	0	0	0	0	0	0	0	0	0	0	1	0	0	0	0	0	0	0	0	0	0	0	0	0	0	0	0	0	0	0	0	0	0	0	0	0	0	NA	NA	NA	NA	NA	0	0
SLL	Cluster_V	BGV007857	0	0	0	0	0	0	0	0	0	0	0	0	0	0	0	0	0	0	0	0	0	0	0	0	0	0	0	0	0	0	0	0	0	0	0	0	0	0	0	0	0	0	0	0	0	0	0
SLL	Cluster_V	BGV007860	0	0	0	0	0	0	0	0	0	0	0	0	0	0	0	0	0	0	0	0	0	0	0	0	0	0	0	0	0	0	0	0	0	0	0	0	0	0	0	0	0	0	0	0	0	0	0
SLL	Cluster_V	BGV007862	0	0	0	0	0	0	0	0	0	0	0	0	0	0	0	0	0	0	0	0	0	0	0	0	0	0	0	0	0	0	0	0	0	0	0	0	0	0	0	0	0	0	0	0	0	0	0
SLL	Cluster_V	BGV007863	0	0	0	0	0	0	0	0	0	0	0	0	0	0	0	0	0	0	0	0	0	0	0	0	0	0	0	0	0	0	0	0	0	0	0	0	0	0	0	0	0	0	0	0	0	0	0
SLL	Cluster_V	BGV007864	0	0	0	0	0	0	0	0	0	0	0	0	0	0	0	0	0	0	0	0	0	0	0	0	0	0	0	0	0	0	0	0	0	0	0	0	0	0	0	0	0	0	0	0	0	0	0
SLL	Cluster_V	BGV007865	0	0	0	0	0	0	0	0	0	0	0	0	0	0	0	0	0	0	0	0	0	0	0	0	0	0	0	0	0	0	0	0	0	0	0	0	0	0	0	0	0	0	0	0	0	0	0
SLL	Cluster_V	BGV007867	0	0	0	0	0	0	0	0	0	0	0	0	0	0	0	0	0	0	0	0	0	0	0	0	0	0	0	0	0	0	0	0	0	0	0	0	0	0	0	0	0	0	0	0	0	0	0
SLL	Cluster_V	BGV007871	0	0	0	0	0	0	0	0	0	0	0	0	0	0	0	0	0	0	0	0	0	0	0	0	0	0	0	0	0	0	0	0	0	0	0	0	0	0	0	0	0	0	0	0	0	0	0
SLL	Cluster_V	BGV007872	0	0	0	0	0	0	0	0	0	0	0	0	0	0	0	0	0	0	0	0	0	0	0	0	0	0	0	0	0	0	0	0	0	0	0	0	0	0	0	0	0	0	0	0	0	0	0
SLL	Cluster_V	BGV007875	0	NA	0	0	0	0	0	0	0	0	0	0	0	0	0	0	0	0	0	0	0	0	0	0	0	0	0	0	0	0	0	0	0	0	0	0	0	0	0	0	0	0	0	0	0	0	0
SLL	Cluster_V	BGV007876	0	0	0	0	0	0	0	0	0	0	0	0	0	0	0	0	0	0	0	0	0	0	0	0	0	0	0	0	0	0	0	0	0	0	0	0	0	0	0	0	0	0	0	0	0	0	0
SLL	Cluster_V	BGV007878	0	0	0	0	0	0	0	0	0	0	0	0	0	0	0	0	0	0	0	0	0	0	0	0	0	0	0	0	0	0	0	0	0	0	0	0	0	0	0	0	0	0	0	0	0	0	0
SLC_MEX	Cluster_V	BGV007894	0	0	0	0	0	0	0	0	0	0	0	0	0	0	0	0	0	0	0	0	0	0	0	0	0	0	0	0	0	0	0	0	0	0	0	0	0	0	0	0	0	0	0	0	0	0	0
SLL	Cluster_V	BGV007895	0	0	0	0	0	0	0	0	0	0	0	0	0	0	0	0	0	0	0	0	0	0	0	0	0	0	0	0	0	0	0	0	0	0	0	0	0	0	0	0	0	0	0	0	0	0	0
SLC_MEX	Cluster_V	BGV007901	0	0	0	0	0	0	0	0	0	0	0	0	0	0	0	0	0	0	0	0	0	0	0	0	0	0	0	0	0	0	0	0	0	0	0	0	0	0	0	0	0	0	0	0	0	0	0
SLC_MEX	Cluster_V	BGV007902	0	0	0	0	0	0	0	0	0	0	0	0	0	0	0	0	0	0	0	0	0	0	0	0	0	0	0	0	0	0	0	0	0	0	0	0	0	0	0	0	0	0	0	0	0	0	0
SLC_MEX	Cluster_V	BGV007908	0	0	0	NA	NA	2	0	0	0	0	0	0	0	0	0	0	0	0	0	0	0	0	0	0	0	0	0	0	0	0	0	0	0	0	0	0	0	0	0	0	0	0	0	0	0	0	0
SLC_MEX	Cluster_V	BGV007909	0	0	0	0	0	0	0	0	0	0	0	0	0	0	0	0	0	0	0	0	0	0	0	0	0	0	0	0	0	0	0	0	0	0	0	0	0	0	0	0	0	0	0	0	0	0	0
SLC_MEX	Cluster_V	BGV007918	0	0	0	0	0	0	0	0	0	0	0	0	0	0	0	0	0	0	0	0	0	0	0	0	0	0	0	0	0	0	0	0	0	0	0	0	0	0	0	0	0	0	0	0	0	0	0
SLC_CA	Cluster_V	BGV007927	0	0	0	0	0	0	0	0	0	0	2	0	0	0	0	0	0	0	0	0	0	0	0	0	0	0	0	0	0	0	0	0	0	0	0	0	0	0	0	2	0	0	0	0	0	0	0
SLC_CA	Cluster_V	BGV007931	0	0	0	0	0	0	0	0	0	0	2	0	0	0	0	0	0	0	0	0	0	0	0	0	0	0	0	0	0	0	0	0	0	0	0	0	0	0	0	2	0	0	0	0	0	0	0
SLC_CA	Cluster_V	BGV007933	0	0	0	0	0	0	0	0	0	0	0	0	0	0	0	0	0	0	0	0	0	0	0	0	0	0	0	0	0	0	0	0	0	0	0	0	0	0	0	0	0	0	0	0	0	0	0
SLC_CA	Cluster_V	BGV007934	0	0	0	0	0	0	0	0	0	0	0	0	0	0	0	0	0	0	0	0	0	0	0	0	0	0	0	0	0	0	0	0	0	0	0	0	0	0	0	0	0	0	0	0	0	0	0
SLL	Cluster_V	BGV007936	0	0	0	0	0	0	0	0	0	0	0	0	0	0	0	0	0	0	0	0	0	0	0	0	0	0	0	0	0	0	0	0	0	0	0	0	0	0	0	0	0	0	0	0	0	0	0
SLC_PER	Cluster_V	BGV008036	0	0	0	0	0	0	0	0	0	0	0	0	0	0	0	0	0	0	0	0	0	0	0	0	0	0	0	0	0	0	0	0	0	0	0	0	0	0	0	0	0	0	0	0	0	0	0
SLC_PER	Cluster_V	BGV008037	0	0	0	0	0	0	0	0	0	0	0	0	0	0	0	0	0	0	0	0	0	0	0	0	0	0	0	0	0	0	0	0	0	0	0	0	0	0	0	0	0	0	0	0	0	0	0
SLC_MEX	Cluster_V	BGV008051	0	0	0	0	0	0	0	0	0	0	0	0	0	0	0	0	0	0	0	0	0	0	0	0	0	0	0	0	0	0	0	0	0	0	0	0	0	0	0	0	0	0	0	0	0	0	0
SLC_MEX	Cluster_V	BGV008067	0	0	0	0	0	0	0	0	0	0	0	0	0	0	0	0	0	0	0	0	0	0	0	0	0	0	0	0	0	0	0	0	0	0	0	0	0	0	0	0	0	0	0	0	0	0	0
SLC_MEX	Cluster_V	BGV008070	0	0	0	0	0	2	0	0	0	0	0	0	0	0	0	0	0	0	0	0	0	0	0	0	0	0	0	0	0	0	0	0	0	0	0	0	0	0	0	0	0	0	0	0	0	0	0
SLC_MEX	Cluster_V	BGV008106	0	0	0	0	0	0	0	0	0	0	0	0	0	0	0	0	0	0	0	0	0	0	0	0	0	0	0	0	0	0	0	0	0	0	0	0	0	0	0	0	0	0	0	0	0	0	0
SLC_CA	Cluster_V	BGV008108	0	0	0	0	0	2	0	0	0	0	0	0	0	0	0	0	0	0	0	0	0	0	0	0	0	0	0	0	0	0	0	0	0	0	0	0	0	0	0	0	0	0	0	0	0	0	0
SLC_CA	Cluster_V	BGV008110	0	0	0	0	0	2	0	0	0	0	0	0	0	0	0	0	0	0	0	0	0	0	0	0	0	0	0	0	0	0	0	0	0	0	0	0	0	0	0	0	0	0	0	0	0	0	0
SLC_CA	Cluster_V	BGV008218	0	0	0	0	0	2	0	0	0	0	0	0	0	0	0	0	0	0	0	0	0	0	0	0	0	0	0	0	0	0	0	0	0	0	0	0	0	0	0	0	0	0	0	0	0	0	0
SLC_MEX	Cluster_V	BGV008219	0	0	0	0	0	0	0	0	0	0	0	0	0	0	0	0	0	0	0	0	0	0	0	0	0	0	0	0	0	0	0	0	0	0	0	0	0	0	0	0	0	0	0	0	0	0	0
SLL	Cluster_V	BGV008224	0	0	0	0	0	0	0	0	0	0	0	0	0	0	0	0	0	0	0	0	0	0	0	0	0	0	0	0	0	0	0	0	0	0	0	0	0	0	0	0	0	0	0	0	0	0	0
SLC_CA	Cluster_V	BGV008345	0	0	0	0	0	2	0	0	0	0	0	0	0	0	0	0	0	0	0	0	0	0	0	0	0	0	0	0	0	0	0	0	0	0	0	0	0	0	0	0	0	0	0	0	0	0	0
SLC_CA	Cluster_V	BGV008348	0	0	0	0	0	2	0	0	0	0	0	0	0	0	0	0	0	0	0	0	0	0	0	0	0	0	0	0	0	0	0	0	0	0	0	0	0	0	0	0	0	0	0	0	0	0	0
SLC_CA	Cluster_V	BGV008354	0	0	0	0	0	2	0	0	0	0	0	0	0	0	0	0	0	0	0	0	0	0	0	0	0	0	0	0	0	0	0	0	0	0	0	0	0	0	0	0	0	0	0	0	0	0	0
SLC_MEX	Cluster_V	BGV012614	0	0	0	0	0	0	0	0	0	0	0	0	0	0	0	0	0	0	0	0	0	0	0	0	0	0	0	0	0	0	0	0	0	0	0	0	0	0	0	0	0	0	0	0	0	0	0
SLC_CA	Cluster_V	BGV012627	0	0	0	0	0	2	0	0	0	0	0	0	0	0	0	0	0	0	0	0	0	0	0	0	0	0	0	0	0	0	0	0	0	0	0	0	0	0	0	0	0	0	0	0	0	0	0
SLC_ECU	Cluster_V	BGV012639	0	0	0	0	0	0	0	0	0	0	0	0	0	0	0	0	0	0	0	0	0	0	0	0	0	0	0	0	0	0	0	0	0	0	0	0	0	0	0	0	0	0	0	0	0	0	0
SLC_CA	Cluster_V	BGV013175	0	0	0	0	0	2	0	0	0	0	0	0	0	0	0	0	0	0	0	0	0	0	0	0	0	0	0	0	0	0	0	0	0	0	0	0	0	0	0	0	0	0	0	0	0	0	0
SLC_MEX	Cluster_V	LA0767	0	0	0	0	0	0	0	0	0	0	0	0	0	0	0	0	0	0	0	0	0	0	0	0	0	0	0	0	0	0	0	0	0	0	0	0	0	0	0	0	0	0	0	0	0	0	0
SLC_CA	Cluster_V	LA1712	0	0	0	0	0	2	0	0	0	0	0	0	0	0	0	0	0	0	0	0	0	0	0	0	0	0	0	0	0	0	0	0	0	0	0	0	0	0	0	0	0	0	0	0	0	0	0
SLC_MEX	Cluster_V	Voyage	0	0	0	0	0	2	0	0	0	0	0	0	0	0	0	0	0	0	0	0	0	0	0	0	0	0	0	0	0	0	0	0	0	0	0	0	0	0	0	0	0	0	0	0	0	0	0
SLC_ECU	Cluster_VI	BGV006175	0	0	0	0	0	0	0	0	0	0	0	0	0	0	0	0	0	0	0	0	0	0	0	0	0	0	NA	0	0	0	0	0	NA	NA	NA	NA	NA	NA	NA	0	0	0	0	0	0	0	0
SLC_ECU	Cluster_VI	BGV006828	0	0	0	0	0	0	0	0	0	0	0	0	0	0	0	0	0	0	0	0	0	0	0	0	0	0	0	0	0	0	0	0	0	0	0	0	0	0	0	0	0	0	0	0	0	NA	NA
SLC_ECU	Cluster_VI	BGV007023	0	0	0	0	0	0	0	0	0	0	0	0	0	0	0	0	0	0	0	0	0	0	0	0	0	0	0	0	0	0	0	0	0	0	0	0	0	0	0	0	0	0	0	0	0	0	0
SLL	Cluster_VI	BGV007854	0	0	0	0	0	0	0	0	0	0	0	0	0	0	0	0	0	0	0	0	0	0	0	0	0	0	0	0	0	0	0	0	0	0	0	0	0	0	0	0	NA	NA	NA	NA	NA	0	0
SLL	Cluster_VI	BGV007870	0	0	0	0	0	0	0	0	0	0	0	0	0	0	0	0	0	0	0	0	0	0	0	0	0	0	0	0	0	0	0	0	0	0	0	0	0	0	0	0	0	0	0	0	0	0	0
SLC_MEX	Cluster_VI	BGV007899	0	0	0	0	0	0	0	0	0	0	0	0	0	0	0	0	0	0	0	0	0	0	0	0	0	0	0	0	0	0	0	0	0	0	0	0	0	0	0	0	0	0	0	0	0	0	0
SLC_MEX	Cluster_VI	BGV007900	0	0	0	0	0	0	0	0	0	0	0	0	0	0	0	0	0	0	0	0	0	0	0	0	0	0	0	0	0	0	0	0	0	0	0	0	0	0	0	0	0	0	0	0	0	0	0
SLC_MEX	Cluster_VI	BGV007910	0	0	0	0	0	0	0	0	0	0	0	0	0	0	0	0	0	0	0	0	0	0	0	0	0	0	0	0	0	0	0	0	0	0	0	0	0	0	0	0	0	0	0	0	0	0	0
SLC_MEX	Cluster_VI	BGV007911	0	0	0	0	0	0	0	0	0	0	0	0	0	0	0	0	0	0	0	0	0	0	0	0	0	0	0	0	0	0	0	0	0	0	0	0	0	0	0	0	0	0	0	0	0	0	0
SLC_MEX	Cluster_VI	BGV007920	0	0	0	0	0	0	0	0	0	0	0	0	0	0	0	0	0	0	0	0	0	0	0	0	0	0	0	0	0	0	0	0	0	0	0	0	0	0	0	0	0	0	0	0	0	0	0
SLC_MEX	Cluster_VI	BGV007921	0	0	0	0	0	0	0	0	0	0	0	0	0	0	0	0	0	0	0	0	0	0	0	0	0	0	0	0	0	0	0	0	0	0	0	0	0	0	0	0	0	0	0	0	0	0	0
SLC_PER	Cluster_VI	BGV007981	0	0	0	0	0	0	0	0	0	0	0	0	0	0	0	0	0	0	0	0	0	0	0	0	0	0	0	0	0	0	0	0	0	0	0	0	0	0	0	0	0	0	0	0	0	0	0
SLC_PER	Cluster_VI	BGV007989	0	0	0	0	0	0	0	0	0	0	0	0	0	0	0	0	0	0	0	0	0	0	0	0	0	0	0	0	0	0	0	0	0	0	0	0	0	0	0	0	0	0	0	0	0	0	0
SLC_PER	Cluster_VI	BGV007990	0	0	0	0	0	0	0	0	0	0	0	0	0	0	0	0	0	0	0	0	0	0	0	0	0	0	0	0	0	0	0	0	0	0	0	0	0	0	0	0	0	0	0	0	0	0	0
SLC_PER	Cluster_VI	BGV008041	0	0	0	0	0	0	0	0	0	0	0	0	0	0	0	0	0	0	0	0	0	0	0	0	0	0	0	0	0	0	0	0	0	0	0	0	0	0	0	0	0	0	0	0	0	0	0
SLC_PER	Cluster_VI	BGV008061	0	0	0	0	0	0	0	0	0	0	0	0	0	0	0	0	0	0	0	0	0	0	0	0	0	0	0	0	0	0	0	0	0	0	0	0	0	0	0	0	0	0	0	0	0	0	0
SLC_SM	Cluster_VI	BGV008065	0	0	0	0	0	0	0	0	0	0	0	0	0	0	0	0	0	0	0	0	0	0	0	0	0	0	0	0	0	0	0	0	0	0	0	0	0	0	0	0	0	0	0	0	0	0	0
SLC_PER	Cluster_VI	BGV008077	0	0	0	0	0	0	0	0	0	0	0	0	0	0	0	0	0	0	0	0	0	0	0	0	0	0	0	0	0	0	0	0	0	0	0	0	0	0	0	0	0	0	0	0	0	0	0
SLC_PER	Cluster_VI	BGV008095	0	0	0	0	0	0	0	0	0	0	0	0	0	0	0	0	0	0	0	0	0	0	0	0	0	0	0	0	0	0	0	0	0	0	0	0	0	0	0	0	0	0	0	0	0	0	0
SLC_PER	Cluster_VI	BGV008096	0	0	0	0	0	0	0	0	0	0	0	0	0	0	0	0	0	0	0	0	0	0	0	0	0	0	0	0	0	0	0	0	0	0	0	0	0	0	0	0	0	0	0	0	0	0	0
SLC_SM	Cluster_VI	BGV008098	0	0	0	0	0	0	0	0	0	0	0	0	0	0	0	0	0	0	0	0	0	0	0	0	0	0	0	0	0	0	0	0	0	0	0	0	0	0	0	0	0	0	0	0	0	0	0
SLC_PER	Cluster_VI	BGV008100	0	0	0	0	0	0	0	0	0	0	0	0	0	0	0	0	0	0	0	0	0	0	0	0	0	0	0	0	0	0	0	0	0	0	0	0	0	0	0	0	0	0	0	0	0	0	0
SLC_PER	Cluster_VI	BGV008189	0	0	0	0	0	0	0	0	0	0	0	0	0	0	0	0	0	0	0	0	0	0	0	0	0	0	0	0	0	0	0	0	0	0	0	0	0	0	0	0	0	0	0	0	0	0	0
SLC_MEX	Cluster_VI	BGV008221	0	0	0	0	0	0	0	0	0	0	0	0	0	0	0	0	0	0	0	0	0	0	0	0	0	0	0	0	0	0	0	0	0	0	0	0	0	0	0	0	0	0	0	0	0	0	0
SLC_MEX	Cluster_VI	BGV008347	0	0	0	0	0	0	0	0	0	0	0	0	0	0	0	0	0	0	0	0	0	0	0	0	0	0	0	0	0	0	0	0	0	0	0	0	0	0	0	0	0	0	0	0	0	0	0
SLC_PER	Cluster_VI	BGV012640	0	0	0	0	0	0	0	0	0	0	0	0	0	0	0	0	0	0	0	0	0	0	0	0	0	0	0	0	0	0	0	0	0	0	0	0	0	0	0	0	0	0	0	0	0	0	0
SLC_MEX	Cluster_VI	BGV013134	0	0	0	0	0	0	0	0	0	0	0	0	0	0	0	0	0	0	0	0	0	0	0	0	0	0	0	0	0	0	0	0	0	0	0	0	0	0	0	0	0	0	0	0	0	0	0
SLC_PER	Cluster_VI	BGV013161	0	0	0	0	0	0	0	0	0	0	0	0	0	0	0	0	0	0	0	0	0	0	0	0	0	0	0	0	0	0	0	0	0	0	0	0	0	0	0	0	0	0	0	0	0	0	0
SLC_PER	Cluster_VI	BGV013945	0	0	0	0	0	0	0	0	0	0	0	0	0	0	0	0	0	0	0	0	0	0	0	0	0	0	0	0	0	0	0	0	0	0	0	0	0	0	0	0	0	0	0	0	0	0	0
SLC_PER	Cluster_VI	BGV014508	0	0	0	0	0	0	0	0	0	0	0	0	0	0	0	0	0	0	0	0	0	0	0	0	0	0	0	0	0	0	0	0	0	0	0	0	0	0	0	0	0	0	0	0	0	0	0
SLC_SM	Cluster_VI	BGV014514	0	0	0	0	0	0	0	0	0	0	0	0	0	0	0	0	0	0	0	0	0	0	0	0	0	0	0	0	0	0	0	0	0	0	0	0	0	0	0	0	0	0	0	0	0	0	0
SLC_SM	Cluster_VI	BGV014515	0	0	0	0	0	0	0	0	0	0	0	0	0	0	0	0	0	0	0	0	0	0	0	0	0	0	0	0	0	0	0	0	0	0	0	0	0	0	0	0	0	0	0	0	0	0	0
SLC_SM	Cluster_VI	BGV014516	0	0	0	0	0	0	0	0	0	0	0	0	0	0	0	0	0	0	0	0	0	0	0	0	0	0	0	0	0	0	0	0	0	0	0	0	0	0	0	0	0	0	0	0	0	0	0
SLC_SM	Cluster_VI	BGV014519	0	0	0	0	0	0	0	0	0	0	0	0	0	0	0	0	0	0	0	0	0	0	0	0	0	0	0	0	0	0	0	0	0	0	0	0	0	0	0	0	0	0	0	0	0	0	0
SLC_SM	Cluster_VI	BGV015726	0	0	0	0	0	0	0	0	0	0	0	0	0	0	0	0	0	0	0	0	0	0	0	0	0	0	0	0	0	0	0	0	0	0	0	0	0	0	0	0	0	0	0	0	0	0	0
SLC_SM	Cluster_VI	BGV015727	0	0	0	0	0	0	0	0	0	0	0	0	0	0	0	0	0	0	0	0	0	0	0	0	0	0	0	0	0	0	0	0	0	0	0	0	0	0	0	0	0	0	0	0	0	0	0
SLC_PER	Cluster_VI	BGV015730	0	0	0	0	0	0	0	0	0	0	0	0	0	0	0	0	0	0	0	0	0	0	0	0	0	0	0	0	0	0	0	0	0	0	0	0	0	0	0	0	0	0	0	0	0	0	0
SLC_SM	Cluster_VI	BGV015734	0	0	0	0	0	0	0	0	0	0	0	0	0	0	0	0	0	0	0	0	0	0	0	0	0	0	0	0	0	0	0	0	0	0	0	0	0	0	0	0	0	0	0	0	0	0	0
SLC_SM	Cluster_VI	LA2309	0	0	0	0	0	0	0	0	0	0	0	0	0	0	0	0	0	0	0	0	0	0	0	0	0	0	0	0	0	0	0	0	0	0	0	0	0	0	0	0	0	0	0	0	0	0	0
SLC_ECU	Cluster_VI	PI129026	0	0	0	0	0	0	0	0	0	0	0	0	0	0	0	0	0	0	0	0	0	0	0	0	0	0	0	0	0	0	0	0	0	0	0	0	0	0	0	0	0	0	0	0	0	0	0
SLC_CA	Cluster_VI	PI129088	0	0	0	0	0	0	0	0	0	0	0	0	0	0	0	0	0	0	0	0	0	0	0	0	0	0	0	0	0	NA	0	0	0	0	0	0	0	0	0	0	0	0	0	0	0	NA	NA
SLC_PER	Cluster_VI	PI406890	0	0	0	0	0	0	0	0	0	0	0	0	0	0	0	0	0	0	0	0	0	0	0	0	0	0	0	0	0	0	0	0	0	0	0	0	0	0	0	0	0	0	0	0	0	0	0
SLC_ECU	Cluster_VI	PI487625	0	0	0	0	0	0	0	0	0	0	0	0	0	0	0	0	0	0	0	0	0	0	0	0	0	0	0	0	0	0	0	0	0	0	0	0	0	0	0	0	0	0	0	0	0	0	0
SLL	Cluster_VI	Tegucigalpa	0	0	0	0	0	0	0	0	0	0	0	0	0	0	0	0	0	0	0	0	0	0	0	0	0	0	0	0	0	0	0	0	0	0	0	0	0	0	0	0	0	0	0	0	0	0	0
[truncated: 96 more columns]

## Sheet: C-CXE1
		ID	SL4.0ch01:88166071	SL4.0ch01:88166084	SL4.0ch01:88166182	SL4.0ch01:88166217	SL4.0ch01:88166289	SL4.0ch01:88166304	SL4.0ch01:88166320	SL4.0ch01:88166325	SL4.0ch01:88166334	SL4.0ch01:88166352	SL4.0ch01:88166379	SL4.0ch01:88166432	SL4.0ch01:88166461	SL4.0ch01:88166494	SL4.0ch01:88166502	SL4.0ch01:88166519	SL4.0ch01:88166522	SL4.0ch01:88166545	SL4.0ch01:88166549	SL4.0ch01:88166550	SL4.0ch01:88166577	SL4.0ch01:88166621	SL4.0ch01:88166778	SL4.0ch01:88166796	SL4.0ch01:88166833	SL4.0ch01:88166868	SL4.0ch01:88166871	SL4.0ch01:88166921	SL4.0ch01:88166922	SL4.0ch01:88166955	SL4.0ch01:88166966	SL4.0ch01:88166973	SL4.0ch01:88167031	SL4.0ch01:88167041	SL4.0ch01:88167082	SL4.0ch01:88167084	SL4.0ch01:88167098	SL4.0ch01:88167111	SL4.0ch01:88167130	SL4.0ch01:88167138	SL4.0ch01:88167236	SL4.0ch01:88167253	SL4.0ch01:88167254	SL4.0ch01:88167329	SL4.0ch01:88167573	SL4.0ch01:88167779	SL4.0ch01:88167804
		REF	G	C	T	G	T	T	G	A	T	G	C	C	C	G	G	G	G	A	C	A	G	T	T	A	T	A	G	A	T	C	G	A	C	C	C	T	C	T	A	C	GA	G	G	C	A	T	T
		ALT	A	T	C	T	A	C	A	C	C	T	T	T	G	A	A	A	A	C	T	C	A	C	C	G	C	G	A	T	A	T	A	G	T	T	T	C	T	C	T	T	G	A	A	T	T	C	C
Phylogeny	Cluster	ANN	A|upstream_gene_variant|MODIFIER|mRNA:CXE1|null|transcript|mRNA:CXE1|protein_coding||c.-3072G>A|||||2996|WARNING_TRANSCRIPT_INCOMPLETE,A|downstream_gene_variant|MODIFIER|Solyc01g108570.3|gene:Solyc01g108570.3|transcript|mRNA:Solyc01g108570.3.1|protein_coding||c.*3818G>A|||||3674|,A|downstream_gene_variant|MODIFIER|Solyc01g108580.3|gene:Solyc01g108580.3|transcript|mRNA:Solyc01g108580.3.1|protein_c…	T|upstream_gene_variant|MODIFIER|mRNA:CXE1|null|transcript|mRNA:CXE1|protein_coding||c.-3059C>T|||||2983|WARNING_TRANSCRIPT_INCOMPLETE,T|downstream_gene_variant|MODIFIER|Solyc01g108570.3|gene:Solyc01g108570.3|transcript|mRNA:Solyc01g108570.3.1|protein_coding||c.*3831C>T|||||3687|,T|downstream_gene_variant|MODIFIER|Solyc01g108580.3|gene:Solyc01g108580.3|transcript|mRNA:Solyc01g108580.3.1|protein_c…	C|upstream_gene_variant|MODIFIER|mRNA:CXE1|null|transcript|mRNA:CXE1|protein_coding||c.-2961T>C|||||2885|WARNING_TRANSCRIPT_INCOMPLETE,C|downstream_gene_variant|MODIFIER|Solyc01g108570.3|gene:Solyc01g108570.3|transcript|mRNA:Solyc01g108570.3.1|protein_coding||c.*3929T>C|||||3785|,C|downstream_gene_variant|MODIFIER|Solyc01g108580.3|gene:Solyc01g108580.3|transcript|mRNA:Solyc01g108580.3.1|protein_c…	T|upstream_gene_variant|MODIFIER|mRNA:CXE1|null|transcript|mRNA:CXE1|protein_coding||c.-2926G>T|||||2850|WARNING_TRANSCRIPT_INCOMPLETE,T|downstream_gene_variant|MODIFIER|Solyc01g108570.3|gene:Solyc01g108570.3|transcript|mRNA:Solyc01g108570.3.1|protein_coding||c.*3964G>T|||||3820|,T|downstream_gene_variant|MODIFIER|Solyc01g108580.3|gene:Solyc01g108580.3|transcript|mRNA:Solyc01g108580.3.1|protein_c…	A|upstream_gene_variant|MODIFIER|mRNA:CXE1|null|transcript|mRNA:CXE1|protein_coding||c.-2854T>A|||||2778|WARNING_TRANSCRIPT_INCOMPLETE,A|downstream_gene_variant|MODIFIER|Solyc01g108570.3|gene:Solyc01g108570.3|transcript|mRNA:Solyc01g108570.3.1|protein_coding||c.*4036T>A|||||3892|,A|downstream_gene_variant|MODIFIER|Solyc01g108580.3|gene:Solyc01g108580.3|transcript|mRNA:Solyc01g108580.3.1|protein_c…	C|upstream_gene_variant|MODIFIER|mRNA:CXE1|null|transcript|mRNA:CXE1|protein_coding||c.-2839T>C|||||2763|WARNING_TRANSCRIPT_INCOMPLETE,C|downstream_gene_variant|MODIFIER|Solyc01g108570.3|gene:Solyc01g108570.3|transcript|mRNA:Solyc01g108570.3.1|protein_coding||c.*4051T>C|||||3907|,C|downstream_gene_variant|MODIFIER|Solyc01g108580.3|gene:Solyc01g108580.3|transcript|mRNA:Solyc01g108580.3.1|protein_c…	A|upstream_gene_variant|MODIFIER|mRNA:CXE1|null|transcript|mRNA:CXE1|protein_coding||c.-2823G>A|||||2747|WARNING_TRANSCRIPT_INCOMPLETE,A|downstream_gene_variant|MODIFIER|Solyc01g108570.3|gene:Solyc01g108570.3|transcript|mRNA:Solyc01g108570.3.1|protein_coding||c.*4067G>A|||||3923|,A|downstream_gene_variant|MODIFIER|Solyc01g108580.3|gene:Solyc01g108580.3|transcript|mRNA:Solyc01g108580.3.1|protein_c…	C|upstream_gene_variant|MODIFIER|mRNA:CXE1|null|transcript|mRNA:CXE1|protein_coding||c.-2818A>C|||||2742|WARNING_TRANSCRIPT_INCOMPLETE,C|downstream_gene_variant|MODIFIER|Solyc01g108570.3|gene:Solyc01g108570.3|transcript|mRNA:Solyc01g108570.3.1|protein_coding||c.*4072A>C|||||3928|,C|downstream_gene_variant|MODIFIER|Solyc01g108580.3|gene:Solyc01g108580.3|transcript|mRNA:Solyc01g108580.3.1|protein_c…	C|upstream_gene_variant|MODIFIER|mRNA:CXE1|null|transcript|mRNA:CXE1|protein_coding||c.-2809T>C|||||2733|WARNING_TRANSCRIPT_INCOMPLETE,C|downstream_gene_variant|MODIFIER|Solyc01g108570.3|gene:Solyc01g108570.3|transcript|mRNA:Solyc01g108570.3.1|protein_coding||c.*4081T>C|||||3937|,C|downstream_gene_variant|MODIFIER|Solyc01g108580.3|gene:Solyc01g108580.3|transcript|mRNA:Solyc01g108580.3.1|protein_c…	T|upstream_gene_variant|MODIFIER|mRNA:CXE1|null|transcript|mRNA:CXE1|protein_coding||c.-2791G>T|||||2715|WARNING_TRANSCRIPT_INCOMPLETE,T|downstream_gene_variant|MODIFIER|Solyc01g108570.3|gene:Solyc01g108570.3|transcript|mRNA:Solyc01g108570.3.1|protein_coding||c.*4099G>T|||||3955|,T|downstream_gene_variant|MODIFIER|Solyc01g108580.3|gene:Solyc01g108580.3|transcript|mRNA:Solyc01g108580.3.1|protein_c…	T|upstream_gene_variant|MODIFIER|mRNA:CXE1|null|transcript|mRNA:CXE1|protein_coding||c.-2764C>T|||||2688|WARNING_TRANSCRIPT_INCOMPLETE,T|downstream_gene_variant|MODIFIER|Solyc01g108570.3|gene:Solyc01g108570.3|transcript|mRNA:Solyc01g108570.3.1|protein_coding||c.*4126C>T|||||3982|,T|downstream_gene_variant|MODIFIER|Solyc01g108580.3|gene:Solyc01g108580.3|transcript|mRNA:Solyc01g108580.3.1|protein_c…	T|upstream_gene_variant|MODIFIER|mRNA:CXE1|null|transcript|mRNA:CXE1|protein_coding||c.-2711C>T|||||2635|WARNING_TRANSCRIPT_INCOMPLETE,T|downstream_gene_variant|MODIFIER|Solyc01g108570.3|gene:Solyc01g108570.3|transcript|mRNA:Solyc01g108570.3.1|protein_coding||c.*4179C>T|||||4035|,T|downstream_gene_variant|MODIFIER|Solyc01g108580.3|gene:Solyc01g108580.3|transcript|mRNA:Solyc01g108580.3.1|protein_c…	G|upstream_gene_variant|MODIFIER|mRNA:CXE1|null|transcript|mRNA:CXE1|protein_coding||c.-2682C>G|||||2606|WARNING_TRANSCRIPT_INCOMPLETE,G|downstream_gene_variant|MODIFIER|Solyc01g108570.3|gene:Solyc01g108570.3|transcript|mRNA:Solyc01g108570.3.1|protein_coding||c.*4208C>G|||||4064|,G|downstream_gene_variant|MODIFIER|Solyc01g108580.3|gene:Solyc01g108580.3|transcript|mRNA:Solyc01g108580.3.1|protein_c…	A|upstream_gene_variant|MODIFIER|mRNA:CXE1|null|transcript|mRNA:CXE1|protein_coding||c.-2649G>A|||||2573|WARNING_TRANSCRIPT_INCOMPLETE,A|downstream_gene_variant|MODIFIER|Solyc01g108570.3|gene:Solyc01g108570.3|transcript|mRNA:Solyc01g108570.3.1|protein_coding||c.*4241G>A|||||4097|,A|downstream_gene_variant|MODIFIER|Solyc01g108580.3|gene:Solyc01g108580.3|transcript|mRNA:Solyc01g108580.3.1|protein_c…	A|upstream_gene_variant|MODIFIER|mRNA:CXE1|null|transcript|mRNA:CXE1|protein_coding||c.-2641G>A|||||2565|WARNING_TRANSCRIPT_INCOMPLETE,A|downstream_gene_variant|MODIFIER|Solyc01g108570.3|gene:Solyc01g108570.3|transcript|mRNA:Solyc01g108570.3.1|protein_coding||c.*4249G>A|||||4105|,A|downstream_gene_variant|MODIFIER|Solyc01g108580.3|gene:Solyc01g108580.3|transcript|mRNA:Solyc01g108580.3.1|protein_c…	A|upstream_gene_variant|MODIFIER|mRNA:CXE1|null|transcript|mRNA:CXE1|protein_coding||c.-2624G>A|||||2548|WARNING_TRANSCRIPT_INCOMPLETE,A|downstream_gene_variant|MODIFIER|Solyc01g108570.3|gene:Solyc01g108570.3|transcript|mRNA:Solyc01g108570.3.1|protein_coding||c.*4266G>A|||||4122|,A|downstream_gene_variant|MODIFIER|Solyc01g108580.3|gene:Solyc01g108580.3|transcript|mRNA:Solyc01g108580.3.1|protein_c…	A|upstream_gene_variant|MODIFIER|mRNA:CXE1|null|transcript|mRNA:CXE1|protein_coding||c.-2621G>A|||||2545|WARNING_TRANSCRIPT_INCOMPLETE,A|downstream_gene_variant|MODIFIER|Solyc01g108570.3|gene:Solyc01g108570.3|transcript|mRNA:Solyc01g108570.3.1|protein_coding||c.*4269G>A|||||4125|,A|downstream_gene_variant|MODIFIER|Solyc01g108580.3|gene:Solyc01g108580.3|transcript|mRNA:Solyc01g108580.3.1|protein_c…	C|upstream_gene_variant|MODIFIER|mRNA:CXE1|null|transcript|mRNA:CXE1|protein_coding||c.-2598A>C|||||2522|WARNING_TRANSCRIPT_INCOMPLETE,C|downstream_gene_variant|MODIFIER|Solyc01g108570.3|gene:Solyc01g108570.3|transcript|mRNA:Solyc01g108570.3.1|protein_coding||c.*4292A>C|||||4148|,C|downstream_gene_variant|MODIFIER|Solyc01g108580.3|gene:Solyc01g108580.3|transcript|mRNA:Solyc01g108580.3.1|protein_c…	T|upstream_gene_variant|MODIFIER|mRNA:CXE1|null|transcript|mRNA:CXE1|protein_coding||c.-2594C>T|||||2518|WARNING_TRANSCRIPT_INCOMPLETE,T|downstream_gene_variant|MODIFIER|Solyc01g108570.3|gene:Solyc01g108570.3|transcript|mRNA:Solyc01g108570.3.1|protein_coding||c.*4296C>T|||||4152|,T|downstream_gene_variant|MODIFIER|Solyc01g108580.3|gene:Solyc01g108580.3|transcript|mRNA:Solyc01g108580.3.1|protein_c…	C|upstream_gene_variant|MODIFIER|mRNA:CXE1|null|transcript|mRNA:CXE1|protein_coding||c.-2593A>C|||||2517|WARNING_TRANSCRIPT_INCOMPLETE,C|downstream_gene_variant|MODIFIER|Solyc01g108570.3|gene:Solyc01g108570.3|transcript|mRNA:Solyc01g108570.3.1|protein_coding||c.*4297A>C|||||4153|,C|downstream_gene_variant|MODIFIER|Solyc01g108580.3|gene:Solyc01g108580.3|transcript|mRNA:Solyc01g108580.3.1|protein_c…	A|upstream_gene_variant|MODIFIER|mRNA:CXE1|null|transcript|mRNA:CXE1|protein_coding||c.-2566G>A|||||2490|WARNING_TRANSCRIPT_INCOMPLETE,A|downstream_gene_variant|MODIFIER|Solyc01g108570.3|gene:Solyc01g108570.3|transcript|mRNA:Solyc01g108570.3.1|protein_coding||c.*4324G>A|||||4180|,A|downstream_gene_variant|MODIFIER|Solyc01g108580.3|gene:Solyc01g108580.3|transcript|mRNA:Solyc01g108580.3.1|protein_c…	C|upstream_gene_variant|MODIFIER|mRNA:CXE1|null|transcript|mRNA:CXE1|protein_coding||c.-2522T>C|||||2446|WARNING_TRANSCRIPT_INCOMPLETE,C|downstream_gene_variant|MODIFIER|Solyc01g108570.3|gene:Solyc01g108570.3|transcript|mRNA:Solyc01g108570.3.1|protein_coding||c.*4368T>C|||||4224|,C|downstream_gene_variant|MODIFIER|Solyc01g108580.3|gene:Solyc01g108580.3|transcript|mRNA:Solyc01g108580.3.1|protein_c…	C|upstream_gene_variant|MODIFIER|mRNA:CXE1|null|transcript|mRNA:CXE1|protein_coding||c.-2365T>C|||||2289|WARNING_TRANSCRIPT_INCOMPLETE,C|downstream_gene_variant|MODIFIER|Solyc01g108570.3|gene:Solyc01g108570.3|transcript|mRNA:Solyc01g108570.3.1|protein_coding||c.*4525T>C|||||4381|,C|downstream_gene_variant|MODIFIER|Solyc01g108580.3|gene:Solyc01g108580.3|transcript|mRNA:Solyc01g108580.3.1|protein_c…	G|upstream_gene_variant|MODIFIER|mRNA:CXE1|null|transcript|mRNA:CXE1|protein_coding||c.-2347A>G|||||2271|WARNING_TRANSCRIPT_INCOMPLETE,G|downstream_gene_variant|MODIFIER|Solyc01g108570.3|gene:Solyc01g108570.3|transcript|mRNA:Solyc01g108570.3.1|protein_coding||c.*4543A>G|||||4399|,G|downstream_gene_variant|MODIFIER|Solyc01g108580.3|gene:Solyc01g108580.3|transcript|mRNA:Solyc01g108580.3.1|protein_c…	C|upstream_gene_variant|MODIFIER|mRNA:CXE1|null|transcript|mRNA:CXE1|protein_coding||c.-2310T>C|||||2234|WARNING_TRANSCRIPT_INCOMPLETE,C|downstream_gene_variant|MODIFIER|Solyc01g108570.3|gene:Solyc01g108570.3|transcript|mRNA:Solyc01g108570.3.1|protein_coding||c.*4580T>C|||||4436|,C|downstream_gene_variant|MODIFIER|Solyc01g108580.3|gene:Solyc01g108580.3|transcript|mRNA:Solyc01g108580.3.1|protein_c…	G|upstream_gene_variant|MODIFIER|mRNA:CXE1|null|transcript|mRNA:CXE1|protein_coding||c.-2275A>G|||||2199|WARNING_TRANSCRIPT_INCOMPLETE,G|downstream_gene_variant|MODIFIER|Solyc01g108570.3|gene:Solyc01g108570.3|transcript|mRNA:Solyc01g108570.3.1|protein_coding||c.*4615A>G|||||4471|,G|downstream_gene_variant|MODIFIER|Solyc01g108580.3|gene:Solyc01g108580.3|transcript|mRNA:Solyc01g108580.3.1|protein_c…	A|upstream_gene_variant|MODIFIER|mRNA:CXE1|null|transcript|mRNA:CXE1|protein_coding||c.-2272G>A|||||2196|WARNING_TRANSCRIPT_INCOMPLETE,A|downstream_gene_variant|MODIFIER|Solyc01g108570.3|gene:Solyc01g108570.3|transcript|mRNA:Solyc01g108570.3.1|protein_coding||c.*4618G>A|||||4474|,A|downstream_gene_variant|MODIFIER|Solyc01g108580.3|gene:Solyc01g108580.3|transcript|mRNA:Solyc01g108580.3.1|protein_c…	T|upstream_gene_variant|MODIFIER|mRNA:CXE1|null|transcript|mRNA:CXE1|protein_coding||c.-2222A>T|||||2146|WARNING_TRANSCRIPT_INCOMPLETE,T|downstream_gene_variant|MODIFIER|Solyc01g108570.3|gene:Solyc01g108570.3|transcript|mRNA:Solyc01g108570.3.1|protein_coding||c.*4668A>T|||||4524|,T|downstream_gene_variant|MODIFIER|Solyc01g108580.3|gene:Solyc01g108580.3|transcript|mRNA:Solyc01g108580.3.1|protein_c…	A|upstream_gene_variant|MODIFIER|mRNA:CXE1|null|transcript|mRNA:CXE1|protein_coding||c.-2221T>A|||||2145|WARNING_TRANSCRIPT_INCOMPLETE,A|downstream_gene_variant|MODIFIER|Solyc01g108570.3|gene:Solyc01g108570.3|transcript|mRNA:Solyc01g108570.3.1|protein_coding||c.*4669T>A|||||4525|,A|downstream_gene_variant|MODIFIER|Solyc01g108580.3|gene:Solyc01g108580.3|transcript|mRNA:Solyc01g108580.3.1|protein_c…	T|upstream_gene_variant|MODIFIER|mRNA:CXE1|null|transcript|mRNA:CXE1|protein_coding||c.-2188C>T|||||2112|WARNING_TRANSCRIPT_INCOMPLETE,T|downstream_gene_variant|MODIFIER|Solyc01g108570.3|gene:Solyc01g108570.3|transcript|mRNA:Solyc01g108570.3.1|protein_coding||c.*4702C>T|||||4558|,T|downstream_gene_variant|MODIFIER|Solyc01g108580.3|gene:Solyc01g108580.3|transcript|mRNA:Solyc01g108580.3.1|protein_c…	A|upstream_gene_variant|MODIFIER|mRNA:CXE1|null|transcript|mRNA:CXE1|protein_coding||c.-2177G>A|||||2101|WARNING_TRANSCRIPT_INCOMPLETE,A|downstream_gene_variant|MODIFIER|Solyc01g108570.3|gene:Solyc01g108570.3|transcript|mRNA:Solyc01g108570.3.1|protein_coding||c.*4713G>A|||||4569|,A|downstream_gene_variant|MODIFIER|Solyc01g108580.3|gene:Solyc01g108580.3|transcript|mRNA:Solyc01g108580.3.1|protein_c…	G|upstream_gene_variant|MODIFIER|mRNA:CXE1|null|transcript|mRNA:CXE1|protein_coding||c.-2170A>G|||||2094|WARNING_TRANSCRIPT_INCOMPLETE,G|downstream_gene_variant|MODIFIER|Solyc01g108570.3|gene:Solyc01g108570.3|transcript|mRNA:Solyc01g108570.3.1|protein_coding||c.*4720A>G|||||4576|,G|downstream_gene_variant|MODIFIER|Solyc01g108580.3|gene:Solyc01g108580.3|transcript|mRNA:Solyc01g108580.3.1|protein_c…	T|upstream_gene_variant|MODIFIER|mRNA:CXE1|null|transcript|mRNA:CXE1|protein_coding||c.-2112C>T|||||2036|WARNING_TRANSCRIPT_INCOMPLETE,T|downstream_gene_variant|MODIFIER|Solyc01g108570.3|gene:Solyc01g108570.3|transcript|mRNA:Solyc01g108570.3.1|protein_coding||c.*4778C>T|||||4634|,T|downstream_gene_variant|MODIFIER|Solyc01g108580.3|gene:Solyc01g108580.3|transcript|mRNA:Solyc01g108580.3.1|protein_c…	T|upstream_gene_variant|MODIFIER|mRNA:CXE1|null|transcript|mRNA:CXE1|protein_coding||c.-2102C>T|||||2026|WARNING_TRANSCRIPT_INCOMPLETE,T|downstream_gene_variant|MODIFIER|Solyc01g108570.3|gene:Solyc01g108570.3|transcript|mRNA:Solyc01g108570.3.1|protein_coding||c.*4788C>T|||||4644|,T|downstream_gene_variant|MODIFIER|Solyc01g108580.3|gene:Solyc01g108580.3|transcript|mRNA:Solyc01g108580.3.1|protein_c…	T|upstream_gene_variant|MODIFIER|mRNA:CXE1|null|transcript|mRNA:CXE1|protein_coding||c.-2061C>T|||||1985|WARNING_TRANSCRIPT_INCOMPLETE,T|downstream_gene_variant|MODIFIER|Solyc01g108570.3|gene:Solyc01g108570.3|transcript|mRNA:Solyc01g108570.3.1|protein_coding||c.*4829C>T|||||4685|,T|downstream_gene_variant|MODIFIER|Solyc01g108580.3|gene:Solyc01g108580.3|transcript|mRNA:Solyc01g108580.3.1|protein_c…	C|upstream_gene_variant|MODIFIER|mRNA:CXE1|null|transcript|mRNA:CXE1|protein_coding||c.-2059T>C|||||1983|WARNING_TRANSCRIPT_INCOMPLETE,C|downstream_gene_variant|MODIFIER|Solyc01g108570.3|gene:Solyc01g108570.3|transcript|mRNA:Solyc01g108570.3.1|protein_coding||c.*4831T>C|||||4687|,C|downstream_gene_variant|MODIFIER|Solyc01g108580.3|gene:Solyc01g108580.3|transcript|mRNA:Solyc01g108580.3.1|protein_c…	T|upstream_gene_variant|MODIFIER|mRNA:CXE1|null|transcript|mRNA:CXE1|protein_coding||c.-2045C>T|||||1969|WARNING_TRANSCRIPT_INCOMPLETE,T|downstream_gene_variant|MODIFIER|Solyc01g108570.3|gene:Solyc01g108570.3|transcript|mRNA:Solyc01g108570.3.1|protein_coding||c.*4845C>T|||||4701|,T|downstream_gene_variant|MODIFIER|Solyc01g108580.3|gene:Solyc01g108580.3|transcript|mRNA:Solyc01g108580.3.1|protein_c…	C|upstream_gene_variant|MODIFIER|mRNA:CXE1|null|transcript|mRNA:CXE1|protein_coding||c.-2032T>C|||||1956|WARNING_TRANSCRIPT_INCOMPLETE,C|downstream_gene_variant|MODIFIER|Solyc01g108570.3|gene:Solyc01g108570.3|transcript|mRNA:Solyc01g108570.3.1|protein_coding||c.*4858T>C|||||4714|,C|downstream_gene_variant|MODIFIER|Solyc01g108580.3|gene:Solyc01g108580.3|transcript|mRNA:Solyc01g108580.3.1|protein_c…	T|upstream_gene_variant|MODIFIER|mRNA:CXE1|null|transcript|mRNA:CXE1|protein_coding||c.-2013A>T|||||1937|WARNING_TRANSCRIPT_INCOMPLETE,T|downstream_gene_variant|MODIFIER|Solyc01g108570.3|gene:Solyc01g108570.3|transcript|mRNA:Solyc01g108570.3.1|protein_coding||c.*4877A>T|||||4733|,T|downstream_gene_variant|MODIFIER|Solyc01g108580.3|gene:Solyc01g108580.3|transcript|mRNA:Solyc01g108580.3.1|protein_c…	T|upstream_gene_variant|MODIFIER|mRNA:CXE1|null|transcript|mRNA:CXE1|protein_coding||c.-2005C>T|||||1929|WARNING_TRANSCRIPT_INCOMPLETE,T|downstream_gene_variant|MODIFIER|Solyc01g108570.3|gene:Solyc01g108570.3|transcript|mRNA:Solyc01g108570.3.1|protein_coding||c.*4885C>T|||||4741|,T|downstream_gene_variant|MODIFIER|Solyc01g108580.3|gene:Solyc01g108580.3|transcript|mRNA:Solyc01g108580.3.1|protein_c…	G|upstream_gene_variant|MODIFIER|mRNA:CXE1|null|transcript|mRNA:CXE1|protein_coding||c.-1906delA|||||1830|WARNING_TRANSCRIPT_INCOMPLETE,G|downstream_gene_variant|MODIFIER|Solyc01g108570.3|gene:Solyc01g108570.3|transcript|mRNA:Solyc01g108570.3.1|protein_coding||c.*4984delA|||||4840|,G|downstream_gene_variant|MODIFIER|Solyc01g108580.3|gene:Solyc01g108580.3|transcript|mRNA:Solyc01g108580.3.1|protein…	A|upstream_gene_variant|MODIFIER|mRNA:CXE1|null|transcript|mRNA:CXE1|protein_coding||c.-1890G>A|||||1814|WARNING_TRANSCRIPT_INCOMPLETE,A|downstream_gene_variant|MODIFIER|Solyc01g108570.3|gene:Solyc01g108570.3|transcript|mRNA:Solyc01g108570.3.1|protein_coding||c.*5000G>A|||||4856|,A|downstream_gene_variant|MODIFIER|Solyc01g108580.3|gene:Solyc01g108580.3|transcript|mRNA:Solyc01g108580.3.1|protein_c…	A|upstream_gene_variant|MODIFIER|mRNA:CXE1|null|transcript|mRNA:CXE1|protein_coding||c.-1889G>A|||||1813|WARNING_TRANSCRIPT_INCOMPLETE,A|downstream_gene_variant|MODIFIER|Solyc01g108570.3|gene:Solyc01g108570.3|transcript|mRNA:Solyc01g108570.3.1|protein_coding||c.*5001G>A|||||4857|,A|downstream_gene_variant|MODIFIER|Solyc01g108580.3|gene:Solyc01g108580.3|transcript|mRNA:Solyc01g108580.3.1|protein_c…	T|upstream_gene_variant|MODIFIER|mRNA:CXE1|null|transcript|mRNA:CXE1|protein_coding||c.-1814C>T|||||1738|WARNING_TRANSCRIPT_INCOMPLETE,T|downstream_gene_variant|MODIFIER|Solyc01g108570.3|gene:Solyc01g108570.3|transcript|mRNA:Solyc01g108570.3.1|protein_coding||c.*5076C>T|||||4932|,T|downstream_gene_variant|MODIFIER|Solyc01g108580.3|gene:Solyc01g108580.3|transcript|mRNA:Solyc01g108580.3.1|protein_c…	T|upstream_gene_variant|MODIFIER|mRNA:CXE1|null|transcript|mRNA:CXE1|protein_coding||c.-1570A>T|||||1494|WARNING_TRANSCRIPT_INCOMPLETE,T|downstream_gene_variant|MODIFIER|Solyc01g108580.3|gene:Solyc01g108580.3|transcript|mRNA:Solyc01g108580.3.1|protein_coding||c.*3596A>T|||||3341|,T|downstream_gene_variant|MODIFIER|Solyc01g108590.1|gene:Solyc01g108590.1|transcript|mRNA:Solyc01g108590.1.1|protein_c…	C|upstream_gene_variant|MODIFIER|mRNA:CXE1|null|transcript|mRNA:CXE1|protein_coding||c.-1364T>C|||||1288|WARNING_TRANSCRIPT_INCOMPLETE,C|downstream_gene_variant|MODIFIER|Solyc01g108580.3|gene:Solyc01g108580.3|transcript|mRNA:Solyc01g108580.3.1|protein_coding||c.*3802T>C|||||3547|,C|downstream_gene_variant|MODIFIER|Solyc01g108590.1|gene:Solyc01g108590.1|transcript|mRNA:Solyc01g108590.1.1|protein_c…	C|upstream_gene_variant|MODIFIER|mRNA:CXE1|null|transcript|mRNA:CXE1|protein_coding||c.-1339T>C|||||1263|WARNING_TRANSCRIPT_INCOMPLETE,C|downstream_gene_variant|MODIFIER|Solyc01g108580.3|gene:Solyc01g108580.3|transcript|mRNA:Solyc01g108580.3.1|protein_coding||c.*3827T>C|||||3572|,C|downstream_gene_variant|MODIFIER|Solyc01g108590.1|gene:Solyc01g108590.1|transcript|mRNA:Solyc01g108590.1.1|protein_c…
SLC_ECU	Cluster I	BGV005912	0	0	0	0	0	0	NA	0	0	0	2	2	0	2	0	2	0	0	0	0	0	0	0	0	0	2	2	2	2	0	0	2	0	0	0	2	0	0	0	0	NA	0	0	NA	2	0	2
SLC_ECU	Cluster I	BGV006234	0	0	0	0	0	0	2	0	0	0	2	2	0	2	0	2	0	0	0	0	0	0	0	0	0	2	2	2	2	0	0	2	0	0	0	2	0	0	0	0	NA	0	NA	NA	2	0	2
SLC_ECU	Cluster I	BGV006806	0	0	0	0	0	0	2	0	0	0	2	2	0	2	0	2	0	0	0	0	0	0	0	0	0	2	2	2	2	0	0	2	2	0	0	2	0	0	0	0	2	0	0	NA	2	0	2
SLC_ECU	Cluster I	BGV006896	0	0	0	0	0	0	2	0	0	0	2	2	0	2	0	2	0	0	0	0	0	0	0	0	0	1	1	1	1	0	0	1	0	0	0	2	0	0	0	0	0	0	0	NA	1	0	1
SLC_ECU	Cluster I	BGV006901	0	0	0	0	0	0	2	0	0	0	2	2	0	NA	0	2	0	0	0	0	0	0	0	0	0	2	2	2	2	0	0	2	0	0	0	2	0	0	0	0	2	0	0	NA	2	0	2
SLC_ECU	Cluster I	BGV006910	0	0	0	0	0	0	2	0	0	0	2	2	0	2	0	2	0	0	0	0	0	0	0	0	0	2	2	2	2	0	0	2	0	0	0	2	0	0	0	0	2	0	0	NA	2	0	1
SLC_ECU	Cluster I	BGV006927	0	0	0	0	0	0	2	0	0	0	2	2	0	2	0	2	0	0	0	0	0	0	0	0	0	2	2	2	2	0	0	2	0	0	0	2	0	0	0	0	2	0	0	NA	2	0	2
SP_SECU	Cluster I	BGV007151	0	0	0	0	0	0	2	0	0	0	2	2	0	2	0	2	0	0	0	0	0	0	0	0	0	2	2	2	2	0	0	2	0	0	0	2	0	0	0	0	2	0	0	NA	0	0	2
SP_SECU	Cluster I	BGV007339	0	0	0	0	0	0	2	0	0	0	2	2	0	2	0	2	0	0	0	0	0	0	0	0	0	2	2	2	2	0	0	2	0	0	0	2	0	0	0	0	2	NA	NA	NA	0	0	2
SP_SECU	Cluster I	BGV007366	0	0	0	0	0	0	2	0	0	0	2	2	0	2	0	2	0	0	0	0	0	0	0	0	0	2	2	2	2	0	0	2	0	0	0	2	0	0	0	0	2	0	0	NA	0	0	2
SP_PER	Cluster II	BGV006327	0	0	0	0	0	0	2	0	0	0	0	2	0	2	0	0	0	0	0	0	0	0	0	0	0	2	2	2	2	0	0	2	0	0	0	2	0	0	2	0	0	0	0	0	0	0	1
SP_PER	Cluster II	BGV006336	0	0	0	0	0	0	NA	0	0	0	0	2	0	2	0	0	0	0	0	0	0	0	0	0	0	2	2	2	2	0	0	2	0	0	0	2	0	0	0	0	0	NA	0	0	0	1	2
SP_PER	Cluster II	BGV006347	0	0	0	0	0	0	2	0	0	0	0	2	0	2	0	0	0	0	0	0	0	0	0	0	0	2	2	2	2	0	0	2	0	0	0	2	0	0	2	0	0	0	0	0	0	0	2
SP_PER	Cluster II	BGV006353	0	0	0	0	0	0	2	0	0	0	0	2	0	2	0	0	0	0	0	0	0	0	0	0	0	2	2	2	2	0	0	2	0	0	0	2	0	0	2	0	0	0	0	0	0	0	2
SP_PER	Cluster II	BGV006370	0	0	0	0	0	0	2	0	0	0	2	2	0	2	0	0	0	0	0	0	0	0	0	0	0	2	2	2	2	0	0	2	0	0	0	2	0	0	0	0	2	0	0	NA	0	0	2
SP_PER	Cluster II	BGV006454	0	0	0	2	0	0	2	0	0	NA	0	2	0	2	0	0	0	0	0	0	0	0	0	0	0	2	2	2	2	0	0	2	0	0	0	2	0	0	0	0	0	2	0	0	0	2	2
SP_PER	Cluster II	BGV006457	0	0	0	2	0	0	2	0	0	0	0	2	0	2	0	0	0	0	0	0	0	0	0	0	0	2	2	2	2	0	0	2	0	0	0	2	0	0	0	0	0	2	0	0	0	1	1
SP_PER	Cluster II	BGV006478	0	0	0	0	0	0	2	0	0	0	0	2	0	2	0	0	0	0	0	0	0	0	0	0	0	2	2	2	2	0	0	2	0	0	0	2	0	0	2	0	0	0	0	0	0	0	2
SLC_ECU	Cluster II	BGV006907	0	0	0	0	0	0	1	0	0	0	1	1	0	1	0	1	0	0	0	0	0	0	0	0	0	1	1	1	1	0	0	1	0	0	0	1	0	1	0	0	1	0	0	0	1	0	1
SP_PER	Cluster II	BGV007198	0	1	0	0	0	0	1	0	0	0	0	1	0	1	0	0	0	0	0	0	0	0	0	0	0	1	1	1	1	1	0	2	0	0	0	2	0	1	1	0	0	0	0	0	0	0	1
SLC_ECU	Cluster II	BGV007992	0	0	0	0	0	0	2	0	0	0	2	2	0	2	0	2	0	0	0	0	0	0	0	0	0	2	2	2	2	0	0	2	0	0	0	2	0	0	0	0	2	0	0	NA	0	0	2
SLC_PER	Cluster II	BGV008036	0	0	0	0	0	0	2	0	0	0	0	2	0	2	0	0	0	0	0	0	0	0	0	0	0	2	2	2	2	0	0	2	0	0	0	2	0	0	2	0	0	0	0	0	0	0	2
SLC_PER	Cluster II	BGV008037	0	0	0	0	0	0	2	0	0	0	0	2	0	2	0	0	0	0	0	0	0	0	0	0	0	2	2	2	2	0	0	2	0	0	0	2	0	0	2	0	0	0	0	0	0	0	2
SLC_PER	Cluster II	BGV008189	0	0	0	0	0	0	2	0	0	0	0	2	0	2	0	0	0	0	0	0	0	0	0	0	0	2	2	2	2	0	0	2	0	0	0	2	0	0	2	0	0	0	0	0	0	0	2
SP_PER	Cluster II	BGV015382	0	0	0	0	0	0	2	0	0	0	0	2	0	2	0	0	0	0	0	0	0	0	0	0	0	2	2	2	2	0	0	2	0	0	0	2	0	0	2	0	0	0	0	0	0	0	1
SP_SECU	Cluster III	BGV006208	0	0	0	0	0	0	0	0	0	0	0	0	0	0	0	0	0	0	2	0	0	2	0	0	2	0	0	0	0	0	0	2	0	0	2	2	0	2	0	0	0	0	0	0	0	0	0
SLC_ECU	Cluster III	BGV006230	0	1	0	0	0	0	0	0	0	0	0	0	0	0	0	0	0	0	0	0	0	0	0	0	0	0	0	0	0	1	0	1	0	0	0	1	0	2	0	0	0	0	0	0	0	0	0
SP_NECU	Cluster III	BGV006775	0	2	0	0	0	0	0	0	0	0	0	0	0	0	0	0	0	0	0	0	0	0	0	0	0	0	0	0	0	2	0	2	0	0	0	2	0	2	0	0	0	0	0	0	0	0	0
SP_NECU	Cluster III	BGV007109	0	2	0	0	0	0	0	0	0	0	0	0	0	0	0	0	0	0	0	0	0	0	0	0	0	0	0	0	0	2	0	2	0	0	0	2	0	2	0	0	0	0	0	0	0	0	0
SP_NECU	Cluster III	BGV007111	0	2	0	0	0	0	0	0	0	0	0	0	0	0	0	0	0	0	0	0	0	0	0	0	0	0	0	0	0	2	0	2	0	0	0	2	0	2	0	0	0	0	0	0	0	0	0
SP_NECU	Cluster III	BGV007152	0	2	0	0	0	0	0	0	0	0	0	0	0	0	0	0	0	0	0	0	0	0	0	0	0	0	0	0	0	2	0	2	0	0	0	2	0	2	0	0	0	0	0	0	0	0	0
SP_NECU	Cluster III	BGV007158	0	2	0	0	0	0	0	0	0	0	0	0	0	0	0	0	0	0	0	0	0	0	0	0	0	0	0	0	0	2	0	2	0	0	0	2	0	2	0	0	0	0	0	0	0	0	0
SP_NECU	Cluster III	BGV007161	0	2	0	0	0	0	0	0	0	0	0	0	0	0	0	0	0	0	0	0	0	0	0	0	0	0	0	0	0	2	0	2	0	0	0	2	0	2	0	0	0	0	0	0	0	0	0
SP_NECU	Cluster III	BGV007169	0	2	0	0	0	0	0	0	0	0	0	0	0	0	0	0	0	0	0	0	0	0	0	0	0	0	0	0	0	2	0	2	0	0	0	2	0	2	0	0	0	0	0	0	0	0	0
SP_NECU	Cluster III	BGV007181	0	2	0	0	0	0	0	0	0	0	0	0	0	0	0	0	0	0	0	0	0	0	0	0	0	0	0	0	0	2	0	2	0	0	0	2	0	2	0	0	0	0	0	0	0	0	0
SP_PER	Cluster III	BGV015380	0	0	0	0	0	0	0	0	0	0	0	0	0	0	0	0	0	0	2	0	0	2	0	0	2	0	0	0	0	0	0	2	0	0	2	2	0	2	0	0	0	0	0	0	0	0	0
SP_PER	Cluster III	BGV016047	0	0	0	0	0	0	0	0	0	0	0	0	0	0	0	0	0	0	2	0	0	2	0	0	2	0	0	0	0	0	0	2	0	0	2	2	0	2	0	0	0	0	0	0	0	0	0
SLC_ECU	Cluster IV	BGV006175	0	0	2	0	2	2	0	2	2	0	0	2	2	0	0	0	0	2	0	2	0	0	2	2	0	2	0	0	0	0	0	2	0	2	0	2	2	2	2	0	0	0	0	2	0	0	0
SP_NECU	Cluster IV	BGV007149	0	0	2	0	2	2	0	2	2	0	0	2	2	0	0	0	0	2	0	2	0	0	2	2	0	2	0	0	0	0	0	2	0	2	0	2	2	2	2	0	0	0	0	2	0	0	0
SP_NECU	Cluster IV	BGV007194	0	1	1	0	1	1	0	1	1	0	0	1	1	0	0	0	0	1	0	1	0	0	1	1	0	1	0	0	0	0	0	2	0	1	0	2	1	2	1	0	0	0	0	1	0	0	0
SLL	Cluster V	BGV007860	0	0	0	0	0	0	0	0	0	0	0	0	0	0	0	0	0	0	0	0	0	0	0	0	0	0	0	0	0	0	0	2	0	0	0	0	0	2	0	0	0	0	0	0	0	0	0
SLL	Cluster V	BGV007862	0	0	0	0	0	0	0	0	0	0	0	0	0	0	0	0	0	0	0	0	0	0	0	0	0	0	0	0	0	0	0	2	0	0	0	0	0	2	0	0	0	0	0	0	0	0	0
SLL	Cluster V	BGV007863	0	0	0	0	0	0	0	0	0	0	0	0	0	0	0	0	0	0	0	0	0	0	0	0	0	0	0	0	0	0	0	2	0	0	0	0	0	2	0	0	0	0	0	0	0	0	0
SLL	Cluster V	BGV007864	0	0	0	0	0	0	0	0	0	0	0	0	0	0	0	0	0	0	0	0	0	0	0	0	0	0	0	0	0	0	0	2	0	0	0	0	0	2	0	0	0	0	0	0	0	0	0
SLL	Cluster V	BGV007867	0	0	0	0	0	0	0	0	0	0	0	0	0	0	0	0	0	0	0	0	0	0	0	0	0	0	0	0	0	0	0	2	0	0	0	0	0	2	0	0	0	0	0	0	0	0	0
SLL	Cluster V	BGV007870	0	0	0	0	0	0	0	0	0	0	0	0	0	0	0	0	0	0	0	0	0	0	0	0	0	0	0	0	0	0	0	2	0	0	0	0	0	2	0	0	0	0	0	0	0	0	0
SLC_MEX	Cluster V	BGV007894	0	0	0	0	0	0	0	0	0	0	0	0	0	0	0	0	2	0	0	0	0	0	0	0	0	0	0	0	0	0	0	2	0	0	0	0	0	2	0	2	0	0	0	0	0	0	0
SLC_MEX	Cluster V	BGV007899	0	0	0	0	0	0	0	0	0	0	0	0	0	0	0	0	0	0	0	0	0	0	0	0	0	0	0	0	0	0	0	2	0	0	0	0	0	2	0	0	0	0	0	0	0	0	0
SLC_MEX	Cluster V	BGV007901	0	0	0	0	0	0	0	0	0	0	0	0	0	0	0	0	2	0	0	0	0	0	0	0	0	0	0	0	0	0	0	2	0	0	0	0	0	2	0	2	0	0	0	0	0	0	0
SLC_MEX	Cluster V	BGV007902	0	0	0	0	0	0	0	0	0	0	0	0	0	0	0	0	2	0	0	0	0	0	0	0	0	0	0	0	0	0	0	2	0	0	0	0	0	2	0	2	0	0	0	0	0	0	0
SLC_MEX	Cluster V	BGV007908	0	0	0	0	0	0	0	0	0	0	0	0	0	0	0	0	0	0	0	0	0	0	0	0	0	0	0	0	0	0	0	2	0	0	0	0	0	2	0	0	0	0	0	0	0	0	0
SLC_MEX	Cluster V	BGV007909	0	0	0	0	0	0	0	0	0	0	0	0	0	0	0	0	0	0	0	0	0	0	0	0	0	0	0	0	0	0	0	2	0	0	0	0	0	2	0	0	0	0	0	0	0	0	0
SLC_MEX	Cluster V	BGV007910	0	0	0	0	0	0	0	0	0	0	0	0	0	0	0	0	0	0	0	0	0	0	0	0	0	0	0	0	0	0	0	2	0	0	0	0	0	2	0	0	0	0	0	0	0	0	0
SLC_MEX	Cluster V	BGV007911	0	0	0	0	0	0	0	0	0	0	0	0	0	0	0	0	0	0	0	0	0	0	0	0	0	0	0	0	0	0	0	2	0	0	0	0	0	2	0	0	0	0	0	0	0	0	0
SLC_MEX	Cluster V	BGV007918	0	0	0	0	0	0	0	0	0	0	0	0	0	0	0	0	2	0	0	0	0	0	0	0	0	0	0	0	0	0	0	2	0	0	0	0	0	2	0	0	0	0	0	0	0	0	0
SLC_MEX	Cluster V	BGV007921	0	0	0	0	0	0	0	0	0	0	0	0	0	0	0	0	0	0	0	0	0	0	0	0	0	0	0	0	0	0	0	2	0	0	0	0	0	2	0	0	0	0	2	0	0	0	0
SLC_CA	Cluster V	BGV007927	0	0	0	0	0	0	0	0	0	0	0	0	0	0	0	0	0	0	0	0	0	0	0	0	0	0	0	0	0	0	0	2	0	0	0	0	0	2	0	0	0	0	0	0	0	0	0
SLC_CA	Cluster V	BGV007931	0	0	0	0	0	0	0	0	0	0	0	0	0	0	0	0	0	0	0	0	0	0	0	0	0	0	0	0	0	0	0	2	0	0	0	0	0	2	0	0	0	0	0	0	0	0	0
SLC_CA	Cluster V	BGV007933	0	0	0	0	0	0	0	0	0	0	0	0	0	0	0	0	0	0	0	0	0	0	0	0	0	0	0	0	0	0	0	2	0	0	0	0	0	2	0	0	0	0	0	0	0	0	0
SLC_CA	Cluster V	BGV007934	0	0	0	0	0	0	0	0	0	0	0	0	0	0	0	0	0	0	0	0	0	0	0	0	0	0	0	0	0	0	0	2	0	0	0	0	0	2	0	0	0	0	0	0	0	0	0
SLC_CA	Cluster V	BGV007935	0	0	0	0	0	0	0	0	0	0	0	0	0	0	0	0	0	0	0	0	0	0	0	0	0	0	0	0	0	0	0	2	0	0	0	0	0	2	0	0	0	0	0	0	0	0	0
SLL	Cluster V	BGV007936	0	0	0	0	0	0	0	0	0	0	0	0	0	0	0	0	0	0	0	0	0	0	0	0	0	0	0	0	0	0	0	2	0	0	0	0	0	2	0	0	0	0	0	0	0	0	0
SLC_MEX	Cluster V	BGV008051	0	0	0	0	0	0	0	0	0	0	0	0	0	0	0	0	0	0	0	0	0	0	0	0	0	0	0	0	0	0	0	2	0	0	0	0	0	2	0	0	0	0	0	0	0	0	0
SLC_PER	Cluster V	BGV008061	2	0	0	0	0	0	0	0	0	0	0	0	0	0	0	0	0	0	0	0	2	0	0	0	0	0	0	0	0	0	0	2	0	0	0	0	0	2	0	0	0	0	0	0	0	0	0
SLC_MEX	Cluster V	BGV008067	0	0	0	0	0	0	0	0	0	0	0	0	0	0	0	0	2	0	0	0	0	0	0	0	0	0	0	0	0	0	0	2	0	0	0	0	0	2	0	0	0	0	0	0	0	0	0
SLC_MEX	Cluster V	BGV008070	0	0	0	0	0	0	0	0	0	0	0	0	0	0	0	0	0	0	0	0	0	0	0	0	0	0	0	0	0	0	0	2	0	0	0	0	0	2	0	0	0	0	2	0	0	0	0
SLC_CA	Cluster V	BGV008110	0	0	0	0	0	0	0	0	0	1	0	1	1	0	0	0	0	0	0	0	0	0	0	0	0	0	0	0	0	0	2	2	0	0	0	0	0	2	0	0	0	0	0	0	0	0	0
SLC_MEX	Cluster V	BGV008219	0	0	0	0	0	0	0	0	0	1	0	0	0	0	2	0	0	0	0	0	0	0	0	0	0	0	0	0	0	0	0	2	0	0	0	0	0	2	0	0	0	0	0	0	0	0	0
SLC_MEX	Cluster V	BGV008223	0	0	0	0	0	0	0	0	0	0	0	0	0	0	2	0	0	0	0	0	0	0	0	0	0	0	0	0	0	0	0	2	0	0	0	0	0	2	0	0	0	0	0	0	0	0	0
SLC_CA	Cluster V	BGV008345	0	0	0	0	0	0	0	0	0	0	0	0	0	0	2	0	0	0	0	0	0	0	0	0	0	0	0	0	0	0	0	2	0	0	0	0	0	2	0	0	0	0	0	0	0	0	0
SLC_MEX	Cluster V	BGV008347	0	0	0	0	0	0	0	0	0	0	0	0	0	0	2	0	0	0	0	0	0	0	0	0	0	0	0	0	0	0	0	2	0	0	0	0	0	2	0	0	0	0	0	0	0	0	0
SLC_MEX	Cluster V	BGV012614	2	0	0	0	0	0	0	0	0	1	0	0	0	0	0	0	0	0	0	0	2	0	0	0	0	0	0	0	0	0	0	2	0	0	0	0	0	2	0	0	0	0	0	0	0	0	0
SLC_MEX	Cluster V	BGV013134	0	0	0	0	0	0	0	0	0	0	0	0	0	0	0	0	2	0	0	0	0	0	0	0	0	0	0	0	0	0	0	2	0	0	0	0	0	2	0	2	0	0	0	0	0	0	0
SLC_CA	Cluster V	BGV013175	0	0	0	0	0	0	0	0	0	0	0	0	0	0	0	0	0	0	0	0	0	0	0	0	0	0	0	0	0	0	2	2	0	0	0	0	0	2	0	0	0	0	0	0	0	0	0
SLC_SM	Cluster V	BGV014516	2	0	0	0	0	0	0	0	0	0	0	0	0	0	0	0	0	0	0	0	2	0	0	0	0	0	0	0	0	0	0	2	0	0	0	0	0	2	0	0	0	0	0	0	0	0	0
SLC_SM	Cluster V	BGV014522	2	0	0	0	0	0	0	0	0	0	0	0	0	0	0	0	0	0	0	0	2	0	0	0	0	0	0	0	0	0	0	2	0	0	0	0	0	2	0	0	0	0	0	0	0	0	0
SLC_SM	Cluster V	BGV015726	2	0	0	0	0	0	0	0	0	0	0	0	0	0	0	0	0	0	0	0	2	0	0	0	0	0	0	0	0	0	0	2	0	0	0	0	0	2	0	0	0	0	0	0	0	0	0
SLC_SM	Cluster V	BGV015734	2	0	0	0	0	0	0	0	0	0	0	0	0	0	0	0	0	0	0	0	2	0	0	0	0	0	0	0	0	0	0	2	0	0	0	0	0	2	0	0	0	0	0	0	0	0	0
SLC_MEX	Cluster V	LA0767	0	0	0	0	0	0	0	0	0	0	0	0	0	0	2	0	0	0	0	0	0	0	0	0	0	0	0	0	0	0	0	2	0	0	0	0	0	2	0	0	0	0	0	0	0	0	0
SLC_CA	Cluster V	PI129088	0	0	0	0	0	0	0	0	0	0	0	0	0	0	0	0	0	0	0	0	0	0	0	0	0	0	0	0	0	0	2	2	0	0	0	0	0	2	0	0	0	0	0	0	0	0	0
SLC_PER	Cluster VI	BGV004584	0	0	0	0	0	0	0	0	0	0	0	0	0	0	0	0	0	0	0	0	0	0	0	0	0	0	0	0	0	0	0	0	0	0	0	0	0	2	0	0	0	0	0	0	0	0	0
SLC_MEX	Cluster VI	BGV005895	0	0	0	0	0	0	0	0	0	0	0	0	0	0	0	0	0	0	0	0	0	0	0	0	0	0	0	0	0	0	0	0	0	0	0	0	0	2	0	0	0	0	0	0	0	0	0
SLC_ECU	Cluster VI	BGV006225	0	0	0	0	0	0	0	0	0	0	0	0	0	0	0	0	0	0	0	0	0	0	0	0	0	0	0	0	0	0	0	0	0	0	0	0	0	2	0	0	0	0	0	0	0	0	0
SLC_ECU	Cluster VI	BGV006229	0	0	0	0	0	0	0	0	0	0	0	0	0	0	0	0	0	0	0	0	0	0	0	0	0	0	0	0	0	0	0	0	0	0	0	0	0	2	0	0	0	0	0	0	0	0	0
SLC_ECU	Cluster VI	BGV006231	0	0	0	0	0	0	0	0	0	0	0	0	0	0	0	0	0	0	0	0	0	0	0	0	0	0	0	0	0	0	0	0	0	0	0	0	0	2	0	0	0	0	0	0	0	0	0
SLC_ECU	Cluster VI	BGV006232	0	0	0	0	0	0	0	0	0	0	0	0	0	0	0	0	0	0	0	0	0	0	0	0	0	0	0	0	0	0	0	0	0	0	0	0	0	2	0	0	0	0	0	0	0	0	0
SLC_ECU	Cluster VI	BGV006235	0	0	0	0	0	0	0	0	0	0	0	0	0	0	0	0	0	0	0	0	0	0	0	0	0	0	0	0	0	0	0	0	0	0	0	0	0	2	0	0	0	0	0	0	0	0	0
SLC_ECU	Cluster VI	BGV006753	0	0	0	0	0	0	0	0	0	0	0	0	0	0	0	0	0	0	0	0	0	0	0	0	0	0	0	0	0	0	0	0	0	0	0	0	0	2	0	0	0	0	0	0	0	0	0
SLC_ECU	Cluster VI	BGV006768	0	0	0	0	0	0	0	0	0	0	0	0	0	0	0	0	0	0	0	0	0	0	0	0	0	0	0	0	0	0	0	0	0	0	0	0	0	2	0	0	0	0	0	0	0	0	0
SLC_ECU	Cluster VI	BGV006777	0	0	0	0	0	0	0	0	0	0	0	0	0	0	0	0	0	0	0	0	0	0	0	0	0	0	0	0	0	0	0	0	0	0	0	0	0	2	0	0	0	0	0	0	0	0	0
SLC_ECU	Cluster VI	BGV006779	0	0	0	0	0	0	0	0	0	0	0	0	0	0	0	0	0	0	0	0	0	0	0	0	0	0	0	0	0	0	0	0	0	0	0	0	0	2	0	0	0	0	0	0	0	0	0
SLC_ECU	Cluster VI	BGV006792	0	0	0	0	0	0	0	0	0	0	0	0	0	0	0	0	0	0	0	0	0	0	0	0	0	0	0	0	0	0	0	0	0	0	0	0	0	2	0	0	0	0	0	0	0	0	0
SLC_PER	Cluster VI	BGV006825	0	0	0	0	0	0	0	0	0	0	0	0	0	0	0	0	0	0	0	0	0	0	0	0	0	0	0	0	0	0	0	0	0	0	0	0	0	2	0	0	0	0	0	0	0	0	0
SLC_ECU	Cluster VI	BGV006828	0	0	0	0	0	0	0	0	0	0	0	0	0	0	0	0	0	0	0	0	0	0	0	0	0	0	0	0	0	0	0	0	0	0	0	0	0	2	0	0	0	0	0	0	0	0	0
SLC_ECU	Cluster VI	BGV006852	0	0	0	0	NA	0	0	0	0	0	0	0	0	0	0	0	0	0	0	0	0	0	0	0	0	0	0	0	0	0	0	0	0	0	0	0	0	2	0	0	0	0	0	0	0	0	0
SLC_ECU	Cluster VI	BGV006859	0	0	0	0	0	0	0	0	0	0	0	0	0	0	0	0	0	0	0	0	0	0	0	0	0	0	0	0	0	0	0	0	0	0	0	0	0	2	0	0	0	0	0	0	0	0	0
SLC_ECU	Cluster VI	BGV006865	0	0	0	0	0	0	0	0	0	0	0	0	0	0	0	0	0	0	0	0	0	0	0	0	0	0	0	0	0	0	0	0	0	0	0	0	0	2	0	0	0	0	0	0	0	0	0
SLC_ECU	Cluster VI	BGV006867	0	0	0	0	0	0	0	0	0	0	0	0	0	0	0	0	0	0	0	0	0	0	0	0	0	0	0	0	0	0	0	0	0	0	0	0	0	2	0	0	0	0	0	0	0	0	0
SLC_ECU	Cluster VI	BGV006881	0	0	0	0	0	0	0	0	0	0	0	0	0	0	0	0	0	0	0	0	0	0	0	0	0	0	0	0	0	0	0	0	0	0	0	0	0	2	0	0	0	0	0	0	0	0	0
SLC_ECU	Cluster VI	BGV006899	0	0	0	0	0	0	0	0	0	0	0	0	0	0	0	0	0	0	0	0	0	0	0	0	0	0	0	0	0	0	0	0	0	0	0	0	0	2	0	0	0	0	0	0	0	0	0
SLC_ECU	Cluster VI	BGV006904	0	0	0	0	0	0	0	0	0	0	0	0	0	0	0	0	0	0	0	0	0	0	0	0	0	0	0	0	0	0	0	0	0	0	0	0	0	2	0	0	0	0	0	0	0	0	0
SLC_ECU	Cluster VI	BGV006906	0	0	0	0	0	0	0	0	0	0	0	0	0	0	0	0	0	0	0	0	0	0	0	0	0	0	0	0	0	0	0	0	0	0	0	0	0	2	0	0	0	0	0	0	0	0	0
SLC_ECU	Cluster VI	BGV006931	0	0	0	0	0	0	0	0	0	0	0	0	0	0	0	0	0	0	0	0	0	0	0	0	0	0	0	0	0	0	0	0	0	0	0	0	0	2	0	0	0	0	0	0	0	0	0
SLC_ECU	Cluster VI	BGV006934	0	0	0	0	0	0	0	0	0	0	0	0	0	0	0	0	0	0	0	0	0	0	0	0	0	0	0	0	0	0	0	0	0	0	0	0	0	2	0	0	0	0	0	0	0	0	0
SLC_ECU	Cluster VI	BGV007015	0	0	0	0	0	0	0	0	0	0	0	0	0	0	0	0	0	0	0	0	0	0	0	0	0	0	0	0	0	0	0	0	0	0	0	0	0	2	0	0	0	0	0	0	0	0	0
SLC_ECU	Cluster VI	BGV007017	0	0	0	0	0	0	0	0	0	0	0	0	0	0	0	0	0	0	0	0	0	0	0	0	0	0	0	0	0	0	0	0	0	0	0	0	0	2	0	0	0	0	0	0	0	0	0
SLC_ECU	Cluster VI	BGV007023	0	0	0	0	0	0	0	0	0	0	0	0	0	0	0	0	0	0	0	0	0	0	0	0	0	0	0	0	0	0	0	0	0	0	0	0	0	2	0	0	0	0	0	0	0	0	0
SLL	Cluster VI	BGV007854	0	0	0	0	0	0	0	0	0	0	0	0	0	0	0	0	0	0	0	0	0	0	NA	0	0	0	0	0	0	0	0	0	0	0	0	0	0	2	0	0	0	0	0	0	0	0	0
SLL	Cluster VI	BGV007857	0	0	0	0	0	0	0	0	0	0	0	0	0	0	0	0	0	0	0	0	0	0	0	0	0	0	0	0	0	0	0	0	0	0	0	0	0	2	0	0	0	0	0	0	0	0	0
SLL	Cluster VI	BGV007865	0	0	0	0	0	0	0	0	0	0	0	0	0	0	0	0	0	0	0	0	0	0	0	0	0	0	0	0	0	0	0	0	0	0	0	0	0	2	0	0	0	0	0	0	0	0	0
SLL	Cluster VI	BGV007871	0	0	0	0	0	0	0	0	0	0	0	0	0	0	0	0	0	0	0	0	0	0	0	0	0	0	0	0	0	0	0	0	0	0	0	0	0	2	0	0	0	0	0	0	0	0	0
SLL	Cluster VI	BGV007872	0	0	0	0	0	0	0	0	0	0	0	0	0	0	0	0	0	0	0	0	0	0	0	0	0	0	0	0	0	0	0	0	0	0	0	0	0	2	0	0	0	0	0	0	0	0	0
SLL	Cluster VI	BGV007875	0	0	0	0	0	0	0	0	0	0	0	0	0	0	0	0	0	0	0	0	0	0	0	0	0	0	0	0	0	0	0	0	0	0	0	0	0	2	0	0	0	0	0	0	0	0	0
SLL	Cluster VI	BGV007876	0	0	0	0	0	0	0	0	0	0	0	0	0	0	0	0	0	0	0	0	0	0	0	0	0	0	0	0	0	0	0	0	0	0	0	0	0	2	0	0	0	0	0	0	0	0	0
SLL	Cluster VI	BGV007878	0	0	0	0	0	0	0	0	0	0	0	0	0	0	0	0	0	0	0	0	0	0	0	0	0	0	0	0	0	0	0	0	0	0	0	0	0	2	0	0	0	0	0	0	0	0	0
SLL	Cluster VI	BGV007895	0	0	0	0	0	0	0	0	0	0	0	0	0	0	0	0	0	0	0	0	0	0	0	0	0	0	0	0	0	0	0	0	0	0	0	0	0	2	0	0	0	0	0	0	0	0	0
SLC_MEX	Cluster VI	BGV007900	0	0	0	0	0	0	0	0	0	0	0	0	0	0	0	0	0	0	0	0	0	0	0	0	0	0	0	0	0	0	0	0	0	0	0	0	0	2	0	0	0	0	0	0	0	0	0
SLC_MEX	Cluster VI	BGV007920	0	0	0	0	0	0	0	0	0	0	0	0	0	0	0	0	0	0	0	0	0	0	0	0	0	0	0	0	0	0	0	0	0	0	0	0	0	2	0	0	0	0	0	0	0	0	0
SLC_PER	Cluster VI	BGV007981	0	0	0	0	0	0	0	0	0	0	0	0	0	0	0	0	0	0	0	0	0	0	0	0	0	0	0	0	0	0	0	0	0	0	0	0	0	2	0	0	0	0	0	0	0	0	0
SLC_PER	Cluster VI	BGV007989	0	0	0	0	0	0	0	0	0	0	0	0	0	0	0	0	0	0	0	0	0	0	0	0	0	0	0	0	0	0	0	0	0	0	0	0	0	2	0	0	0	0	0	0	0	0	0
SLC_PER	Cluster VI	BGV007990	0	0	0	0	0	0	0	0	0	0	0	0	0	0	0	0	0	0	0	0	0	0	0	0	0	0	0	0	0	0	0	0	0	0	0	0	0	2	0	0	0	0	0	0	0	0	0
SLC_PER	Cluster VI	BGV008041	0	0	0	0	0	0	0	0	0	0	0	0	0	0	0	0	0	0	0	0	0	0	0	0	0	0	0	0	0	0	0	0	0	0	0	0	0	2	0	0	0	0	0	0	0	0	0
SLC_ECU	Cluster VI	BGV008058	0	0	0	0	0	0	0	0	0	0	0	0	0	0	0	0	0	0	0	0	0	0	0	0	0	0	0	0	0	0	0	0	0	0	0	0	0	2	0	0	0	0	0	0	0	0	0
SLC_SM	Cluster VI	BGV008065	0	0	0	0	0	0	0	0	0	0	0	0	0	0	0	0	0	0	0	0	0	0	0	0	0	0	0	0	0	0	0	0	0	0	0	0	0	2	0	0	0	0	0	0	0	0	0
SLC_PER	Cluster VI	BGV008077	0	0	0	0	0	0	0	0	0	0	0	0	0	0	0	0	0	0	0	0	0	0	0	0	0	0	0	0	0	0	0	0	0	0	0	0	0	2	0	0	0	0	0	0	0	0	0
SLC_PER	Cluster VI	BGV008095	0	0	0	0	0	0	0	0	0	0	0	0	0	0	0	0	0	0	0	0	0	0	0	0	0	0	0	0	0	0	0	0	0	0	0	0	0	2	0	0	0	0	0	0	0	0	0
SLC_PER	Cluster VI	BGV008096	0	0	0	0	0	0	0	0	0	0	0	0	0	0	0	0	0	0	0	0	0	0	0	0	0	0	0	0	0	0	0	0	0	0	0	0	0	2	0	0	0	0	0	0	0	0	0
SLC_SM	Cluster VI	BGV008098	0	0	0	0	0	0	0	0	0	0	0	0	0	0	0	0	0	0	0	0	0	0	0	0	0	0	0	0	0	0	0	0	0	0	0	0	0	2	0	0	0	0	0	0	0	0	0
SLC_PER	Cluster VI	BGV008100	0	0	0	0	0	0	0	0	0	0	0	0	0	0	0	0	0	0	0	0	0	0	0	0	0	0	0	0	0	0	0	0	0	0	0	0	0	2	0	0	0	0	0	0	0	0	0
SLC_MEX	Cluster VI	BGV008106	0	0	0	0	0	0	0	0	0	0	0	0	0	0	0	0	0	0	0	0	0	0	0	0	0	0	0	0	0	0	0	0	0	0	0	0	0	2	0	0	0	0	0	0	0	0	0
SLC_CA	Cluster VI	BGV008108	0	0	0	0	0	0	0	0	0	0	0	0	0	0	0	0	0	0	0	0	0	0	0	0	0	0	0	0	0	0	0	0	0	0	0	0	0	2	0	0	0	0	0	0	0	0	0
SLC_CA	Cluster VI	BGV008218	0	0	0	0	0	0	0	0	0	0	0	0	0	0	0	0	0	0	0	0	0	0	0	0	0	0	0	0	0	0	0	0	0	0	0	0	0	2	0	0	0	0	0	0	0	0	0
SLC_MEX	Cluster VI	BGV008221	0	0	0	0	0	0	0	0	0	1	0	1	1	0	0	0	0	0	0	0	0	0	0	0	0	0	0	0	0	0	0	0	0	0	0	0	0	2	0	0	0	0	0	0	0	0	0
SLL	Cluster VI	BGV008224	0	0	0	0	0	0	0	0	0	0	0	0	0	0	0	0	0	0	0	0	0	0	0	0	0	0	0	0	0	0	0	0	0	0	0	0	0	2	0	0	0	0	0	0	0	0	0
SLC_PER	Cluster VI	BGV008225	0	0	0	0	0	0	0	0	0	0	0	0	0	0	0	0	0	0	0	0	0	0	0	0	0	0	0	0	0	0	0	0	0	0	0	0	0	2	0	0	0	0	0	0	0	0	0
SLC_CA	Cluster VI	BGV008348	0	0	0	0	0	0	0	0	0	0	0	0	0	0	0	0	0	0	0	0	0	0	0	0	0	0	0	0	0	0	0	0	0	0	0	0	0	2	0	0	0	0	0	0	0	0	0
SLC_CA	Cluster VI	BGV008354	0	0	0	0	0	0	0	0	0	0	0	0	0	0	0	0	0	0	0	0	0	0	0	0	0	0	0	0	0	0	0	0	0	0	0	0	0	2	0	0	0	0	0	0	0	0	0
SLC_ECU	Cluster VI	BGV012625	0	0	0	0	0	0	0	0	0	0	0	0	0	0	0	0	0	0	0	0	0	0	0	0	0	0	0	0	0	0	0	0	0	0	0	0	0	2	0	0	0	0	0	0	0	0	0
SLC_CA	Cluster VI	BGV012627	0	0	0	0	0	0	0	0	0	0	0	0	0	0	0	0	0	0	0	0	0	0	0	0	0	0	0	0	0	0	0	0	0	0	0	0	0	2	0	0	0	0	0	0	0	0	0
SLC_ECU	Cluster VI	BGV012639	0	0	0	0	0	0	0	0	0	0	0	0	0	0	0	0	0	0	0	0	0	0	0	0	0	0	0	0	0	0	0	0	0	0	0	0	0	2	0	0	0	0	0	0	0	0	0
SLC_PER	Cluster VI	BGV012640	0	0	0	0	0	0	0	0	0	0	0	0	0	0	0	0	0	0	0	0	0	0	0	0	0	0	0	0	0	0	0	0	0	0	0	0	0	2	0	0	0	0	0	0	0	0	0
SLC_PER	Cluster VI	BGV013161	0	0	0	0	0	0	0	0	0	0	0	0	0	0	0	0	0	0	0	0	0	0	0	0	0	0	0	0	0	0	0	0	0	0	0	0	0	2	0	0	0	0	0	0	0	0	0
SLC_PER	Cluster VI	BGV013945	0	0	0	0	0	0	0	0	0	0	0	0	0	0	0	0	0	0	0	0	0	0	0	0	0	0	0	0	0	0	0	0	0	0	0	0	0	2	0	0	0	0	0	0	0	0	0
SLC_PER	Cluster VI	BGV014508	0	0	0	0	0	0	0	0	0	0	0	0	0	0	0	0	0	0	0	0	0	0	0	0	0	0	0	0	0	0	0	0	0	0	0	0	0	2	0	0	0	0	0	0	0	0	0
SLC_SM	Cluster VI	BGV014514	0	0	0	0	0	0	0	0	0	0	0	0	0	0	0	0	0	0	0	0	0	0	0	0	0	0	0	0	0	0	0	0	0	0	0	0	0	2	0	0	0	0	0	0	0	0	0
SLC_SM	Cluster VI	BGV014515	0	0	0	0	0	0	0	0	0	0	0	0	0	0	0	0	0	0	0	0	0	0	0	0	0	0	0	0	0	0	0	0	0	0	0	0	0	2	0	0	0	0	0	0	0	0	0
SLC_SM	Cluster VI	BGV014518	0	0	0	0	0	0	0	0	0	0	0	0	0	0	0	0	0	0	0	0	0	0	0	0	0	0	0	0	0	0	0	0	0	0	0	0	0	2	0	0	0	0	0	0	0	0	0
SLC_SM	Cluster VI	BGV014519	0	0	0	0	0	0	0	0	0	0	0	0	0	0	0	0	0	0	0	0	0	0	0	0	0	0	0	0	0	0	0	0	0	0	0	0	0	2	0	0	0	0	0	0	0	0	0
SLC_SM	Cluster VI	BGV015727	0	0	0	0	0	0	0	0	0	0	0	0	0	0	0	0	0	0	0	0	0	0	0	0	0	0	0	0	0	0	0	0	0	0	0	0	0	2	0	0	0	0	0	0	0	0	0
SLC_PER	Cluster VI	BGV015730	0	0	0	0	0	0	0	0	0	0	0	0	0	0	0	0	0	0	0	0	0	0	0	0	0	0	0	0	0	0	0	0	0	0	0	0	0	2	0	0	0	0	0	0	0	0	0
SLC_CA	Cluster VI	LA1712	0	0	0	0	0	0	0	0	0	0	0	0	0	0	0	0	0	0	0	0	0	0	0	0	0	0	0	0	0	0	0	0	0	0	0	0	0	2	0	0	0	0	0	0	0	0	0
SLC_SM	Cluster VI	LA2309	0	0	0	0	0	0	0	0	0	0	0	0	0	0	0	0	0	0	0	0	0	0	0	0	0	0	0	0	0	0	0	0	0	0	0	0	0	2	0	0	0	0	0	0	0	0	0
SLC_ECU	Cluster VI	PI129026	NA	NA	0	0	0	0	0	0	0	0	0	0	0	0	0	0	0	0	0	0	0	0	0	0	0	0	0	0	0	0	0	0	0	0	0	0	0	2	0	0	0	0	0	0	0	0	0
SLC_ECU	Cluster VI	PI129033	0	0	0	0	0	0	0	0	0	0	0	0	0	0	0	0	0	0	0	0	0	0	0	0	0	0	0	0	0	0	0	0	0	0	0	0	0	2	0	0	0	0	0	0	0	0	0
SLC_PER	Cluster VI	PI406890	0	0	0	0	0	0	0	0	0	0	0	0	0	0	0	0	0	0	0	0	0	0	0	0	0	0	0	0	0	0	0	0	0	0	0	0	0	2	0	0	0	0	0	0	0	0	0
SLC_ECU	Cluster VI	PI487625	0	0	0	0	0	0	0	0	0	0	0	0	0	0	0	0	0	0	0	0	0	0	0	0	0	0	0	0	0	NA	0	0	0	0	0	0	0	2	0	0	0	0	0	0	0	0	0
SLL	Cluster VI	Tegucigalpa	0	0	0	0	0	0	0	0	0	0	0	0	0	0	0	0	0	0	0	0	0	0	0	0	0	0	0	0	0	0	0	0	0	0	0	0	0	2	0	0	0	0	0	0	0	0	0
SLC_MEX	Cluster VI	Voyage	0	0	0	0	0	0	0	0	0	0	0	NA	NA	0	0	0	0	0	0	0	0	0	0	0	0	0	0	0	0	0	0	0	0	0	0	0	0	2	0	0	0	0	0	0	0	0	0
[truncated: 57 more columns]

## Sheet: D-AAT1
		ID	SL4.0ch08:614025	SL4.0ch08:614036	SL4.0ch08:614040	SL4.0ch08:614075	SL4.0ch08:614079	SL4.0ch08:614091	SL4.0ch08:614100	SL4.0ch08:614114	SL4.0ch08:614115	SL4.0ch08:614126	SL4.0ch08:614135	SL4.0ch08:614138	SL4.0ch08:614148	SL4.0ch08:614165	SL4.0ch08:614165	SL4.0ch08:614171	SL4.0ch08:614185	SL4.0ch08:614219	SL4.0ch08:614219	SL4.0ch08:614370	SL4.0ch08:614439	SL4.0ch08:614465	SL4.0ch08:614475	SL4.0ch08:614478	SL4.0ch08:614510	SL4.0ch08:614551	SL4.0ch08:614650	SL4.0ch08:614922	SL4.0ch08:615079	SL4.0ch08:615140	SL4.0ch08:615206	SL4.0ch08:615221	SL4.0ch08:615254	SL4.0ch08:615268	SL4.0ch08:615291	SL4.0ch08:615294	SL4.0ch08:615338	SL4.0ch08:615339	SL4.0ch08:615381	SL4.0ch08:615425	SL4.0ch08:615450	SL4.0ch08:615521	SL4.0ch08:615558	SL4.0ch08:615627	SL4.0ch08:615717	SL4.0ch08:615749	SL4.0ch08:615828
		REF	G	G	T	G	C	C	C	A	A	A	T	T	TTTTGATATA	A	A	TA	A	C	C	G	A	G	C	C	G	T	G	T	T	A	G	T	C	CGTTTTTGATA	GTA	T	G	C	G	TCAAAGATCATA	G	T	T	G	C	T	C
		ALT	A	A	C	A	A	G	A	G	G	G	TA	G	T	G	C	T	G	CT	CTT	A	G	A	T	A	A	C	A	C	C	G	C	A	T	C	G	C	A	T	A	T	C	A	C	C	T	C	A
Cluster	Phylogeny	ANN	A|upstream_gene_variant|MODIFIER|Solyc08g005770.3|gene:Solyc08g005770.3|transcript|mRNA:Solyc08g005770.3.1|protein_coding||c.-3414G>A|||||3045|,A|downstream_gene_variant|MODIFIER|Solyc08g150102.2|gene:Solyc08g150102.2|transcript|mRNA:Solyc08g150102.2.1|protein_coding||c.*4727G>A|||||4727|,A|downstream_gene_variant|MODIFIER|Solyc08g005750.3|gene:Solyc08g005750.3|transcript|mRNA:Solyc08g005750.3.1|…	A|upstream_gene_variant|MODIFIER|Solyc08g005770.3|gene:Solyc08g005770.3|transcript|mRNA:Solyc08g005770.3.1|protein_coding||c.-3403G>A|||||3034|,A|downstream_gene_variant|MODIFIER|Solyc08g150102.2|gene:Solyc08g150102.2|transcript|mRNA:Solyc08g150102.2.1|protein_coding||c.*4738G>A|||||4738|,A|downstream_gene_variant|MODIFIER|Solyc08g005750.3|gene:Solyc08g005750.3|transcript|mRNA:Solyc08g005750.3.1|…	C|upstream_gene_variant|MODIFIER|Solyc08g005770.3|gene:Solyc08g005770.3|transcript|mRNA:Solyc08g005770.3.1|protein_coding||c.-3399T>C|||||3030|,C|downstream_gene_variant|MODIFIER|Solyc08g150102.2|gene:Solyc08g150102.2|transcript|mRNA:Solyc08g150102.2.1|protein_coding||c.*4742T>C|||||4742|,C|downstream_gene_variant|MODIFIER|Solyc08g005750.3|gene:Solyc08g005750.3|transcript|mRNA:Solyc08g005750.3.1|…	A|upstream_gene_variant|MODIFIER|Solyc08g005770.3|gene:Solyc08g005770.3|transcript|mRNA:Solyc08g005770.3.1|protein_coding||c.-3364G>A|||||2995|,A|downstream_gene_variant|MODIFIER|Solyc08g150102.2|gene:Solyc08g150102.2|transcript|mRNA:Solyc08g150102.2.1|protein_coding||c.*4777G>A|||||4777|,A|downstream_gene_variant|MODIFIER|Solyc08g005750.3|gene:Solyc08g005750.3|transcript|mRNA:Solyc08g005750.3.1|…	A|upstream_gene_variant|MODIFIER|Solyc08g005770.3|gene:Solyc08g005770.3|transcript|mRNA:Solyc08g005770.3.1|protein_coding||c.-3360C>A|||||2991|,A|downstream_gene_variant|MODIFIER|Solyc08g150102.2|gene:Solyc08g150102.2|transcript|mRNA:Solyc08g150102.2.1|protein_coding||c.*4781C>A|||||4781|,A|downstream_gene_variant|MODIFIER|Solyc08g005750.3|gene:Solyc08g005750.3|transcript|mRNA:Solyc08g005750.3.1|…	G|upstream_gene_variant|MODIFIER|Solyc08g005770.3|gene:Solyc08g005770.3|transcript|mRNA:Solyc08g005770.3.1|protein_coding||c.-3348C>G|||||2979|,G|downstream_gene_variant|MODIFIER|Solyc08g150102.2|gene:Solyc08g150102.2|transcript|mRNA:Solyc08g150102.2.1|protein_coding||c.*4793C>G|||||4793|,G|downstream_gene_variant|MODIFIER|Solyc08g005750.3|gene:Solyc08g005750.3|transcript|mRNA:Solyc08g005750.3.1|…	A|upstream_gene_variant|MODIFIER|Solyc08g005770.3|gene:Solyc08g005770.3|transcript|mRNA:Solyc08g005770.3.1|protein_coding||c.-3339C>A|||||2970|,A|downstream_gene_variant|MODIFIER|Solyc08g150102.2|gene:Solyc08g150102.2|transcript|mRNA:Solyc08g150102.2.1|protein_coding||c.*4802C>A|||||4802|,A|downstream_gene_variant|MODIFIER|Solyc08g005750.3|gene:Solyc08g005750.3|transcript|mRNA:Solyc08g005750.3.1|…	G|upstream_gene_variant|MODIFIER|Solyc08g005770.3|gene:Solyc08g005770.3|transcript|mRNA:Solyc08g005770.3.1|protein_coding||c.-3325A>G|||||2956|,G|downstream_gene_variant|MODIFIER|Solyc08g150102.2|gene:Solyc08g150102.2|transcript|mRNA:Solyc08g150102.2.1|protein_coding||c.*4816A>G|||||4816|,G|downstream_gene_variant|MODIFIER|Solyc08g005750.3|gene:Solyc08g005750.3|transcript|mRNA:Solyc08g005750.3.1|…	G|upstream_gene_variant|MODIFIER|Solyc08g005770.3|gene:Solyc08g005770.3|transcript|mRNA:Solyc08g005770.3.1|protein_coding||c.-3324A>G|||||2955|,G|downstream_gene_variant|MODIFIER|Solyc08g150102.2|gene:Solyc08g150102.2|transcript|mRNA:Solyc08g150102.2.1|protein_coding||c.*4817A>G|||||4817|,G|downstream_gene_variant|MODIFIER|Solyc08g005750.3|gene:Solyc08g005750.3|transcript|mRNA:Solyc08g005750.3.1|…	G|upstream_gene_variant|MODIFIER|Solyc08g005770.3|gene:Solyc08g005770.3|transcript|mRNA:Solyc08g005770.3.1|protein_coding||c.-3313A>G|||||2944|,G|downstream_gene_variant|MODIFIER|Solyc08g150102.2|gene:Solyc08g150102.2|transcript|mRNA:Solyc08g150102.2.1|protein_coding||c.*4828A>G|||||4828|,G|downstream_gene_variant|MODIFIER|Solyc08g005750.3|gene:Solyc08g005750.3|transcript|mRNA:Solyc08g005750.3.1|…	TA|upstream_gene_variant|MODIFIER|Solyc08g005770.3|gene:Solyc08g005770.3|transcript|mRNA:Solyc08g005770.3.1|protein_coding||c.-3304_-3303insA|||||2934|,TA|downstream_gene_variant|MODIFIER|Solyc08g150102.2|gene:Solyc08g150102.2|transcript|mRNA:Solyc08g150102.2.1|protein_coding||c.*4837_*4838insA|||||4838|,TA|downstream_gene_variant|MODIFIER|Solyc08g005750.3|gene:Solyc08g005750.3|transcript|mRNA:So…	G|upstream_gene_variant|MODIFIER|Solyc08g005770.3|gene:Solyc08g005770.3|transcript|mRNA:Solyc08g005770.3.1|protein_coding||c.-3301T>G|||||2932|,G|downstream_gene_variant|MODIFIER|Solyc08g150102.2|gene:Solyc08g150102.2|transcript|mRNA:Solyc08g150102.2.1|protein_coding||c.*4840T>G|||||4840|,G|downstream_gene_variant|MODIFIER|Solyc08g005750.3|gene:Solyc08g005750.3|transcript|mRNA:Solyc08g005750.3.1|…	T|upstream_gene_variant|MODIFIER|Solyc08g005770.3|gene:Solyc08g005770.3|transcript|mRNA:Solyc08g005770.3.1|protein_coding||c.-3290_-3282delTTTGATATA|||||2921|,T|downstream_gene_variant|MODIFIER|Solyc08g150102.2|gene:Solyc08g150102.2|transcript|mRNA:Solyc08g150102.2.1|protein_coding||c.*4851_*4859delTTTGATATA|||||4851|,T|downstream_gene_variant|MODIFIER|Solyc08g005750.3|gene:Solyc08g005750.3|trans…	G|upstream_gene_variant|MODIFIER|Solyc08g005770.3|gene:Solyc08g005770.3|transcript|mRNA:Solyc08g005770.3.1|protein_coding||c.-3274A>G|||||2905|,G|downstream_gene_variant|MODIFIER|Solyc08g150102.2|gene:Solyc08g150102.2|transcript|mRNA:Solyc08g150102.2.1|protein_coding||c.*4867A>G|||||4867|,G|downstream_gene_variant|MODIFIER|Solyc08g005750.3|gene:Solyc08g005750.3|transcript|mRNA:Solyc08g005750.3.1|…	C|upstream_gene_variant|MODIFIER|Solyc08g005770.3|gene:Solyc08g005770.3|transcript|mRNA:Solyc08g005770.3.1|protein_coding||c.-3274A>C|||||2905|,C|downstream_gene_variant|MODIFIER|Solyc08g150102.2|gene:Solyc08g150102.2|transcript|mRNA:Solyc08g150102.2.1|protein_coding||c.*4867A>C|||||4867|,C|downstream_gene_variant|MODIFIER|Solyc08g005750.3|gene:Solyc08g005750.3|transcript|mRNA:Solyc08g005750.3.1|…	T|upstream_gene_variant|MODIFIER|Solyc08g005770.3|gene:Solyc08g005770.3|transcript|mRNA:Solyc08g005770.3.1|protein_coding||c.-3267delA|||||2898|,T|downstream_gene_variant|MODIFIER|Solyc08g150102.2|gene:Solyc08g150102.2|transcript|mRNA:Solyc08g150102.2.1|protein_coding||c.*4874delA|||||4874|,T|downstream_gene_variant|MODIFIER|Solyc08g005750.3|gene:Solyc08g005750.3|transcript|mRNA:Solyc08g005750.3.…	G|upstream_gene_variant|MODIFIER|Solyc08g005770.3|gene:Solyc08g005770.3|transcript|mRNA:Solyc08g005770.3.1|protein_coding||c.-3254A>G|||||2885|,G|downstream_gene_variant|MODIFIER|Solyc08g150102.2|gene:Solyc08g150102.2|transcript|mRNA:Solyc08g150102.2.1|protein_coding||c.*4887A>G|||||4887|,G|downstream_gene_variant|MODIFIER|Solyc08g005750.3|gene:Solyc08g005750.3|transcript|mRNA:Solyc08g005750.3.1|…	CT|upstream_gene_variant|MODIFIER|Solyc08g005770.3|gene:Solyc08g005770.3|transcript|mRNA:Solyc08g005770.3.1|protein_coding||c.-3220_-3219insT|||||2850|,CT|downstream_gene_variant|MODIFIER|Solyc08g150102.2|gene:Solyc08g150102.2|transcript|mRNA:Solyc08g150102.2.1|protein_coding||c.*4921_*4922insT|||||4922|,CT|downstream_gene_variant|MODIFIER|Solyc08g005750.3|gene:Solyc08g005750.3|transcript|mRNA:So…	CTT|upstream_gene_variant|MODIFIER|Solyc08g005770.3|gene:Solyc08g005770.3|transcript|mRNA:Solyc08g005770.3.1|protein_coding||c.-3220_-3219insTT|||||2850|,CTT|downstream_gene_variant|MODIFIER|Solyc08g150102.2|gene:Solyc08g150102.2|transcript|mRNA:Solyc08g150102.2.1|protein_coding||c.*4921_*4922insTT|||||4922|,CTT|downstream_gene_variant|MODIFIER|Solyc08g005750.3|gene:Solyc08g005750.3|transcript|mR…	A|missense_variant|MODERATE|Solyc08g005760.1|gene:Solyc08g005760.1|transcript|mRNA:Solyc08g005760.1.1|protein_coding|2|2|c.551G>A|p.Gly184Glu|557|1350|551|1344|184|447||,A|upstream_gene_variant|MODIFIER|Solyc08g005770.3|gene:Solyc08g005770.3|transcript|mRNA:Solyc08g005770.3.1|protein_coding||c.-3069G>A|||||2700|,A|downstream_gene_variant|MODIFIER|Solyc08g005750.3|gene:Solyc08g005750.3|transcript|…	G|missense_variant|MODERATE|Solyc08g005760.1|gene:Solyc08g005760.1|transcript|mRNA:Solyc08g005760.1.1|protein_coding|2|2|c.620A>G|p.Asn207Ser|626|1350|620|1344|207|447||,G|upstream_gene_variant|MODIFIER|Solyc08g005770.3|gene:Solyc08g005770.3|transcript|mRNA:Solyc08g005770.3.1|protein_coding||c.-3000A>G|||||2631|,G|downstream_gene_variant|MODIFIER|Solyc08g005750.3|gene:Solyc08g005750.3|transcript|…	A|missense_variant|MODERATE|Solyc08g005760.1|gene:Solyc08g005760.1|transcript|mRNA:Solyc08g005760.1.1|protein_coding|2|2|c.646G>A|p.Asp216Asn|652|1350|646|1344|216|447||,A|upstream_gene_variant|MODIFIER|Solyc08g005770.3|gene:Solyc08g005770.3|transcript|mRNA:Solyc08g005770.3.1|protein_coding||c.-2974G>A|||||2605|,A|downstream_gene_variant|MODIFIER|Solyc08g005750.3|gene:Solyc08g005750.3|transcript|…	T|missense_variant|MODERATE|Solyc08g005760.1|gene:Solyc08g005760.1|transcript|mRNA:Solyc08g005760.1.1|protein_coding|2|2|c.656C>T|p.Thr219Ile|662|1350|656|1344|219|447||,T|upstream_gene_variant|MODIFIER|Solyc08g005770.3|gene:Solyc08g005770.3|transcript|mRNA:Solyc08g005770.3.1|protein_coding||c.-2964C>T|||||2595|,T|downstream_gene_variant|MODIFIER|Solyc08g005750.3|gene:Solyc08g005750.3|transcript|…	A|missense_variant|MODERATE|Solyc08g005760.1|gene:Solyc08g005760.1|transcript|mRNA:Solyc08g005760.1.1|protein_coding|2|2|c.659C>A|p.Pro220Gln|665|1350|659|1344|220|447||,A|upstream_gene_variant|MODIFIER|Solyc08g005770.3|gene:Solyc08g005770.3|transcript|mRNA:Solyc08g005770.3.1|protein_coding||c.-2961C>A|||||2592|,A|downstream_gene_variant|MODIFIER|Solyc08g005750.3|gene:Solyc08g005750.3|transcript|…	A|missense_variant|MODERATE|Solyc08g005760.1|gene:Solyc08g005760.1|transcript|mRNA:Solyc08g005760.1.1|protein_coding|2|2|c.691G>A|p.Glu231Lys|697|1350|691|1344|231|447||,A|upstream_gene_variant|MODIFIER|Solyc08g005770.3|gene:Solyc08g005770.3|transcript|mRNA:Solyc08g005770.3.1|protein_coding||c.-2929G>A|||||2560|,A|downstream_gene_variant|MODIFIER|Solyc08g005750.3|gene:Solyc08g005750.3|transcript|…	C|synonymous_variant|LOW|Solyc08g005760.1|gene:Solyc08g005760.1|transcript|mRNA:Solyc08g005760.1.1|protein_coding|2|2|c.732T>C|p.Ile244Ile|738|1350|732|1344|244|447||,C|upstream_gene_variant|MODIFIER|Solyc08g005770.3|gene:Solyc08g005770.3|transcript|mRNA:Solyc08g005770.3.1|protein_coding||c.-2888T>C|||||2519|,C|downstream_gene_variant|MODIFIER|Solyc08g005750.3|gene:Solyc08g005750.3|transcript|mRN…	A|synonymous_variant|LOW|Solyc08g005760.1|gene:Solyc08g005760.1|transcript|mRNA:Solyc08g005760.1.1|protein_coding|2|2|c.831G>A|p.Leu277Leu|837|1350|831|1344|277|447||,A|upstream_gene_variant|MODIFIER|Solyc08g005770.3|gene:Solyc08g005770.3|transcript|mRNA:Solyc08g005770.3.1|protein_coding||c.-2789G>A|||||2420|,A|downstream_gene_variant|MODIFIER|Solyc08g005750.3|gene:Solyc08g005750.3|transcript|mRN…	C|missense_variant|MODERATE|Solyc08g005760.1|gene:Solyc08g005760.1|transcript|mRNA:Solyc08g005760.1.1|protein_coding|2|2|c.1103T>C|p.Val368Ala|1109|1350|1103|1344|368|447||,C|upstream_gene_variant|MODIFIER|Solyc08g005770.3|gene:Solyc08g005770.3|transcript|mRNA:Solyc08g005770.3.1|protein_coding||c.-2517T>C|||||2148|,C|downstream_gene_variant|MODIFIER|Solyc08g005750.3|gene:Solyc08g005750.3|transcri…	C|synonymous_variant|LOW|Solyc08g005760.1|gene:Solyc08g005760.1|transcript|mRNA:Solyc08g005760.1.1|protein_coding|2|2|c.1260T>C|p.Pro420Pro|1266|1350|1260|1344|420|447||,C|upstream_gene_variant|MODIFIER|Solyc08g005770.3|gene:Solyc08g005770.3|transcript|mRNA:Solyc08g005770.3.1|protein_coding||c.-2360T>C|||||1991|,C|downstream_gene_variant|MODIFIER|Solyc08g005780.4|gene:Solyc08g005780.4|transcript|…	G|missense_variant|MODERATE|Solyc08g005760.1|gene:Solyc08g005760.1|transcript|mRNA:Solyc08g005760.1.1|protein_coding|2|2|c.1321A>G|p.Thr441Ala|1327|1350|1321|1344|441|447||,G|upstream_gene_variant|MODIFIER|Solyc08g005770.3|gene:Solyc08g005770.3|transcript|mRNA:Solyc08g005770.3.1|protein_coding||c.-2299A>G|||||1930|,G|downstream_gene_variant|MODIFIER|Solyc08g005780.4|gene:Solyc08g005780.4|transcri…	C|upstream_gene_variant|MODIFIER|Solyc08g005770.3|gene:Solyc08g005770.3|transcript|mRNA:Solyc08g005770.3.1|protein_coding||c.-2233G>C|||||1864|,C|downstream_gene_variant|MODIFIER|Solyc08g005760.1|gene:Solyc08g005760.1|transcript|mRNA:Solyc08g005760.1.1|protein_coding||c.*43G>C|||||43|,C|downstream_gene_variant|MODIFIER|Solyc08g005780.4|gene:Solyc08g005780.4|transcript|mRNA:Solyc08g005780.4.1|prot…	A|upstream_gene_variant|MODIFIER|Solyc08g005770.3|gene:Solyc08g005770.3|transcript|mRNA:Solyc08g005770.3.1|protein_coding||c.-2218T>A|||||1849|,A|downstream_gene_variant|MODIFIER|Solyc08g005760.1|gene:Solyc08g005760.1|transcript|mRNA:Solyc08g005760.1.1|protein_coding||c.*58T>A|||||58|,A|downstream_gene_variant|MODIFIER|Solyc08g005780.4|gene:Solyc08g005780.4|transcript|mRNA:Solyc08g005780.4.1|prot…	T|upstream_gene_variant|MODIFIER|Solyc08g005770.3|gene:Solyc08g005770.3|transcript|mRNA:Solyc08g005770.3.1|protein_coding||c.-2185C>T|||||1816|,T|downstream_gene_variant|MODIFIER|Solyc08g005760.1|gene:Solyc08g005760.1|transcript|mRNA:Solyc08g005760.1.1|protein_coding||c.*91C>T|||||91|,T|downstream_gene_variant|MODIFIER|Solyc08g005780.4|gene:Solyc08g005780.4|transcript|mRNA:Solyc08g005780.4.1|prot…	C|upstream_gene_variant|MODIFIER|Solyc08g005770.3|gene:Solyc08g005770.3|transcript|mRNA:Solyc08g005770.3.1|protein_coding||c.-2170_-2161delGTTTTTGATA|||||1801|,C|downstream_gene_variant|MODIFIER|Solyc08g005760.1|gene:Solyc08g005760.1|transcript|mRNA:Solyc08g005760.1.1|protein_coding||c.*106_*115delGTTTTTGATA|||||106|,C|downstream_gene_variant|MODIFIER|Solyc08g005780.4|gene:Solyc08g005780.4|transc…	G|upstream_gene_variant|MODIFIER|Solyc08g005770.3|gene:Solyc08g005770.3|transcript|mRNA:Solyc08g005770.3.1|protein_coding||c.-2147_-2146delTA|||||1778|,G|downstream_gene_variant|MODIFIER|Solyc08g005760.1|gene:Solyc08g005760.1|transcript|mRNA:Solyc08g005760.1.1|protein_coding||c.*129_*130delTA|||||129|,G|downstream_gene_variant|MODIFIER|Solyc08g005780.4|gene:Solyc08g005780.4|transcript|mRNA:Solyc0…	C|upstream_gene_variant|MODIFIER|Solyc08g005770.3|gene:Solyc08g005770.3|transcript|mRNA:Solyc08g005770.3.1|protein_coding||c.-2145T>C|||||1776|,C|downstream_gene_variant|MODIFIER|Solyc08g005760.1|gene:Solyc08g005760.1|transcript|mRNA:Solyc08g005760.1.1|protein_coding||c.*131T>C|||||131|,C|downstream_gene_variant|MODIFIER|Solyc08g005780.4|gene:Solyc08g005780.4|transcript|mRNA:Solyc08g005780.4.1|pr…	A|upstream_gene_variant|MODIFIER|Solyc08g005770.3|gene:Solyc08g005770.3|transcript|mRNA:Solyc08g005770.3.1|protein_coding||c.-2101G>A|||||1732|,A|downstream_gene_variant|MODIFIER|Solyc08g005760.1|gene:Solyc08g005760.1|transcript|mRNA:Solyc08g005760.1.1|protein_coding||c.*175G>A|||||175|,A|downstream_gene_variant|MODIFIER|Solyc08g005780.4|gene:Solyc08g005780.4|transcript|mRNA:Solyc08g005780.4.1|pr…	T|upstream_gene_variant|MODIFIER|Solyc08g005770.3|gene:Solyc08g005770.3|transcript|mRNA:Solyc08g005770.3.1|protein_coding||c.-2100C>T|||||1731|,T|downstream_gene_variant|MODIFIER|Solyc08g005760.1|gene:Solyc08g005760.1|transcript|mRNA:Solyc08g005760.1.1|protein_coding||c.*176C>T|||||176|,T|downstream_gene_variant|MODIFIER|Solyc08g005780.4|gene:Solyc08g005780.4|transcript|mRNA:Solyc08g005780.4.1|pr…	A|upstream_gene_variant|MODIFIER|Solyc08g005770.3|gene:Solyc08g005770.3|transcript|mRNA:Solyc08g005770.3.1|protein_coding||c.-2058G>A|||||1689|,A|downstream_gene_variant|MODIFIER|Solyc08g005760.1|gene:Solyc08g005760.1|transcript|mRNA:Solyc08g005760.1.1|protein_coding||c.*218G>A|||||218|,A|downstream_gene_variant|MODIFIER|Solyc08g005780.4|gene:Solyc08g005780.4|transcript|mRNA:Solyc08g005780.4.1|pr…	T|upstream_gene_variant|MODIFIER|Solyc08g005770.3|gene:Solyc08g005770.3|transcript|mRNA:Solyc08g005770.3.1|protein_coding||c.-2013_-2003delCAAAGATCATA|||||1644|,T|downstream_gene_variant|MODIFIER|Solyc08g005760.1|gene:Solyc08g005760.1|transcript|mRNA:Solyc08g005760.1.1|protein_coding||c.*263_*273delCAAAGATCATA|||||263|,T|downstream_gene_variant|MODIFIER|Solyc08g005780.4|gene:Solyc08g005780.4|tran…	C|upstream_gene_variant|MODIFIER|Solyc08g005770.3|gene:Solyc08g005770.3|transcript|mRNA:Solyc08g005770.3.1|protein_coding||c.-1989G>C|||||1620|,C|downstream_gene_variant|MODIFIER|Solyc08g005760.1|gene:Solyc08g005760.1|transcript|mRNA:Solyc08g005760.1.1|protein_coding||c.*287G>C|||||287|,C|downstream_gene_variant|MODIFIER|Solyc08g005780.4|gene:Solyc08g005780.4|transcript|mRNA:Solyc08g005780.4.1|pr…	A|upstream_gene_variant|MODIFIER|Solyc08g005770.3|gene:Solyc08g005770.3|transcript|mRNA:Solyc08g005770.3.1|protein_coding||c.-1918T>A|||||1549|,A|downstream_gene_variant|MODIFIER|Solyc08g005760.1|gene:Solyc08g005760.1|transcript|mRNA:Solyc08g005760.1.1|protein_coding||c.*358T>A|||||358|,A|downstream_gene_variant|MODIFIER|Solyc08g005780.4|gene:Solyc08g005780.4|transcript|mRNA:Solyc08g005780.4.1|pr…	C|upstream_gene_variant|MODIFIER|Solyc08g005770.3|gene:Solyc08g005770.3|transcript|mRNA:Solyc08g005770.3.1|protein_coding||c.-1881T>C|||||1512|,C|downstream_gene_variant|MODIFIER|Solyc08g005760.1|gene:Solyc08g005760.1|transcript|mRNA:Solyc08g005760.1.1|protein_coding||c.*395T>C|||||395|,C|downstream_gene_variant|MODIFIER|Solyc08g005780.4|gene:Solyc08g005780.4|transcript|mRNA:Solyc08g005780.4.1|pr…	C|upstream_gene_variant|MODIFIER|Solyc08g005770.3|gene:Solyc08g005770.3|transcript|mRNA:Solyc08g005770.3.1|protein_coding||c.-1812G>C|||||1443|,C|downstream_gene_variant|MODIFIER|Solyc08g005760.1|gene:Solyc08g005760.1|transcript|mRNA:Solyc08g005760.1.1|protein_coding||c.*464G>C|||||464|,C|downstream_gene_variant|MODIFIER|Solyc08g005780.4|gene:Solyc08g005780.4|transcript|mRNA:Solyc08g005780.4.1|pr…	T|upstream_gene_variant|MODIFIER|Solyc08g005770.3|gene:Solyc08g005770.3|transcript|mRNA:Solyc08g005770.3.1|protein_coding||c.-1722C>T|||||1353|,T|downstream_gene_variant|MODIFIER|Solyc08g005760.1|gene:Solyc08g005760.1|transcript|mRNA:Solyc08g005760.1.1|protein_coding||c.*554C>T|||||554|,T|downstream_gene_variant|MODIFIER|Solyc08g005780.4|gene:Solyc08g005780.4|transcript|mRNA:Solyc08g005780.4.1|pr…	C|upstream_gene_variant|MODIFIER|Solyc08g005770.3|gene:Solyc08g005770.3|transcript|mRNA:Solyc08g005770.3.1|protein_coding||c.-1690T>C|||||1321|,C|downstream_gene_variant|MODIFIER|Solyc08g005760.1|gene:Solyc08g005760.1|transcript|mRNA:Solyc08g005760.1.1|protein_coding||c.*586T>C|||||586|,C|downstream_gene_variant|MODIFIER|Solyc08g005780.4|gene:Solyc08g005780.4|transcript|mRNA:Solyc08g005780.4.1|pr…	A|upstream_gene_variant|MODIFIER|Solyc08g005770.3|gene:Solyc08g005770.3|transcript|mRNA:Solyc08g005770.3.1|protein_coding||c.-1611C>A|||||1242|,A|downstream_gene_variant|MODIFIER|Solyc08g005760.1|gene:Solyc08g005760.1|transcript|mRNA:Solyc08g005760.1.1|protein_coding||c.*665C>A|||||665|,A|downstream_gene_variant|MODIFIER|Solyc08g005780.4|gene:Solyc08g005780.4|transcript|mRNA:Solyc08g005780.4.1|pr…
Cluster I	SP_PER	BGV006327	0	0	2	1	1	1	0	1	1	1	1	1	1	0	1	1	1	1	0	0	0	1	0	0	0	0	0	0	0	2	0	0	0	2	0	2	0	0	0	0	0	0	0	0	0	2	0
Cluster I	SP_PER	BGV006336	0	0	2	NA	NA	NA	0	NA	NA	NA	NA	NA	NA	NA	NA	NA	NA	NA	NA	0	2	0	2	2	2	2	0	0	0	2	0	0	0	NA	2	2	0	0	0	2	2	2	NA	0	0	0	0
Cluster I	SP_PER	BGV006347	0	0	2	2	2	2	0	2	2	2	2	2	2	0	2	2	2	0	2	0	2	0	2	2	2	2	0	0	0	0	0	0	0	2	0	0	0	0	0	0	0	0	0	0	0	2	0
Cluster I	SP_PER	BGV006353	0	0	2	2	2	2	0	2	2	2	2	2	2	0	2	2	2	0	2	0	2	0	2	2	2	2	0	0	0	0	0	0	0	2	0	0	0	0	0	0	0	0	0	0	0	2	0
Cluster I	SP_PER	BGV006454	0	0	1	1	1	1	0	1	1	1	1	1	1	0	1	1	1	1	0	0	1	1	1	1	1	1	0	0	0	0	0	0	0	1	0	NA	0	0	0	0	0	0	0	0	0	NA	NA
Cluster I	SP_PER	BGV006478	0	0	2	2	2	2	0	2	2	2	2	2	2	0	2	2	2	2	0	0	0	2	0	0	0	0	0	0	0	2	0	0	0	2	0	0	0	0	0	0	0	0	0	0	0	2	0
Cluster I	SP_SECU	BGV007151	0	0	2	2	2	2	2	2	2	2	2	2	2	0	2	2	2	2	0	0	2	0	2	2	2	2	0	0	0	0	0	0	0	2	0	0	0	0	0	0	0	0	0	0	0	2	0
Cluster I	SP_SECU	BGV007339	0	0	2	2	2	2	2	2	2	2	2	2	2	0	2	2	2	2	0	0	2	0	2	2	2	2	0	0	0	0	0	0	0	2	0	0	0	0	0	0	0	0	0	0	0	2	0
Cluster I	SP_SECU	BGV007366	0	0	2	2	2	2	2	2	2	2	2	2	2	0	2	2	2	2	0	0	2	0	2	2	2	2	0	0	0	0	0	0	0	2	0	0	0	0	0	0	0	0	0	0	0	2	0
Cluster II	SP_SECU	BGV006208	0	0	0	2	0	0	0	0	0	0	0	0	0	2	0	0	2	2	0	0	0	0	0	0	0	0	0	0	2	2	0	2	0	NA	2	2	0	0	0	2	2	0	2	0	0	2	0
Cluster II	SLC_ECU	BGV006230	0	0	0	1	0	0	0	1	1	1	1	1	0	0	1	0	1	2	0	0	0	0	0	0	0	0	0	0	0	2	0	0	1	1	0	1	0	0	0	0	1	0	0	1	1	1	1
Cluster II	SLC_ECU	BGV006231	0	0	0	2	0	0	0	0	0	0	0	0	0	2	0	0	2	2	0	0	0	0	0	0	0	0	0	0	2	2	0	2	0	NA	2	2	0	0	0	2	2	0	2	0	0	2	0
Cluster II	SP_PER	BGV006370	0	2	0	2	0	0	0	0	0	0	0	0	0	2	0	0	2	0	0	0	0	0	0	0	0	0	0	0	0	0	0	0	0	2	0	0	0	0	0	0	0	2	0	0	0	2	0
Cluster II	SP_PER	BGV006457	0	1	0	1	0	0	0	0	0	0	0	0	0	1	0	0	1	0	0	0	0	0	0	0	0	0	0	0	0	0	0	0	0	1	0	0	0	0	0	0	0	0	0	0	0	2	0
Cluster II	SP_NECU	BGV007149	0	0	0	2	0	0	0	0	0	0	0	0	0	0	0	0	0	2	0	0	0	0	0	0	0	0	0	0	0	2	0	0	0	2	0	2	0	2	0	0	2	0	0	0	0	2	0
Cluster II	SP_NECU	BGV007194	0	0	0	2	0	0	0	0	0	0	0	0	0	0	0	0	0	2	0	0	0	0	0	0	0	0	0	0	0	2	0	0	0	2	0	2	0	2	0	0	2	0	0	0	0	2	0
Cluster II	SP_PER	BGV007198	0	2	0	1	0	0	0	0	0	0	0	0	0	1	0	0	1	0	0	0	0	0	0	0	0	0	0	0	0	0	0	0	0	1	0	0	0	0	0	0	0	0	0	0	0	1	0
Cluster II	SLC_PER	BGV008077	0	0	0	0	0	0	0	0	0	0	0	0	0	0	0	0	0	2	0	0	0	0	0	0	0	0	0	0	0	0	0	0	0	0	0	0	0	0	0	0	0	0	0	0	0	0	0
Cluster II	SP_PER	BGV015380	0	0	0	2	0	0	0	0	0	0	0	0	0	2	0	0	2	2	0	0	0	0	0	0	0	0	0	0	2	2	0	2	0	NA	2	2	2	0	0	2	2	0	2	0	0	2	0
Cluster II	SP_PER	BGV015382	0	2	0	2	0	0	0	0	0	0	0	0	0	2	0	0	2	0	0	0	0	0	0	0	0	0	0	0	0	0	0	0	NA	2	0	0	0	0	0	0	0	0	0	0	0	0	0
Cluster II	SP_PER	BGV016047	0	0	0	2	0	0	0	0	0	0	0	0	0	2	0	0	2	2	0	0	0	0	0	0	0	0	0	0	2	2	0	2	0	NA	2	2	2	0	0	2	2	0	2	0	0	2	0
Cluster II	SLC_ECU	PI129026	0	0	0	1	0	0	0	0	0	0	0	0	0	0	0	0	0	2	0	0	0	0	0	0	0	0	0	0	0	1	0	0	0	1	0	1	0	1	0	0	0	0	0	0	0	NA	0
Cluster II	SLC_ECU	PI129033	0	0	0	2	0	0	0	0	0	0	0	0	0	0	0	0	NA	2	0	0	0	0	0	0	0	0	0	0	0	2	0	0	0	2	0	2	0	2	0	0	2	0	0	0	0	2	0
Cluster III	SLC_CA	BGV007927	0	0	0	0	0	0	0	0	0	0	0	0	0	0	0	0	0	2	0	0	0	0	0	0	0	0	0	0	0	0	0	0	0	0	0	0	0	0	NA	0	0	0	0	0	0	0	0
Cluster III	SLC_CA	BGV007931	0	0	0	0	0	0	0	0	0	0	0	0	0	0	0	0	0	1	0	0	0	0	0	0	0	0	0	0	0	0	0	0	0	0	0	0	0	0	2	0	0	0	0	0	0	0	0
Cluster III	SLC_CA	BGV007933	0	0	0	0	0	0	0	0	0	0	0	0	0	0	0	0	0	2	0	0	0	0	0	0	0	0	0	0	0	0	0	0	0	0	0	0	0	0	2	0	0	0	0	0	0	0	0
Cluster III	SLC_CA	BGV007934	0	0	0	0	0	0	0	0	0	0	0	0	0	0	0	0	0	2	0	0	0	0	0	0	0	0	0	2	0	0	0	0	0	0	0	0	0	0	2	0	0	0	0	0	0	0	0
Cluster III	SLC_CA	BGV007935	0	0	0	0	0	0	0	0	0	0	0	0	0	0	0	0	0	2	0	0	0	0	0	0	0	0	0	2	0	0	0	0	0	0	0	0	0	0	2	0	0	0	0	0	0	0	0
Cluster III	SLC_MEX	BGV008067	0	0	0	0	0	0	0	0	0	0	0	0	0	0	0	0	0	2	0	0	0	0	0	0	0	0	0	0	0	0	0	0	0	0	0	0	0	0	2	0	0	0	0	0	0	0	0
Cluster IV	SP_NECU	BGV007109	0	0	0	2	0	0	0	2	2	2	2	2	0	0	2	0	2	0	2	0	0	0	0	0	0	0	0	0	0	2	0	0	2	2	0	2	0	0	0	0	2	0	0	2	2	2	2
Cluster IV	SP_NECU	BGV007111	0	0	0	2	0	0	0	2	2	2	2	2	0	0	2	0	2	0	2	0	0	0	0	0	0	0	0	0	0	2	0	0	2	2	0	2	0	0	0	0	2	0	0	2	2	2	2
Cluster IV	SP_NECU	BGV007152	0	0	0	2	0	0	0	2	2	2	2	2	0	0	2	0	2	2	0	0	0	0	0	0	0	0	0	0	0	2	0	0	2	2	0	2	0	0	0	0	2	0	0	2	2	2	2
Cluster IV	SP_NECU	BGV007158	0	0	0	2	0	0	0	2	2	2	2	2	0	0	2	0	2	2	0	0	0	0	0	0	0	0	0	0	0	2	0	0	2	2	0	2	0	0	0	0	2	0	0	2	2	2	2
Cluster IV	SP_NECU	BGV007161	0	0	0	2	0	0	0	2	2	2	2	2	0	0	2	0	2	0	2	2	0	0	0	0	0	0	0	0	0	2	0	0	2	2	0	2	0	0	0	0	2	0	0	2	0	2	2
Cluster IV	SP_NECU	BGV007169	0	0	0	2	0	0	0	2	2	2	2	2	0	0	2	0	2	2	0	0	0	0	0	0	0	0	0	0	0	2	0	0	2	2	0	2	0	0	0	0	2	0	0	2	2	2	2
Cluster IV	SP_NECU	BGV007181	0	0	0	2	0	0	0	2	2	2	2	2	0	0	2	0	2	0	2	2	0	0	0	0	0	0	0	0	0	2	0	0	2	2	0	2	0	0	0	0	2	0	0	2	0	2	2
Cluster IV	SLC_CA	BGV008218	0	0	0	2	0	0	0	2	2	2	2	2	0	0	2	0	2	1|0	1	0	0	0	0	0	0	0	0	0	0	2	0	0	2	NA	0	2	0	0	0	0	2	0	0	2	0	2	2
Cluster V	SLC_MEX	BGV005895	2	0	0	0	0	0	0	0	0	0	0	0	0	0	0	0	0	2	0	0	0	0	0	0	0	0	2	0	0	0	0	0	0	0	0	0	0	0	0	0	0	0	0	0	0	0	0
Cluster V	SLC_ECU	BGV005912	2	0	0	0	0	0	0	0	0	0	0	0	0	0	0	0	NA	1	0	0	0	0	0	0	0	0	2	0	0	0	0	0	0	0	0	0	0	0	0	0	0	0	0	0	0	0	0
Cluster V	SLC_ECU	BGV006234	0	0	0	0	0	0	0	0	0	0	0	0	0	0	0	0	0	1	0	0	0	0	0	0	0	0	0	0	0	0	0	0	0	0	0	0	0	0	0	0	0	0	0	0	0	0	0
Cluster V	SLC_ECU	BGV006806	0	0	0	0	0	0	0	0	0	0	0	0	0	2	0	0	0	2	0	0	0	0	0	0	0	0	0	0	0	0	0	0	0	0	0	0	0	0	0	0	0	0	0	0	0	0	0
Cluster V	SLC_ECU	BGV006865	2	0	0	0	0	0	0	0	0	0	0	0	0	0	0	0	0	2	0	0	0	0	0	0	0	0	0	0	0	0	0	0	0	0	0	0	0	0	0	0	0	0	0	0	0	0	0
Cluster V	SLC_ECU	BGV006867	2	0	0	0	0	0	0	0	0	0	0	0	0	0	0	0	0	2	0	0	0	0	0	0	0	0	0	0	0	0	0	0	0	0	0	0	0	0	0	0	0	0	0	0	0	0	0
Cluster V	SLC_ECU	BGV006881	0	0	0	0	0	0	0	0	0	0	0	0	0	0	0	0	0	1	0	0	0	0	0	0	0	0	0	0	0	0	0	0	0	0	0	0	0	0	0	0	0	0	0	0	0	0	0
Cluster V	SLC_ECU	BGV006927	2	0	0	0	0	0	0	0	0	0	0	0	0	0	0	0	0	2	0	0	0	0	0	0	0	0	2	0	0	0	0	0	0	0	0	0	0	0	0	0	0	0	0	0	0	0	0
Cluster V	SLC_MEX	BGV007899	0	0	0	0	0	0	0	0	0	0	0	0	0	0	0	0	0	NA	NA	0	0	0	0	0	0	0	0	0	0	0	0	0	0	0	0	0	0	0	0	0	0	0	0	0	0	0	0
Cluster V	SLC_MEX	BGV007901	0	0	0	0	0	0	0	0	0	0	0	0	0	0	0	0	0	0	0	0	0	0	0	0	0	0	0	0	0	0	0	0	0	0	0	0	0	0	0	0	0	0	0	0	0	0	0
Cluster V	SLC_MEX	BGV007902	0	0	0	0	0	0	0	0	0	0	0	0	0	0	0	0	0	0	0	0	0	0	0	0	0	0	0	0	0	0	0	0	0	0	0	0	0	0	0	0	0	0	0	0	0	0	0
Cluster V	SLC_MEX	BGV007908	2	0	0	0	0	0	0	0	0	0	0	0	0	0	0	0	0	2	0	0	0	0	0	0	0	0	0	0	0	0	0	0	0	0	0	0	0	0	0	0	0	0	0	0	0	0	0
Cluster V	SLC_MEX	BGV007921	2	0	0	0	0	0	0	0	0	0	0	0	0	0	0	0	0	1	0	0	0	0	0	0	0	0	2	0	0	0	0	0	0	0	0	0	0	0	0	0	0	0	0	0	0	0	0
Cluster V	SLC_MEX	BGV008051	2	0	0	0	0	0	0	0	0	0	0	0	0	0	0	0	0	2	0	0	0	0	0	0	0	0	0	0	0	0	0	0	0	0	0	0	0	0	0	0	0	0	0	0	0	0	0
Cluster V	SLC_MEX	BGV008070	2	0	0	0	0	0	0	0	0	0	0	0	0	0	0	0	0	2	0	0	0	0	0	0	0	0	2	0	0	0	0	0	0	0	0	0	0	0	0	0	0	0	0	0	0	0	0
Cluster V	SLC_CA	BGV008108	0	0	0	0	0	0	0	0	0	0	0	0	0	0	0	0	0	2	0	0	0	0	0	0	0	0	0	0	0	0	0	0	0	0	0	0	0	0	0	0	0	0	0	0	0	0	0
Cluster V	SLC_CA	BGV008110	0	0	0	0	0	0	0	0	0	0	0	0	0	2	0	0	0	2	0	0	0	0	0	0	0	0	0	0	0	0	0	0	0	0	0	0	0	0	0	0	0	0	0	0	0	0	0
Cluster V	SLC_MEX	BGV008219	0	0	0	0	0	0	0	0	0	0	0	0	0	0	0	0	0	2	0	0	0	0	0	0	0	0	0	0	0	0	0	0	0	0	0	0	0	0	0	0	0	0	0	0	0	0	0
Cluster V	SLC_MEX	BGV008221	0	0	0	0	0	0	0	0	0	0	0	0	0	0	0	0	0	2	0	0	0	0	0	0	0	0	0	0	0	0	0	0	0	0	0	0	0	0	0	0	0	0	0	0	0	0	0
Cluster V	SLC_MEX	BGV008223	0	0	0	0	0	0	0	0	0	0	0	0	0	0	0	0	0	1	0	0	0	0	0	0	0	0	0	0	0	0	0	0	0	0	0	0	0	0	0	0	0	0	0	0	0	0	0
Cluster V	SLC_PER	BGV008225	2	0	0	0	0	0	0	0	0	0	0	0	0	0	0	0	0	2	0	0	0	0	0	0	0	0	0	0	0	0	0	0	0	0	0	0	0	0	0	0	0	0	0	0	0	0	0
Cluster V	SLC_CA	BGV008345	0	0	0	0	0	0	0	0	0	0	0	0	0	2	0	0	0	2	0	0	0	0	0	0	0	0	0	0	0	0	0	0	0	0	0	0	0	0	0	0	0	0	0	0	0	0	0
Cluster V	SLC_CA	BGV008348	0	0	0	0	0	0	0	0	0	0	0	0	0	2	0	0	0	2	0	0	0	0	0	0	0	0	0	0	0	0	0	0	0	0	0	0	0	0	0	0	0	0	0	0	0	0	0
Cluster V	SLC_CA	BGV012627	0	0	0	0	0	0	0	0	0	0	0	0	0	0	0	0	0	2	0	0	0	0	0	0	0	0	0	0	0	0	0	0	0	0	0	0	0	0	0	0	0	0	0	0	0	0	0
Cluster V	SLC_PER	BGV013161	0	0	0	0	0	0	0	0	0	0	0	0	0	0	0	0	0	1	0	0	0	0	0	0	0	0	0	0	0	0	0	0	0	0	0	0	0	0	0	0	0	0	0	0	0	0	0
Cluster V	SLC_CA	BGV013175	0	0	0	0	0	0	0	0	0	0	0	0	0	2	0	0	0	2	0	0	0	0	0	0	0	0	0	0	0	0	0	0	0	0	0	0	0	0	0	0	0	0	0	0	0	0	0
Cluster V	SLC_CA	LA1712	0	0	0	0	0	0	0	0	0	0	0	0	0	0	0	0	0	1	0	0	0	0	0	0	0	0	0	0	0	0	0	0	0	0	0	0	0	0	0	0	0	0	0	0	0	0	0
Cluster VI	SLC_PER	BGV004584	0	0	0	0	0	0	0	0	0	0	0	0	0	0	0	0	0	2	0	0	0	0	0	0	0	0	0	0	0	0	0	0	0	0	0	0	0	0	0	0	0	0	0	0	0	0	0
Cluster VI	SLC_ECU	BGV006175	0	0	0	0	0	0	0	0	0	0	0	0	0	0	0	0	0	2	0	0	0	0	0	0	0	0	0	0	0	0	0	0	0	0	0	0	0	0	0	0	0	0	0	0	0	0	0
Cluster VI	SLC_ECU	BGV006225	0	0	0	0	0	0	0	0	0	0	0	0	0	0	0	0	0	2	0	0	0	0	0	0	0	0	0	0	0	0	0	0	0	0	0	0	0	0	0	0	0	0	0	0	NA	NA	0
Cluster VI	SLC_ECU	BGV006229	0	0	0	0	0	0	0	0	0	0	0	0	0	0	0	0	0	2	0	0	0	0	0	0	0	0	0	0	0	0	0	0	0	0	0	0	0	0	0	0	0	0	0	0	0	0	0
Cluster VI	SLC_ECU	BGV006232	0	0	0	0	0	0	0	0	0	0	0	0	0	0	0	0	0	2	0	0	0	0	0	0	0	0	0	0	0	0	0	0	0	0	0	0	0	0	0	0	0	0	0	0	0	0	0
Cluster VI	SLC_ECU	BGV006235	0	0	0	0	0	0	0	0	0	0	0	0	0	0	0	0	0	2	0	0	0	0	0	0	0	0	0	0	0	0	0	0	0	0	0	0	0	0	0	0	0	0	0	0	0	0	0
Cluster VI	SLC_ECU	BGV006753	0	0	0	0	0	0	0	0	0	0	0	0	0	0	0	0	0	2	0	0	0	0	0	0	0	0	0	0	0	0	0	0	0	0	0	0	0	0	0	0	0	0	0	0	0	0	0
Cluster VI	SLC_ECU	BGV006768	0	0	0	0	0	0	0	0	0	0	0	0	0	0	0	0	0	2	0	0	0	0	0	0	0	0	0	0	0	0	0	0	0	0	0	0	0	0	0	0	0	0	0	0	0	0	0
Cluster VI	SP_NECU	BGV006775	0	0	0	0	0	0	0	0	0	0	0	0	0	0	0	0	0	2	0	0	0	0	0	0	0	0	0	0	0	0	0	0	0	0	0	0	0	0	0	0	0	0	0	0	0	0	0
Cluster VI	SLC_ECU	BGV006777	0	0	0	0	0	0	0	0	0	0	0	0	0	0	0	0	0	2	0	0	0	0	0	0	0	0	0	0	0	0	0	0	0	0	0	0	0	0	0	0	0	0	0	0	0	0	0
Cluster VI	SLC_ECU	BGV006779	0	0	0	0	0	0	0	0	0	0	0	0	0	0	0	0	0	2	0	0	0	0	0	0	0	0	0	0	0	0	0	0	0	0	0	0	0	0	0	0	0	0	0	0	0	0	0
Cluster VI	SLC_ECU	BGV006792	0	0	0	0	0	0	0	0	0	0	0	0	0	0	0	0	0	2	0	0	0	0	0	0	0	0	0	0	0	0	0	0	0	0	0	0	0	0	0	0	0	0	0	0	0	0	0
Cluster VI	SLC_PER	BGV006825	0	0	0	0	0	0	0	0	0	0	0	0	0	0	0	0	0	2	0	0	0	0	0	0	0	0	0	0	0	0	0	0	0	0	0	0	0	0	0	0	0	0	0	0	0	0	0
Cluster VI	SLC_ECU	BGV006828	0	0	0	0	0	0	0	0	0	0	0	0	0	0	0	0	0	2	0	0	0	0	0	0	0	0	0	0	0	0	0	0	0	0	0	0	0	0	0	0	0	0	0	0	0	0	0
Cluster VI	SLC_ECU	BGV006852	0	0	0	0	0	0	0	0	0	0	0	0	0	0	0	0	0	2	0	0	0	0	0	0	0	0	0	0	0	0	0	0	0	0	0	0	0	0	0	0	0	0	0	0	0	0	0
Cluster VI	SLC_ECU	BGV006859	0	0	0	0	0	0	0	0	0	0	0	0	0	0	0	0	0	2	0	0	0	0	0	0	0	0	0	0	0	0	0	0	0	0	0	0	0	0	0	0	0	0	0	0	0	0	0
Cluster VI	SLC_ECU	BGV006896	0	0	0	0	0	0	0	0	0	0	0	0	0	0	0	0	0	2	0	0	0	0	0	0	0	0	0	0	0	0	0	0	0	0	0	0	0	0	0	0	0	0	0	0	0	0	0
Cluster VI	SLC_ECU	BGV006899	0	0	0	0	0	0	0	0	0	0	0	0	0	0	0	0	0	2	0	0	0	0	0	0	0	0	0	0	0	0	0	0	0	0	0	0	0	0	0	0	0	0	0	0	0	0	0
Cluster VI	SLC_ECU	BGV006901	0	0	0	0	0	0	0	0	0	0	0	0	0	0	0	0	0	2	0	0	0	0	0	0	0	0	0	0	0	0	0	0	0	0	0	0	0	0	0	0	0	0	0	0	0	0	0
Cluster VI	SLC_ECU	BGV006904	0	0	0	0	0	0	0	0	0	0	0	0	0	0	0	0	0	2	0	0	0	0	0	0	0	0	0	0	0	0	0	0	0	0	0	0	0	0	0	0	0	0	0	0	0	0	0
Cluster VI	SLC_ECU	BGV006906	0	0	0	0	0	0	0	0	0	0	0	0	0	0	0	0	0	2	0	0	0	0	0	0	0	0	0	0	0	0	0	0	0	0	0	0	0	0	0	0	0	0	0	0	0	0	0
Cluster VI	SLC_ECU	BGV006907	0	0	0	0	0	0	0	0	0	0	0	0	0	0	0	0	0	2	0	0	0	0	0	0	0	0	0	0	0	0	0	0	0	0	0	0	0	0	0	0	0	0	0	0	0	0	0
Cluster VI	SLC_ECU	BGV006910	0	0	0	0	0	0	0	0	0	0	0	0	0	0	0	0	0	2	0	0	0	0	0	0	0	0	0	0	0	0	0	0	0	0	0	0	0	0	0	0	0	0	0	0	0	0	0
Cluster VI	SLC_ECU	BGV006931	0	0	0	0	0	0	0	0	0	0	0	0	0	0	0	0	0	2	0	0	0	0	0	0	0	0	0	0	0	0	0	0	0	0	0	0	0	0	0	0	0	0	0	0	0	0	0
Cluster VI	SLC_ECU	BGV006934	0	0	0	0	0	0	0	0	0	0	0	0	0	0	0	0	0	2	0	0	0	0	0	0	0	0	0	0	0	0	0	0	0	0	0	0	0	0	0	0	0	0	0	0	0	0	0
Cluster VI	SLC_ECU	BGV007015	0	0	0	0	0	0	0	0	0	0	0	0	0	0	0	0	0	2	0	0	0	0	0	0	0	0	0	0	0	0	0	0	0	0	0	0	0	0	0	0	0	0	0	0	0	0	0
Cluster VI	SLC_ECU	BGV007017	0	0	0	0	0	0	0	0	0	0	0	0	0	0	0	0	0	2	0	0	0	0	0	0	0	0	0	0	0	0	0	0	0	0	0	0	0	0	0	0	0	0	0	0	0	0	0
Cluster VI	SLC_ECU	BGV007023	0	0	0	0	0	0	0	0	0	0	0	0	0	0	0	0	0	2	0	0	0	0	0	0	0	0	0	0	0	0	0	0	0	0	0	0	0	0	0	0	0	0	0	0	0	0	0
Cluster VI	SLL	BGV007854	0	0	0	0	0	0	0	0	0	0	0	0	0	0	0	0	0	2	0	0	0	0	0	0	0	0	0	0	0	0	0	0	0	0	0	0	NA	NA	0	0	0	0	0	0	0	0	0
Cluster VI	SLL	BGV007857	0	0	0	0	0	0	0	0	0	0	0	0	0	0	0	0	0	2	0	0	0	0	0	0	0	0	0	0	0	0	0	0	0	0	0	0	0	0	0	0	0	0	0	0	0	0	0
Cluster VI	SLL	BGV007860	0	0	0	0	0	0	0	0	0	0	0	0	0	0	0	0	0	2	0	0	0	0	0	0	0	0	0	0	0	0	0	0	0	0	0	0	0	0	0	0	0	0	0	0	0	0	0
Cluster VI	SLL	BGV007862	0	0	0	0	0	0	0	0	0	0	0	0	0	0	0	0	0	2	0	0	0	0	0	0	0	0	0	0	0	0	0	0	0	0	0	0	0	0	0	0	0	0	0	0	0	0	0
Cluster VI	SLL	BGV007863	0	0	0	0	0	0	0	0	0	0	0	0	0	0	0	0	0	2	0	0	0	0	0	0	0	0	0	0	0	0	0	0	0	0	0	0	0	0	0	0	0	0	0	0	0	0	0
Cluster VI	SLL	BGV007864	0	0	0	0	0	0	0	0	0	0	0	0	0	0	0	0	0	2	0	0	0	0	0	0	0	0	0	0	0	0	0	0	0	0	0	0	0	0	0	0	0	0	0	0	0	0	0
Cluster VI	SLL	BGV007865	0	0	0	0	0	0	0	0	0	0	0	0	0	0	0	0	0	2	0	0	0	0	0	0	0	0	0	0	0	0	0	0	0	0	0	0	0	0	0	0	0	0	0	0	0	0	0
Cluster VI	SLL	BGV007867	0	0	0	0	0	0	0	0	0	0	0	0	0	0	0	0	0	2	0	0	0	0	0	0	0	0	0	0	0	0	0	0	0	0	0	0	0	0	0	0	0	0	0	0	0	0	0
Cluster VI	SLL	BGV007870	0	0	0	0	0	0	0	0	0	0	0	0	0	0	0	0	0	2	0	0	0	0	0	0	0	0	0	0	0	0	0	0	0	0	0	0	0	0	0	0	0	0	0	0	0	0	0
Cluster VI	SLL	BGV007871	0	0	0	0	0	0	0	0	0	0	0	0	0	0	0	0	0	2	0	0	0	0	0	0	0	0	0	0	0	0	0	0	0	0	0	0	0	0	0	0	0	0	0	0	0	0	0
Cluster VI	SLL	BGV007872	0	0	0	0	0	0	0	0	0	0	0	0	0	0	0	0	0	2	0	0	0	0	0	0	0	0	0	0	0	0	0	0	0	0	0	0	0	0	0	0	0	0	0	0	0	0	0
Cluster VI	SLL	BGV007875	0	0	0	0	0	0	0	0	0	0	0	0	0	0	0	0	0	2	0	0	0	0	0	0	0	0	0	0	0	0	0	0	0	0	0	0	0	0	0	0	0	0	0	0	0	0	0
Cluster VI	SLL	BGV007876	0	0	0	0	0	0	0	0	0	0	0	0	0	0	0	0	0	2	0	0	0	0	0	0	0	0	0	0	0	0	0	0	0	0	0	0	0	0	0	0	0	0	0	0	0	0	0
Cluster VI	SLL	BGV007878	0	0	0	0	0	0	0	0	0	0	0	0	0	0	0	0	0	2	0	0	0	0	0	0	0	0	0	0	0	0	0	0	0	0	0	0	0	0	0	0	0	0	0	0	0	0	0
Cluster VI	SLC_MEX	BGV007894	0	0	0	0	0	0	0	0	0	0	0	0	0	0	0	0	0	2	0	0	0	0	0	0	0	0	0	0	0	0	0	0	0	0	0	0	0	0	0	0	0	0	0	0	0	0	0
Cluster VI	SLL	BGV007895	0	0	0	0	0	0	0	0	0	0	0	0	0	0	0	0	0	2	0	0	0	0	0	0	0	0	0	0	0	0	0	0	0	0	0	0	0	0	0	0	0	0	0	0	0	0	0
Cluster VI	SLC_MEX	BGV007900	0	0	0	0	0	0	0	0	0	0	0	0	0	0	0	0	0	2	0	0	0	0	0	0	0	0	0	0	0	0	0	0	0	0	0	0	0	0	0	0	0	0	0	0	0	0	0
Cluster VI	SLC_MEX	BGV007909	0	0	0	0	0	0	0	0	0	0	0	0	0	0	0	0	0	2	0	0	0	0	0	0	0	0	0	0	0	0	0	0	0	0	0	0	0	0	0	0	0	0	0	0	0	0	0
Cluster VI	SLC_MEX	BGV007910	0	0	0	0	0	0	0	0	0	0	0	0	0	0	0	0	0	2	0	0	0	0	0	0	0	0	0	0	0	0	0	0	0	0	0	0	0	0	0	0	0	0	0	0	0	0	0
Cluster VI	SLC_MEX	BGV007911	0	0	0	0	0	0	0	0	0	0	0	0	0	0	0	0	0	2	0	0	0	0	0	0	0	0	0	0	0	0	0	0	0	0	0	0	0	0	0	0	0	0	0	0	0	0	0
Cluster VI	SLC_MEX	BGV007918	0	0	0	0	0	0	0	0	0	0	0	0	0	0	0	0	0	2	0	0	0	0	0	0	0	0	0	0	0	0	0	0	0	0	0	0	0	0	0	0	0	0	0	0	0	0	0
Cluster VI	SLC_MEX	BGV007920	0	0	0	0	0	0	0	0	0	0	0	0	0	0	0	0	0	2	0	0	0	0	0	0	0	0	0	0	0	0	0	0	0	0	0	0	0	0	0	0	0	0	0	0	0	0	0
Cluster VI	SLL	BGV007936	0	0	0	0	0	0	0	0	0	0	0	0	0	0	0	0	0	2	0	0	0	0	0	0	0	0	0	0	0	0	0	0	0	0	0	0	0	0	0	0	0	0	0	0	0	0	0
Cluster VI	SLC_PER	BGV007981	0	0	0	0	0	0	0	0	0	0	0	0	0	0	0	0	0	2	0	0	0	0	0	0	0	0	0	0	0	0	0	0	0	0	0	0	0	0	0	0	0	0	0	0	0	0	0
Cluster VI	SLC_PER	BGV007989	0	0	0	0	0	0	0	0	0	0	0	0	0	0	0	0	0	2	0	0	0	0	0	0	0	0	0	0	0	0	0	0	0	0	0	0	0	0	0	0	0	0	0	0	0	0	0
Cluster VI	SLC_PER	BGV007990	0	0	0	0	0	0	0	0	0	0	0	0	0	0	0	0	0	2	0	0	0	0	0	0	0	0	0	0	0	0	0	0	0	0	0	0	0	0	0	0	0	0	0	0	0	0	0
Cluster VI	SLC_ECU	BGV007992	0	0	0	0	0	0	0	0	0	0	0	0	0	0	0	0	0	2	0	0	0	0	0	0	0	0	0	0	0	0	0	0	0	0	0	0	0	0	0	0	0	0	0	0	0	0	0
Cluster VI	SLC_PER	BGV008036	0	0	0	0	0	0	0	0	0	0	0	0	0	0	0	0	0	2	0	0	0	0	0	0	0	0	0	0	0	0	0	0	0	0	0	0	0	0	0	0	0	0	0	0	0	0	0
Cluster VI	SLC_PER	BGV008037	0	0	0	0	0	0	0	0	0	0	0	0	0	0	0	0	0	2	0	0	0	0	0	0	0	0	0	0	0	0	0	0	0	0	0	0	0	0	0	0	0	0	0	0	0	0	0
Cluster VI	SLC_PER	BGV008041	0	0	0	0	0	0	0	0	0	0	0	0	0	0	0	0	0	2	0	0	0	0	0	0	0	0	0	0	0	0	0	0	0	0	0	0	0	0	0	0	0	0	0	0	0	0	0
Cluster VI	SLC_ECU	BGV008058	0	0	0	0	0	0	0	0	0	0	0	0	0	0	0	0	0	2	0	0	0	0	0	0	0	0	0	0	0	0	0	0	0	0	0	0	0	0	0	0	0	0	0	0	0	0	0
Cluster VI	SLC_PER	BGV008061	0	0	0	0	0	0	0	0	0	0	0	0	0	0	0	0	0	2	0	0	0	0	0	0	0	0	0	0	0	0	0	0	0	0	0	0	0	0	0	0	0	0	0	0	0	0	0
Cluster VI	SLC_SM	BGV008065	0	0	0	0	0	0	0	0	0	0	0	0	0	0	0	0	0	2	0	0	0	0	0	0	0	0	0	0	0	0	0	0	0	0	0	0	0	0	0	0	0	0	0	0	0	0	0
Cluster VI	SLC_PER	BGV008095	0	0	0	0	0	0	0	0	0	0	0	0	0	0	0	0	0	2	0	0	0	0	0	0	0	0	0	0	0	0	0	0	0	0	0	0	0	0	0	0	0	0	0	0	0	0	0
Cluster VI	SLC_PER	BGV008096	0	0	0	0	0	0	0	0	0	0	0	0	0	0	0	0	0	2	0	0	0	0	0	0	0	0	0	0	0	0	0	0	0	0	0	0	0	0	0	0	0	0	0	0	0	0	0
Cluster VI	SLC_SM	BGV008098	0	0	0	0	0	0	0	0	0	0	0	0	0	0	0	0	0	2	0	0	0	0	0	0	0	0	0	0	0	0	0	0	0	0	0	0	0	0	0	0	0	0	0	0	0	0	0
Cluster VI	SLC_PER	BGV008100	0	0	0	0	0	0	0	0	0	0	0	0	0	0	0	0	0	2	0	0	0	0	0	0	0	0	0	0	0	0	0	0	0	0	0	0	0	0	0	0	0	0	0	0	0	0	0
Cluster VI	SLC_MEX	BGV008106	0	0	0	0	0	0	0	0	0	0	0	0	0	0	0	0	0	2	0	0	0	0	0	0	0	0	0	0	0	0	0	0	0	0	0	0	0	0	0	0	0	0	0	0	0	0	0
Cluster VI	SLC_PER	BGV008189	0	0	0	0	0	0	0	0	0	0	0	0	0	0	0	0	0	2	0	0	0	0	0	0	0	0	0	0	0	0	0	0	0	0	0	0	0	0	0	0	0	0	0	0	0	0	0
Cluster VI	SLL	BGV008224	0	0	0	0	0	0	0	0	0	0	0	0	0	0	0	0	0	2	0	0	0	0	0	0	0	0	0	0	0	0	0	0	0	0	0	0	0	0	0	0	0	0	0	0	0	0	0
Cluster VI	SLC_MEX	BGV008347	0	0	0	0	0	0	0	0	0	0	0	0	0	0	0	0	0	2	0	0	0	0	0	0	0	0	0	0	0	0	0	0	0	0	0	0	0	0	0	0	0	0	0	0	0	0	0
Cluster VI	SLC_CA	BGV008354	0	0	0	0	0	0	0	0	0	0	0	0	0	0	0	0	0	2	0	0	0	0	0	0	0	0	0	0	0	0	0	0	0	0	0	0	0	0	0	0	0	0	0	0	0	0	0
Cluster VI	SLC_MEX	BGV012614	0	0	0	0	0	0	0	0	0	0	0	0	0	0	0	0	0	2	0	0	0	0	0	0	0	0	0	0	0	0	0	0	0	0	0	0	0	0	0	0	0	0	0	0	0	0	0
Cluster VI	SLC_ECU	BGV012625	0	0	0	0	0	0	0	0	0	0	0	0	0	0	0	0	0	2	0	0	0	0	0	0	0	0	0	0	0	0	0	0	0	0	0	0	0	0	0	0	0	0	0	0	0	0	0
Cluster VI	SLC_ECU	BGV012639	0	0	0	0	0	0	0	0	0	0	0	0	0	0	0	0	0	2	0	0	0	0	0	0	0	0	0	0	0	0	0	0	0	0	0	0	0	0	0	0	0	0	0	0	0	0	0
Cluster VI	SLC_PER	BGV012640	0	0	0	0	0	0	0	0	0	0	0	0	0	0	0	0	0	2	0	0	0	0	0	0	0	0	0	0	0	0	0	0	0	0	0	0	0	0	0	0	0	0	0	0	0	0	0
Cluster VI	SLC_MEX	BGV013134	0	0	0	0	0	0	0	0	0	0	0	0	0	0	0	0	0	2	0	0	0	0	0	0	0	0	0	0	0	0	0	0	0	0	0	0	0	0	0	0	0	0	0	0	0	0	0
Cluster VI	SLC_PER	BGV013945	0	0	0	0	0	0	0	0	0	0	0	0	0	0	0	0	0	2	0	0	0	0	0	0	0	0	0	0	0	0	0	0	0	0	0	0	0	0	0	0	0	0	0	0	0	0	0
Cluster VI	SLC_PER	BGV014508	0	0	0	0	0	0	0	0	0	0	0	0	0	0	0	0	0	2	0	0	0	0	0	0	0	0	0	0	0	0	0	0	0	0	0	0	0	0	0	0	0	0	0	0	0	0	0
Cluster VI	SLC_SM	BGV014514	0	0	0	0	0	0	0	0	0	0	0	0	0	0	0	0	0	2	0	0	0	0	0	0	0	0	0	0	0	0	0	0	0	0	0	0	0	0	0	0	0	0	0	0	0	0	0
Cluster VI	SLC_SM	BGV014515	0	0	0	0	0	0	0	0	0	0	0	0	0	0	0	0	0	2	0	0	0	0	0	0	0	0	0	0	0	0	0	0	0	0	0	0	0	0	0	0	0	0	0	0	0	0	0
Cluster VI	SLC_SM	BGV014516	0	0	0	0	0	0	0	0	0	0	0	0	0	0	0	0	0	2	0	0	0	0	0	0	0	0	0	0	0	0	0	0	0	0	0	0	0	0	0	0	0	0	0	0	0	0	0
Cluster VI	SLC_SM	BGV014518	0	0	0	0	0	0	0	0	0	0	0	0	0	0	0	0	0	2	0	0	0	0	0	0	0	0	0	0	0	0	0	0	0	0	0	0	0	0	0	0	0	0	0	0	0	0	0
Cluster VI	SLC_SM	BGV014519	0	0	0	0	0	0	0	0	0	0	0	0	0	0	0	0	0	2	0	0	0	0	0	0	0	0	0	0	0	0	0	0	0	0	0	0	0	0	0	0	0	0	0	0	0	0	0
Cluster VI	SLC_SM	BGV014522	0	0	0	0	0	0	0	0	0	0	0	0	0	0	0	0	0	2	0	0	0	0	0	0	0	0	0	0	0	0	0	0	0	0	0	0	0	0	0	0	0	0	0	0	0	0	0
Cluster VI	SLC_SM	BGV015726	0	0	0	0	0	0	0	0	0	0	0	0	0	0	0	0	0	2	0	0	0	0	0	0	0	0	0	0	0	0	0	0	0	0	0	0	0	0	0	0	0	0	0	0	0	0	0
Cluster VI	SLC_SM	BGV015727	0	0	0	0	0	0	0	0	0	0	0	0	0	0	0	0	0	2	0	0	0	0	0	0	0	0	0	0	0	0	0	0	0	0	0	0	0	0	0	0	0	0	0	0	0	0	0
Cluster VI	SLC_PER	BGV015730	0	0	0	0	0	0	0	0	0	0	0	0	0	0	0	0	0	2	0	0	0	0	0	0	0	0	0	0	0	0	0	0	0	0	0	0	0	0	0	0	0	0	0	0	0	0	0
Cluster VI	SLC_SM	BGV015734	0	0	0	0	0	0	0	0	0	0	0	0	0	0	0	0	0	2	0	0	0	0	0	0	0	0	0	0	0	0	0	0	0	0	0	0	0	0	0	0	0	0	0	0	0	0	0
Cluster VI	SLC_MEX	LA0767	0	0	0	0	0	0	0	0	0	0	0	0	0	0	0	0	0	2	0	0	0	0	0	0	0	0	0	0	0	0	0	0	0	0	0	0	0	0	0	0	0	0	0	0	0	0	0
Cluster VI	SLC_SM	LA2309	0	0	0	0	0	0	0	0	0	0	0	0	0	0	0	0	0	2	0	0	0	0	0	0	0	0	0	0	0	0	0	0	0	0	0	0	0	0	0	0	0	0	0	0	0	0	0
Cluster VI	SLC_CA	PI129088	0	0	0	0	0	0	0	0	0	0	0	0	0	0	0	0	0	2	0	0	0	0	0	0	0	0	0	0	0	0	0	0	0	0	0	0	0	0	0	0	0	0	0	0	0	0	0
Cluster VI	SLC_PER	PI406890	0	0	0	0	0	0	0	0	0	0	0	0	0	0	0	0	0	2	0	0	0	0	0	0	0	0	0	0	0	0	0	0	0	0	0	0	0	0	0	0	0	0	0	0	0	0	0
Cluster VI	SLC_ECU	PI487625	0	0	0	0	0	0	0	0	0	0	0	0	0	0	0	0	0	2	0	0	0	0	0	0	0	0	0	0	0	0	0	0	0	0	0	0	0	0	0	0	0	0	0	0	0	0	0
Cluster VI	SLL	Tegucigalpa	0	0	0	0	0	0	0	0	0	0	0	0	0	0	0	0	0	2	0	0	0	0	0	0	0	0	0	0	0	0	0	0	0	0	0	0	0	0	0	0	0	0	0	0	0	0	0
Cluster VI	SLC_MEX	Voyage	0	0	0	0	0	0	0	0	0	0	0	0	0	0	0	0	0	2	0	0	0	0	0	0	0	0	0	0	0	0	0	0	0	0	0	0	0	0	0	0	0	0	0	0	0	0	0
[truncated: 118 more columns]

## Sheet: E-LoxC
		ID	SL4.0ch01:1116997	SL4.0ch01:1116997	SL4.0ch01:1117119	SL4.0ch01:1117133	SL4.0ch01:1117264	SL4.0ch01:1117496	SL4.0ch01:1117499	SL4.0ch01:1117499	SL4.0ch01:1117505	SL4.0ch01:1117510	SL4.0ch01:1117590	SL4.0ch01:1117618	SL4.0ch01:1117713	SL4.0ch01:1117728	SL4.0ch01:1117748	SL4.0ch01:1117748	SL4.0ch01:1117790	SL4.0ch01:1117802	SL4.0ch01:1117814	SL4.0ch01:1117820	SL4.0ch01:1117825	SL4.0ch01:1117859	SL4.0ch01:1117870	SL4.0ch01:1117892	SL4.0ch01:1117899	SL4.0ch01:1117942	SL4.0ch01:1117946	SL4.0ch01:1117958	SL4.0ch01:1117975	SL4.0ch01:1117987	SL4.0ch01:1118015	SL4.0ch01:1118032	SL4.0ch01:1118036	SL4.0ch01:1118046	SL4.0ch01:1118056	SL4.0ch01:1118147	SL4.0ch01:1118151	SL4.0ch01:1118174	SL4.0ch01:1118294	SL4.0ch01:1118336	SL4.0ch01:1118340	SL4.0ch01:1118369	SL4.0ch01:1118369	SL4.0ch01:1118384	SL4.0ch01:1118424	SL4.0ch01:1118447	SL4.0ch01:1118475
		REF	T	T	G	C	A	AAAG	GA	GA	A	T	A	G	C	G	G	G	C	G	C	C	T	C	TC	T	C	A	A	C	G	C	G	A	T	C	G	A	T	C	T	A	T	ATAGCAGTAGCAG	ATAGCAGTAGCAG	G	CAAT	ATT	TAAC
		ALT	TAA	TA	GA	T	T	A	G	*	T	A	G	T	T	A	A	T	T	A	T	T	C	T	T	C	T	G	G	T	T	T	A	T	G	T	A	G	TA	G	C	T	A	A	ATAGCAG	A	C	A	T
Phylogeny	Cluster	ANN	TAA|upstream_gene_variant|MODIFIER|Solyc01g006540.4|gene:Solyc01g006540.4|transcript|mRNA:Solyc01g006540.4.1|protein_coding||c.-5729_-5728insAA|||||2978|,TAA|downstream_gene_variant|MODIFIER|Solyc01g006530.1|gene:Solyc01g006530.1|transcript|mRNA:Solyc01g006530.1.1|protein_coding||c.*3714_*3715insAA|||||3715|,TAA|intergenic_region|MODIFIER|Solyc01g006530.1-Solyc01g006540.4|gene:Solyc01g006530.1-ge…	TA|upstream_gene_variant|MODIFIER|Solyc01g006540.4|gene:Solyc01g006540.4|transcript|mRNA:Solyc01g006540.4.1|protein_coding||c.-5729_-5728insA|||||2978|,TA|downstream_gene_variant|MODIFIER|Solyc01g006530.1|gene:Solyc01g006530.1|transcript|mRNA:Solyc01g006530.1.1|protein_coding||c.*3714_*3715insA|||||3715|,TA|intergenic_region|MODIFIER|Solyc01g006530.1-Solyc01g006540.4|gene:Solyc01g006530.1-gene:So…	GA|upstream_gene_variant|MODIFIER|Solyc01g006540.4|gene:Solyc01g006540.4|transcript|mRNA:Solyc01g006540.4.1|protein_coding||c.-5607_-5606insA|||||2856|,GA|downstream_gene_variant|MODIFIER|Solyc01g006530.1|gene:Solyc01g006530.1|transcript|mRNA:Solyc01g006530.1.1|protein_coding||c.*3836_*3837insA|||||3837|,GA|intergenic_region|MODIFIER|Solyc01g006530.1-Solyc01g006540.4|gene:Solyc01g006530.1-gene:So…	T|upstream_gene_variant|MODIFIER|Solyc01g006540.4|gene:Solyc01g006540.4|transcript|mRNA:Solyc01g006540.4.1|protein_coding||c.-5593C>T|||||2843|,T|downstream_gene_variant|MODIFIER|Solyc01g006530.1|gene:Solyc01g006530.1|transcript|mRNA:Solyc01g006530.1.1|protein_coding||c.*3850C>T|||||3850|,T|intergenic_region|MODIFIER|Solyc01g006530.1-Solyc01g006540.4|gene:Solyc01g006530.1-gene:Solyc01g006540.4|in…	T|upstream_gene_variant|MODIFIER|Solyc01g006540.4|gene:Solyc01g006540.4|transcript|mRNA:Solyc01g006540.4.1|protein_coding||c.-5462A>T|||||2712|,T|downstream_gene_variant|MODIFIER|Solyc01g006530.1|gene:Solyc01g006530.1|transcript|mRNA:Solyc01g006530.1.1|protein_coding||c.*3981A>T|||||3981|,T|intergenic_region|MODIFIER|Solyc01g006530.1-Solyc01g006540.4|gene:Solyc01g006530.1-gene:Solyc01g006540.4|in…	A|upstream_gene_variant|MODIFIER|Solyc01g006540.4|gene:Solyc01g006540.4|transcript|mRNA:Solyc01g006540.4.1|protein_coding||c.-5229_-5227delAAG|||||2479|,A|downstream_gene_variant|MODIFIER|Solyc01g006530.1|gene:Solyc01g006530.1|transcript|mRNA:Solyc01g006530.1.1|protein_coding||c.*4214_*4216delAAG|||||4214|,A|intergenic_region|MODIFIER|Solyc01g006530.1-Solyc01g006540.4|gene:Solyc01g006530.1-gene:S…	G|upstream_gene_variant|MODIFIER|Solyc01g006540.4|gene:Solyc01g006540.4|transcript|mRNA:Solyc01g006540.4.1|protein_coding||c.-5226delA|||||2476|,G|downstream_gene_variant|MODIFIER|Solyc01g006530.1|gene:Solyc01g006530.1|transcript|mRNA:Solyc01g006530.1.1|protein_coding||c.*4217delA|||||4217|,G|intergenic_region|MODIFIER|Solyc01g006530.1-Solyc01g006540.4|gene:Solyc01g006530.1-gene:Solyc01g006540.4|…	.	T|upstream_gene_variant|MODIFIER|Solyc01g006540.4|gene:Solyc01g006540.4|transcript|mRNA:Solyc01g006540.4.1|protein_coding||c.-5221A>T|||||2471|,T|downstream_gene_variant|MODIFIER|Solyc01g006530.1|gene:Solyc01g006530.1|transcript|mRNA:Solyc01g006530.1.1|protein_coding||c.*4222A>T|||||4222|,T|intergenic_region|MODIFIER|Solyc01g006530.1-Solyc01g006540.4|gene:Solyc01g006530.1-gene:Solyc01g006540.4|in…	A|upstream_gene_variant|MODIFIER|Solyc01g006540.4|gene:Solyc01g006540.4|transcript|mRNA:Solyc01g006540.4.1|protein_coding||c.-5216T>A|||||2466|,A|downstream_gene_variant|MODIFIER|Solyc01g006530.1|gene:Solyc01g006530.1|transcript|mRNA:Solyc01g006530.1.1|protein_coding||c.*4227T>A|||||4227|,A|intergenic_region|MODIFIER|Solyc01g006530.1-Solyc01g006540.4|gene:Solyc01g006530.1-gene:Solyc01g006540.4|in…	G|upstream_gene_variant|MODIFIER|Solyc01g006540.4|gene:Solyc01g006540.4|transcript|mRNA:Solyc01g006540.4.1|protein_coding||c.-5136A>G|||||2386|,G|downstream_gene_variant|MODIFIER|Solyc01g006530.1|gene:Solyc01g006530.1|transcript|mRNA:Solyc01g006530.1.1|protein_coding||c.*4307A>G|||||4307|,G|intergenic_region|MODIFIER|Solyc01g006530.1-Solyc01g006540.4|gene:Solyc01g006530.1-gene:Solyc01g006540.4|in…	T|upstream_gene_variant|MODIFIER|Solyc01g006540.4|gene:Solyc01g006540.4|transcript|mRNA:Solyc01g006540.4.1|protein_coding||c.-5108G>T|||||2358|,T|downstream_gene_variant|MODIFIER|Solyc01g006530.1|gene:Solyc01g006530.1|transcript|mRNA:Solyc01g006530.1.1|protein_coding||c.*4335G>T|||||4335|,T|intergenic_region|MODIFIER|Solyc01g006530.1-Solyc01g006540.4|gene:Solyc01g006530.1-gene:Solyc01g006540.4|in…	T|upstream_gene_variant|MODIFIER|Solyc01g006540.4|gene:Solyc01g006540.4|transcript|mRNA:Solyc01g006540.4.1|protein_coding||c.-5013C>T|||||2263|,T|downstream_gene_variant|MODIFIER|Solyc01g006530.1|gene:Solyc01g006530.1|transcript|mRNA:Solyc01g006530.1.1|protein_coding||c.*4430C>T|||||4430|,T|intergenic_region|MODIFIER|Solyc01g006530.1-Solyc01g006540.4|gene:Solyc01g006530.1-gene:Solyc01g006540.4|in…	A|upstream_gene_variant|MODIFIER|Solyc01g006540.4|gene:Solyc01g006540.4|transcript|mRNA:Solyc01g006540.4.1|protein_coding||c.-4998G>A|||||2248|,A|downstream_gene_variant|MODIFIER|Solyc01g006530.1|gene:Solyc01g006530.1|transcript|mRNA:Solyc01g006530.1.1|protein_coding||c.*4445G>A|||||4445|,A|intergenic_region|MODIFIER|Solyc01g006530.1-Solyc01g006540.4|gene:Solyc01g006530.1-gene:Solyc01g006540.4|in…	A|upstream_gene_variant|MODIFIER|Solyc01g006540.4|gene:Solyc01g006540.4|transcript|mRNA:Solyc01g006540.4.1|protein_coding||c.-4978G>A|||||2228|,A|downstream_gene_variant|MODIFIER|Solyc01g006530.1|gene:Solyc01g006530.1|transcript|mRNA:Solyc01g006530.1.1|protein_coding||c.*4465G>A|||||4465|,A|intergenic_region|MODIFIER|Solyc01g006530.1-Solyc01g006540.4|gene:Solyc01g006530.1-gene:Solyc01g006540.4|in…	T|upstream_gene_variant|MODIFIER|Solyc01g006540.4|gene:Solyc01g006540.4|transcript|mRNA:Solyc01g006540.4.1|protein_coding||c.-4978G>T|||||2228|,T|downstream_gene_variant|MODIFIER|Solyc01g006530.1|gene:Solyc01g006530.1|transcript|mRNA:Solyc01g006530.1.1|protein_coding||c.*4465G>T|||||4465|,T|intergenic_region|MODIFIER|Solyc01g006530.1-Solyc01g006540.4|gene:Solyc01g006530.1-gene:Solyc01g006540.4|in…	T|upstream_gene_variant|MODIFIER|Solyc01g006540.4|gene:Solyc01g006540.4|transcript|mRNA:Solyc01g006540.4.1|protein_coding||c.-4936C>T|||||2186|,T|downstream_gene_variant|MODIFIER|Solyc01g006530.1|gene:Solyc01g006530.1|transcript|mRNA:Solyc01g006530.1.1|protein_coding||c.*4507C>T|||||4507|,T|intergenic_region|MODIFIER|Solyc01g006530.1-Solyc01g006540.4|gene:Solyc01g006530.1-gene:Solyc01g006540.4|in…	A|upstream_gene_variant|MODIFIER|Solyc01g006540.4|gene:Solyc01g006540.4|transcript|mRNA:Solyc01g006540.4.1|protein_coding||c.-4924G>A|||||2174|,A|downstream_gene_variant|MODIFIER|Solyc01g006530.1|gene:Solyc01g006530.1|transcript|mRNA:Solyc01g006530.1.1|protein_coding||c.*4519G>A|||||4519|,A|intergenic_region|MODIFIER|Solyc01g006530.1-Solyc01g006540.4|gene:Solyc01g006530.1-gene:Solyc01g006540.4|in…	T|upstream_gene_variant|MODIFIER|Solyc01g006540.4|gene:Solyc01g006540.4|transcript|mRNA:Solyc01g006540.4.1|protein_coding||c.-4912C>T|||||2162|,T|downstream_gene_variant|MODIFIER|Solyc01g006530.1|gene:Solyc01g006530.1|transcript|mRNA:Solyc01g006530.1.1|protein_coding||c.*4531C>T|||||4531|,T|intergenic_region|MODIFIER|Solyc01g006530.1-Solyc01g006540.4|gene:Solyc01g006530.1-gene:Solyc01g006540.4|in…	T|upstream_gene_variant|MODIFIER|Solyc01g006540.4|gene:Solyc01g006540.4|transcript|mRNA:Solyc01g006540.4.1|protein_coding||c.-4906C>T|||||2156|,T|downstream_gene_variant|MODIFIER|Solyc01g006530.1|gene:Solyc01g006530.1|transcript|mRNA:Solyc01g006530.1.1|protein_coding||c.*4537C>T|||||4537|,T|intergenic_region|MODIFIER|Solyc01g006530.1-Solyc01g006540.4|gene:Solyc01g006530.1-gene:Solyc01g006540.4|in…	C|upstream_gene_variant|MODIFIER|Solyc01g006540.4|gene:Solyc01g006540.4|transcript|mRNA:Solyc01g006540.4.1|protein_coding||c.-4901T>C|||||2151|,C|downstream_gene_variant|MODIFIER|Solyc01g006530.1|gene:Solyc01g006530.1|transcript|mRNA:Solyc01g006530.1.1|protein_coding||c.*4542T>C|||||4542|,C|intergenic_region|MODIFIER|Solyc01g006530.1-Solyc01g006540.4|gene:Solyc01g006530.1-gene:Solyc01g006540.4|in…	T|upstream_gene_variant|MODIFIER|Solyc01g006540.4|gene:Solyc01g006540.4|transcript|mRNA:Solyc01g006540.4.1|protein_coding||c.-4867C>T|||||2117|,T|downstream_gene_variant|MODIFIER|Solyc01g006530.1|gene:Solyc01g006530.1|transcript|mRNA:Solyc01g006530.1.1|protein_coding||c.*4576C>T|||||4576|,T|intergenic_region|MODIFIER|Solyc01g006530.1-Solyc01g006540.4|gene:Solyc01g006530.1-gene:Solyc01g006540.4|in…	T|upstream_gene_variant|MODIFIER|Solyc01g006540.4|gene:Solyc01g006540.4|transcript|mRNA:Solyc01g006540.4.1|protein_coding||c.-4855delC|||||2105|,T|downstream_gene_variant|MODIFIER|Solyc01g006530.1|gene:Solyc01g006530.1|transcript|mRNA:Solyc01g006530.1.1|protein_coding||c.*4588delC|||||4588|,T|intergenic_region|MODIFIER|Solyc01g006530.1-Solyc01g006540.4|gene:Solyc01g006530.1-gene:Solyc01g006540.4|…	C|upstream_gene_variant|MODIFIER|Solyc01g006540.4|gene:Solyc01g006540.4|transcript|mRNA:Solyc01g006540.4.1|protein_coding||c.-4834T>C|||||2084|,C|downstream_gene_variant|MODIFIER|Solyc01g006530.1|gene:Solyc01g006530.1|transcript|mRNA:Solyc01g006530.1.1|protein_coding||c.*4609T>C|||||4609|,C|intergenic_region|MODIFIER|Solyc01g006530.1-Solyc01g006540.4|gene:Solyc01g006530.1-gene:Solyc01g006540.4|in…	T|upstream_gene_variant|MODIFIER|Solyc01g006540.4|gene:Solyc01g006540.4|transcript|mRNA:Solyc01g006540.4.1|protein_coding||c.-4827C>T|||||2077|,T|downstream_gene_variant|MODIFIER|Solyc01g006530.1|gene:Solyc01g006530.1|transcript|mRNA:Solyc01g006530.1.1|protein_coding||c.*4616C>T|||||4616|,T|intergenic_region|MODIFIER|Solyc01g006530.1-Solyc01g006540.4|gene:Solyc01g006530.1-gene:Solyc01g006540.4|in…	G|upstream_gene_variant|MODIFIER|Solyc01g006540.4|gene:Solyc01g006540.4|transcript|mRNA:Solyc01g006540.4.1|protein_coding||c.-4784A>G|||||2034|,G|downstream_gene_variant|MODIFIER|Solyc01g006530.1|gene:Solyc01g006530.1|transcript|mRNA:Solyc01g006530.1.1|protein_coding||c.*4659A>G|||||4659|,G|intergenic_region|MODIFIER|Solyc01g006530.1-Solyc01g006540.4|gene:Solyc01g006530.1-gene:Solyc01g006540.4|in…	G|upstream_gene_variant|MODIFIER|Solyc01g006540.4|gene:Solyc01g006540.4|transcript|mRNA:Solyc01g006540.4.1|protein_coding||c.-4780A>G|||||2030|,G|downstream_gene_variant|MODIFIER|Solyc01g006530.1|gene:Solyc01g006530.1|transcript|mRNA:Solyc01g006530.1.1|protein_coding||c.*4663A>G|||||4663|,G|intergenic_region|MODIFIER|Solyc01g006530.1-Solyc01g006540.4|gene:Solyc01g006530.1-gene:Solyc01g006540.4|in…	T|upstream_gene_variant|MODIFIER|Solyc01g006540.4|gene:Solyc01g006540.4|transcript|mRNA:Solyc01g006540.4.1|protein_coding||c.-4768C>T|||||2018|,T|downstream_gene_variant|MODIFIER|Solyc01g006530.1|gene:Solyc01g006530.1|transcript|mRNA:Solyc01g006530.1.1|protein_coding||c.*4675C>T|||||4675|,T|intergenic_region|MODIFIER|Solyc01g006530.1-Solyc01g006540.4|gene:Solyc01g006530.1-gene:Solyc01g006540.4|in…	T|upstream_gene_variant|MODIFIER|Solyc01g006540.4|gene:Solyc01g006540.4|transcript|mRNA:Solyc01g006540.4.1|protein_coding||c.-4751G>T|||||2001|,T|downstream_gene_variant|MODIFIER|Solyc01g006530.1|gene:Solyc01g006530.1|transcript|mRNA:Solyc01g006530.1.1|protein_coding||c.*4692G>T|||||4692|,T|intergenic_region|MODIFIER|Solyc01g006530.1-Solyc01g006540.4|gene:Solyc01g006530.1-gene:Solyc01g006540.4|in…	T|upstream_gene_variant|MODIFIER|Solyc01g006540.4|gene:Solyc01g006540.4|transcript|mRNA:Solyc01g006540.4.1|protein_coding||c.-4739C>T|||||1989|,T|downstream_gene_variant|MODIFIER|Solyc01g006530.1|gene:Solyc01g006530.1|transcript|mRNA:Solyc01g006530.1.1|protein_coding||c.*4704C>T|||||4704|,T|intergenic_region|MODIFIER|Solyc01g006530.1-Solyc01g006540.4|gene:Solyc01g006530.1-gene:Solyc01g006540.4|in…	A|upstream_gene_variant|MODIFIER|Solyc01g006540.4|gene:Solyc01g006540.4|transcript|mRNA:Solyc01g006540.4.1|protein_coding||c.-4711G>A|||||1961|,A|downstream_gene_variant|MODIFIER|Solyc01g006530.1|gene:Solyc01g006530.1|transcript|mRNA:Solyc01g006530.1.1|protein_coding||c.*4732G>A|||||4732|,A|intergenic_region|MODIFIER|Solyc01g006530.1-Solyc01g006540.4|gene:Solyc01g006530.1-gene:Solyc01g006540.4|in…	T|upstream_gene_variant|MODIFIER|Solyc01g006540.4|gene:Solyc01g006540.4|transcript|mRNA:Solyc01g006540.4.1|protein_coding||c.-4694A>T|||||1944|,T|downstream_gene_variant|MODIFIER|Solyc01g006530.1|gene:Solyc01g006530.1|transcript|mRNA:Solyc01g006530.1.1|protein_coding||c.*4749A>T|||||4749|,T|intergenic_region|MODIFIER|Solyc01g006530.1-Solyc01g006540.4|gene:Solyc01g006530.1-gene:Solyc01g006540.4|in…	G|upstream_gene_variant|MODIFIER|Solyc01g006540.4|gene:Solyc01g006540.4|transcript|mRNA:Solyc01g006540.4.1|protein_coding||c.-4690T>G|||||1940|,G|downstream_gene_variant|MODIFIER|Solyc01g006530.1|gene:Solyc01g006530.1|transcript|mRNA:Solyc01g006530.1.1|protein_coding||c.*4753T>G|||||4753|,G|intergenic_region|MODIFIER|Solyc01g006530.1-Solyc01g006540.4|gene:Solyc01g006530.1-gene:Solyc01g006540.4|in…	T|upstream_gene_variant|MODIFIER|Solyc01g006540.4|gene:Solyc01g006540.4|transcript|mRNA:Solyc01g006540.4.1|protein_coding||c.-4680C>T|||||1930|,T|downstream_gene_variant|MODIFIER|Solyc01g006530.1|gene:Solyc01g006530.1|transcript|mRNA:Solyc01g006530.1.1|protein_coding||c.*4763C>T|||||4763|,T|intergenic_region|MODIFIER|Solyc01g006530.1-Solyc01g006540.4|gene:Solyc01g006530.1-gene:Solyc01g006540.4|in…	A|upstream_gene_variant|MODIFIER|Solyc01g006540.4|gene:Solyc01g006540.4|transcript|mRNA:Solyc01g006540.4.1|protein_coding||c.-4670G>A|||||1920|,A|downstream_gene_variant|MODIFIER|Solyc01g006530.1|gene:Solyc01g006530.1|transcript|mRNA:Solyc01g006530.1.1|protein_coding||c.*4773G>A|||||4773|,A|intergenic_region|MODIFIER|Solyc01g006530.1-Solyc01g006540.4|gene:Solyc01g006530.1-gene:Solyc01g006540.4|in…	G|upstream_gene_variant|MODIFIER|Solyc01g006540.4|gene:Solyc01g006540.4|transcript|mRNA:Solyc01g006540.4.1|protein_coding||c.-4579A>G|||||1829|,G|downstream_gene_variant|MODIFIER|Solyc01g006530.1|gene:Solyc01g006530.1|transcript|mRNA:Solyc01g006530.1.1|protein_coding||c.*4864A>G|||||4864|,G|intergenic_region|MODIFIER|Solyc01g006530.1-Solyc01g006540.4|gene:Solyc01g006530.1-gene:Solyc01g006540.4|in…	TA|upstream_gene_variant|MODIFIER|Solyc01g006540.4|gene:Solyc01g006540.4|transcript|mRNA:Solyc01g006540.4.1|protein_coding||c.-4575_-4574insA|||||1824|,TA|downstream_gene_variant|MODIFIER|Solyc01g006530.1|gene:Solyc01g006530.1|transcript|mRNA:Solyc01g006530.1.1|protein_coding||c.*4868_*4869insA|||||4869|,TA|intergenic_region|MODIFIER|Solyc01g006530.1-Solyc01g006540.4|gene:Solyc01g006530.1-gene:So…	G|upstream_gene_variant|MODIFIER|Solyc01g006540.4|gene:Solyc01g006540.4|transcript|mRNA:Solyc01g006540.4.1|protein_coding||c.-4552C>G|||||1802|,G|downstream_gene_variant|MODIFIER|Solyc01g006530.1|gene:Solyc01g006530.1|transcript|mRNA:Solyc01g006530.1.1|protein_coding||c.*4891C>G|||||4891|,G|intergenic_region|MODIFIER|Solyc01g006530.1-Solyc01g006540.4|gene:Solyc01g006530.1-gene:Solyc01g006540.4|in…	C|upstream_gene_variant|MODIFIER|Solyc01g006540.4|gene:Solyc01g006540.4|transcript|mRNA:Solyc01g006540.4.1|protein_coding||c.-4432T>C|||||1682|,C|intergenic_region|MODIFIER|Solyc01g006530.1-Solyc01g006540.4|gene:Solyc01g006530.1-gene:Solyc01g006540.4|intergenic_region|gene:Solyc01g006530.1-gene:Solyc01g006540.4|||n.1118294T>C||||||	T|upstream_gene_variant|MODIFIER|Solyc01g006540.4|gene:Solyc01g006540.4|transcript|mRNA:Solyc01g006540.4.1|protein_coding||c.-4390A>T|||||1640|,T|intergenic_region|MODIFIER|Solyc01g006530.1-Solyc01g006540.4|gene:Solyc01g006530.1-gene:Solyc01g006540.4|intergenic_region|gene:Solyc01g006530.1-gene:Solyc01g006540.4|||n.1118336A>T||||||	A|upstream_gene_variant|MODIFIER|Solyc01g006540.4|gene:Solyc01g006540.4|transcript|mRNA:Solyc01g006540.4.1|protein_coding||c.-4386T>A|||||1636|,A|intergenic_region|MODIFIER|Solyc01g006530.1-Solyc01g006540.4|gene:Solyc01g006530.1-gene:Solyc01g006540.4|intergenic_region|gene:Solyc01g006530.1-gene:Solyc01g006540.4|||n.1118340T>A||||||	A|upstream_gene_variant|MODIFIER|Solyc01g006540.4|gene:Solyc01g006540.4|transcript|mRNA:Solyc01g006540.4.1|protein_coding||c.-4356_-4345delTAGCAGTAGCAG|||||1606|,A|intergenic_region|MODIFIER|Solyc01g006530.1-Solyc01g006540.4|gene:Solyc01g006530.1-gene:Solyc01g006540.4|intergenic_region|gene:Solyc01g006530.1-gene:Solyc01g006540.4|||n.1118370_1118381delTAGCAGTAGCAG||||||	ATAGCAG|upstream_gene_variant|MODIFIER|Solyc01g006540.4|gene:Solyc01g006540.4|transcript|mRNA:Solyc01g006540.4.1|protein_coding||c.-4350_-4345delTAGCAG|||||1600|,ATAGCAG|intergenic_region|MODIFIER|Solyc01g006530.1-Solyc01g006540.4|gene:Solyc01g006530.1-gene:Solyc01g006540.4|intergenic_region|gene:Solyc01g006530.1-gene:Solyc01g006540.4|||n.1118376_1118381delTAGCAG||||||	A|upstream_gene_variant|MODIFIER|Solyc01g006540.4|gene:Solyc01g006540.4|transcript|mRNA:Solyc01g006540.4.1|protein_coding||c.-4342G>A|||||1592|,A|intergenic_region|MODIFIER|Solyc01g006530.1-Solyc01g006540.4|gene:Solyc01g006530.1-gene:Solyc01g006540.4|intergenic_region|gene:Solyc01g006530.1-gene:Solyc01g006540.4|||n.1118384G>A||||||	C|upstream_gene_variant|MODIFIER|Solyc01g006540.4|gene:Solyc01g006540.4|transcript|mRNA:Solyc01g006540.4.1|protein_coding||c.-4301_-4299delAAT|||||1551|,C|intergenic_region|MODIFIER|Solyc01g006530.1-Solyc01g006540.4|gene:Solyc01g006530.1-gene:Solyc01g006540.4|intergenic_region|gene:Solyc01g006530.1-gene:Solyc01g006540.4|||n.1118425_1118427delAAT||||||	A|upstream_gene_variant|MODIFIER|Solyc01g006540.4|gene:Solyc01g006540.4|transcript|mRNA:Solyc01g006540.4.1|protein_coding||c.-4278_-4277delTT|||||1528|,A|intergenic_region|MODIFIER|Solyc01g006530.1-Solyc01g006540.4|gene:Solyc01g006530.1-gene:Solyc01g006540.4|intergenic_region|gene:Solyc01g006530.1-gene:Solyc01g006540.4|||n.1118448_1118449delTT||||||	T|upstream_gene_variant|MODIFIER|Solyc01g006540.4|gene:Solyc01g006540.4|transcript|mRNA:Solyc01g006540.4.1|protein_coding||c.-4250_-4248delAAC|||||1500|,T|intergenic_region|MODIFIER|Solyc01g006530.1-Solyc01g006540.4|gene:Solyc01g006530.1-gene:Solyc01g006540.4|intergenic_region|gene:Solyc01g006530.1-gene:Solyc01g006540.4|||n.1118476_1118478delAAC||||||
SLC_PER	Cluster V	BGV004584	0	0	0	0	0	0	0	0	0	0	0	0	0	0	0	0	0	0	0	0	0	0	0	0	0	0	0	0	0	0	0	0	0	0	0	0	0	0	0	0	0	0	0	0	0	0	0
SLC_MEX	Cluster V	BGV005895	0	0	0	0	0	0	0	0	0	0	0	0	0	0	0	0	0	0	0	0	0	0	0	0	0	0	0	0	0	0	2	0	0	0	0	0	0	0	0	0	0	0	0	0	0	0	0
SLC_ECU	Cluster V	BGV005912	0	0	0	0	0	0	0	0	0	0	0	0	0	0	0	0	0	0	0	0	0	0	0	0	0	0	0	0	0	0	0	0	0	0	0	0	0	0	0	0	0	0	0	0	0	NA	NA
SLC_ECU	Cluster V	BGV006175	0	0	0	0	0	0	0	0	0	0	NA	0	0	0	0	0	0	0	0	0	0	0	0	0	0	0	0	0	0	0	0	0	0	0	0	0	0	0	0	0	0	0	0	0	0	0	0
SP_SECU	Cluster II	BGV006208	NA	NA	0	2	2	0	0	0	0	0	0	2	0	0	0	0	0	0	0	0	0	0	0	2	0	0	0	2	0	0	NA	0	2	0	0	NA	2	2	0	2	0	2	0	0	0	0	2
SLC_ECU	Cluster V	BGV006225	0	0	0	0	0	0	0	0	0	0	0	0	0	0	0	0	0	0	0	0	0	0	0	0	0	0	0	0	0	0	0	0	0	0	0	0	0	0	0	0	0	0	0	0	0	0	0
SLC_ECU	Cluster I	BGV006229	0	2	2	2	2	2	0	2	2	0	1	2	0	0	0	0	0	0	2	0	0	0	0	2	0	0	0	2	0	0	0	0	2	0	0	0	0	0	0	0	0	0	0	0	0	0	0
SLC_ECU	Cluster I	BGV006230	0	2	2	2	2	2	0	2	2	0	2	2	0	0	0	0	0	0	2	0	0	0	0	2	0	0	0	2	0	0	0	0	2	0	0	0	0	0	0	0	0	0	0	0	0	0	NA
SLC_ECU	Cluster IV	BGV006231	NA	NA	NA	NA	NA	NA	NA	NA	NA	0	0	NA	NA	NA	NA	NA	NA	NA	NA	NA	NA	NA	NA	NA	NA	NA	NA	NA	NA	NA	NA	NA	NA	NA	NA	NA	NA	NA	NA	NA	NA	NA	NA	NA	NA	NA	NA
SLC_ECU	Cluster V	BGV006232	0	0	0	0	0	0	0	0	0	0	0	0	0	0	0	0	0	0	0	0	0	0	0	0	0	0	0	0	0	0	0	0	0	0	0	0	0	0	0	0	0	0	0	0	0	0	0
SLC_ECU	Cluster V	BGV006234	0	0	0	0	0	0	0	0	0	0	0	0	0	0	0	0	0	0	0	0	0	0	0	0	0	0	0	0	0	0	0	0	0	0	0	0	0	0	0	0	0	0	0	0	0	0	0
SLC_ECU	Cluster V	BGV006235	0	0	0	0	0	0	0	0	0	0	0	0	0	0	0	0	0	0	0	0	0	0	0	0	0	0	0	0	0	0	0	0	0	0	0	0	0	0	0	0	0	0	0	0	0	0	0
SP_PER	Cluster I	BGV006327	NA	NA	NA	NA	NA	NA	NA	NA	NA	0	0	NA	NA	NA	NA	NA	NA	NA	NA	NA	NA	NA	NA	NA	NA	NA	NA	NA	NA	NA	NA	NA	NA	NA	NA	NA	NA	NA	NA	NA	NA	NA	NA	NA	NA	NA	NA
SP_PER	Cluster II	BGV006336	2	0	NA	2	NA	NA	NA	NA	NA	0	0	2	0	0	0	0	1	0	0	0	0	1	0	2	0	1	1	1	0	1	0	0	2	NA	0	NA	2	2	2	2	0	NA	NA	NA	NA	NA	2
SP_PER	Cluster II	BGV006347	0	2	0	2	2	2	0	2	2	0	2	2	2	0	2	0	0	2	0	0	2	0	0	2	2	2	2	2	0	0	0	0	2	0	2	NA	2	2	0	2	0	2	0	0	0	0	2
SP_PER	Cluster II	BGV006353	0	2	0	2	2	2	0	2	2	0	2	2	2	0	2	0	0	2	0	0	2	0	0	2	2	2	2	2	0	0	0	0	2	0	2	NA	2	2	0	2	0	2	0	0	0	0	2
SP_PER	Cluster I	BGV006370	0	2	0	2	2	2	0	2	2	0	2	2	0	2	0	0	2	0	0	2	0	2	0	2	0	2	2	2	0	2	0	0	2	2	0	NA	2	2	2	0	2	0	2	0	NA	2	0
SP_PER	Cluster II	BGV006454	0	2	0	2	2	2	0	2	2	0	NA	2	2	0	2	0	0	2	0	0	2	0	0	2	2	2	2	2	0	0	0	0	2	0	2	NA	2	2	0	NA	0	2	0	0	0	0	NA
SP_PER	Cluster I	BGV006457	0	2	0	2	0	NA	NA	NA	NA	0	0	2	0	0	0	2	0	0	0	0	0	0	2	2	0	0	0	2	0	0	0	0	2	0	0	2	0	0	0	2	0	2	0	0	0	0	2
SP_PER	Cluster I	BGV006478	0	2	0	2	2	2	0	2	2	0	2	2	2	0	2	0	0	2	0	0	2	0	0	2	2	2	2	2	0	0	0	0	2	0	2	NA	2	2	0	0	0	0	0	0	NA	0	NA
SLC_ECU	Cluster III	BGV006753	2	0	2	2	0	2	0	2	2	0	2	2	0	2	0	0	2	0	0	2	0	2	0	2	0	0	0	2	0	0	0	0	2	0	0	0	0	0	0	0	0	0	0	0	0	0	0
SLC_ECU	Cluster III	BGV006768	2	0	2	2	0	2	0	2	2	0	2	2	0	2	0	0	2	0	0	2	0	2	0	2	0	0	0	2	0	0	0	0	2	0	0	0	0	0	0	0	0	0	0	0	NA	0	0
SP_NECU	Cluster V	BGV006775	0	0	0	0	0	0	0	0	0	0	0	0	0	0	0	0	0	0	0	0	0	0	0	0	0	0	0	0	0	0	0	0	0	0	0	0	0	0	0	0	0	0	0	0	0	0	0
SLC_ECU	Cluster III	BGV006777	2	0	2	2	0	2	0	2	2	0	2	2	0	2	0	0	2	0	0	2	0	2	0	2	0	0	0	2	0	0	0	0	2	0	0	0	0	0	0	0	0	0	0	0	0	0	0
SLC_ECU	Cluster III	BGV006779	2	0	2	2	0	2	0	2	2	0	2	2	0	2	0	0	2	0	0	2	0	2	0	2	0	0	0	2	0	0	0	0	2	0	0	0	0	0	0	0	0	0	0	0	0	0	0
SLC_ECU	Cluster III	BGV006792	2	0	2	2	0	2	0	2	2	0	2	2	0	2	0	0	2	0	0	2	0	2	0	2	0	0	0	2	0	0	0	0	2	0	0	0	0	0	0	0	0	0	0	0	NA	0	0
SLC_ECU	Cluster III	BGV006806	2	0	2	2	0	2	0	2	2	0	2	2	0	2	0	0	2	0	0	2	0	2	0	2	0	0	0	2	0	0	0	0	2	0	0	0	0	0	0	0	0	0	0	0	NA	0	0
SLC_PER	Cluster II	BGV006825	1	0	1	1	0	1	0	1	1	0	1	1	0	1	0	0	1	0	0	1	0	1	0	1	0	0	0	1	0	0	0	1	1	0	0	0	0	0	0	0	0	0	0	NA	0	0	0
SLC_ECU	Cluster V	BGV006828	0	0	0	0	0	0	0	0	0	0	0	0	0	0	0	0	0	0	0	0	0	0	0	0	0	0	0	0	0	0	0	0	0	0	0	0	0	0	0	0	0	0	0	0	0	0	0
SLC_ECU	Cluster V	BGV006852	0	0	0	0	0	0	0	0	0	0	0	0	0	0	0	0	0	0	0	0	0	0	0	0	0	0	0	0	0	0	0	0	0	0	0	0	0	0	0	0	0	0	0	0	0	0	0
SLC_ECU	Cluster IV	BGV006859	NA	NA	NA	NA	NA	NA	NA	NA	NA	0	0	NA	NA	NA	NA	NA	NA	NA	NA	NA	NA	NA	NA	NA	NA	NA	NA	NA	NA	NA	NA	NA	NA	NA	NA	NA	NA	NA	NA	NA	NA	NA	NA	NA	NA	NA	NA
SLC_ECU	Cluster V	BGV006865	0	0	0	0	0	0	0	0	0	0	0	0	0	0	0	0	0	0	0	0	0	0	0	0	0	0	0	0	0	0	0	0	0	0	0	0	0	0	0	0	0	0	0	0	0	0	0
SLC_ECU	Cluster V	BGV006867	0	0	0	0	0	0	0	0	0	0	0	0	0	0	0	0	0	0	0	0	0	0	0	0	0	0	0	0	0	0	NA	0	0	0	0	0	0	0	0	0	0	0	0	0	0	0	0
SLC_ECU	Cluster II	BGV006881	0	0	0	0	0	0	0	0	0	0	0	0	0	0	0	0	0	0	0	0	0	0	0	0	0	0	0	0	0	0	0	0	0	0	0	0	0	0	0	0	0	0	0	0	0	0	0
SLC_ECU	Cluster V	BGV006896	0	0	0	0	0	0	0	0	0	0	0	0	0	0	0	0	0	0	0	0	0	0	0	0	0	0	0	0	0	0	0	0	0	0	0	0	0	0	0	0	0	0	0	0	0	0	0
SLC_ECU	Cluster V	BGV006899	0	0	0	0	0	0	0	0	0	0	0	0	0	0	0	0	0	0	0	0	0	0	0	0	0	0	0	0	0	0	0	0	0	0	0	0	0	0	0	0	0	0	0	0	0	0	0
SLC_ECU	Cluster V	BGV006901	0	0	0	0	0	0	0	0	0	0	0	0	0	0	0	0	0	0	0	0	0	0	0	0	0	0	0	0	0	0	NA	0	0	0	0	0	0	0	0	0	0	0	0	0	0	0	0
SLC_ECU	Cluster IV	BGV006904	NA	NA	NA	NA	NA	NA	NA	NA	NA	0	0	NA	NA	NA	NA	NA	NA	NA	NA	NA	NA	NA	NA	NA	NA	NA	NA	NA	NA	NA	NA	NA	NA	NA	NA	NA	NA	NA	NA	NA	NA	NA	NA	NA	NA	NA	NA
SLC_ECU	Cluster IV	BGV006906	NA	NA	NA	NA	NA	NA	NA	NA	NA	0	0	NA	NA	NA	NA	NA	NA	NA	NA	NA	NA	NA	NA	NA	NA	NA	NA	NA	NA	NA	NA	NA	NA	NA	NA	NA	NA	NA	NA	NA	NA	NA	NA	NA	NA	NA	NA
SLC_ECU	Cluster V	BGV006907	0	0	0	0	0	0	0	0	0	0	0	0	0	0	0	0	0	0	0	0	0	0	0	0	0	0	0	0	0	0	0	0	0	0	0	0	0	0	0	0	0	0	0	0	0	0	0
SLC_ECU	Cluster I	BGV006910	0	2	2	2	2	2	0	2	2	0	2	2	0	0	0	0	0	0	2	0	0	0	0	2	0	0	0	2	0	0	0	0	2	0	0	0	0	0	0	0	0	0	0	0	0	0	0
SLC_ECU	Cluster V	BGV006927	0	0	0	0	0	0	0	0	0	0	0	0	0	0	0	0	0	0	0	0	0	0	0	0	0	0	0	0	0	0	0	0	0	0	0	0	0	0	0	0	0	0	0	0	0	0	0
SLC_ECU	Cluster V	BGV006931	0	0	0	0	0	0	0	0	0	0	0	0	0	0	0	0	0	0	0	0	0	0	0	0	0	0	0	0	0	0	0	0	0	0	0	0	0	0	0	0	0	0	0	0	0	0	0
SLC_ECU	Cluster V	BGV006934	0	0	0	0	0	0	0	0	0	0	0	0	0	0	0	0	0	0	0	0	0	0	0	0	0	0	0	0	0	0	0	0	0	0	0	0	0	0	0	0	0	0	0	0	0	0	0
SLC_ECU	Cluster I	BGV007015	0	2	2	2	2	2	0	2	2	0	2	2	0	0	0	0	0	0	2	0	0	0	0	2	0	0	0	2	0	0	0	0	2	0	0	0	0	0	0	0	0	0	0	0	0	0	0
SLC_ECU	Cluster I	BGV007017	0	2	2	2	2	2	0	2	2	0	2	2	0	0	0	0	0	0	2	0	0	0	0	2	0	0	0	2	0	0	0	0	2	0	0	0	0	0	0	0	0	0	0	0	0	0	0
SLC_ECU	Cluster V	BGV007023	0	0	0	0	0	0	0	0	0	0	0	0	0	0	0	0	0	0	0	0	0	0	0	0	0	0	0	0	0	0	0	0	0	0	0	0	0	0	0	0	0	0	0	0	0	0	0
SP_NECU	Cluster I	BGV007109	0	2	0	2	0	NA	NA	NA	0	0	0	2	0	0	0	2	0	0	0	0	0	0	2	2	0	0	0	2	0	0	0	0	2	0	0	2	0	0	0	2	0	2	0	0	0	0	2
SP_NECU	Cluster I	BGV007111	2	0	2	2	2	2	0	2	2	0	2	2	0	0	0	0	0	0	2	0	0	0	0	2	0	0	0	2	0	0	0	0	2	0	0	2	0	0	0	2	0	2	0	NA	0	0	2
SP_NECU	Cluster II	BGV007149	2	0	2	2	2	2	0	2	2	0	2	2	0	0	0	0	0	0	2	0	0	0	0	2	0	0	0	2	0	0	0	0	2	0	0	0	0	0	0	0	0	0	0	0	0	0	0
SP_SECU	Cluster I	BGV007151	2	0	2	2	2	2	0	2	2	0	1	2	0	0	0	0	0	0	2	0	0	0	0	2	0	0	0	2	0	0	0	0	2	0	0	0	0	0	0	0	0	0	0	0	0	0	0
SP_NECU	Cluster I	BGV007152	NA	NA	0	2	2	NA	NA	NA	NA	0	0	2	0	0	0	0	0	0	0	0	0	0	0	2	0	0	0	2	2	0	NA	0	2	0	0	2	0	0	0	2	0	2	0	0	0	0	2
SP_NECU	Cluster I	BGV007158	0	2	0	2	2	0	0	0	0	0	0	2	0	0	0	0	0	0	0	0	0	0	0	2	0	0	0	2	2	NA	NA	0	2	0	0	2	0	0	0	2	0	NA	NA	0	NA	NA	2
SP_NECU	Cluster I	BGV007161	0	2	0	2	2	0	0	0	0	0	0	2	0	0	0	0	0	0	0	0	0	0	0	2	0	0	0	2	2	0	0	0	2	0	0	2	0	0	0	2	0	2	0	0	0	0	2
SP_NECU	Cluster I	BGV007169	0	2	0	2	2	NA	NA	NA	NA	0	0	2	0	0	0	0	0	0	0	0	0	0	0	2	0	0	0	2	2	0	0	0	2	0	0	2	0	0	0	2	0	2	0	0	0	0	2
SP_NECU	Cluster I	BGV007181	0	2	0	2	2	0	0	0	0	0	0	2	0	0	0	0	0	0	0	0	0	0	0	2	0	0	0	2	2	0	0	0	2	0	0	2	0	0	0	2	0	2	0	0	0	0	2
SP_NECU	Cluster I	BGV007194	0	2	0	2	2	0	0	0	0	0	0	2	0	0	0	0	0	0	0	0	0	0	0	2	0	0	0	2	2	0	0	0	2	0	0	2	0	0	0	2	0	2	0	0	0	0	2
SP_PER	Cluster II	BGV007198	0	2	0	2	1	0	0	0	0	0	0	2	0	0	0	0	0	0	0	0	0	0	0	2	0	0	0	2	0	0	0	0	2	0	0	2	0	0	0	2	0	2	0	0	2	0	2
SP_SECU	Cluster II	BGV007339	NA	NA	0	2	2	0	0	0	0	0	0	2	0	0	0	0	0	0	0	0	0	0	0	2	0	0	0	2	0	0	0	0	2	0	0	2	0	0	0	2	0	2	0	NA	2	0	2
SP_SECU	Cluster I	BGV007366	2	0	2	2	2	2	0	2	2	0	2	2	0	0	0	0	0	0	2	0	0	0	0	2	0	0	0	2	0	0	0	0	2	0	0	0	0	0	0	0	0	0	0	0	0	0	0
SLL	Cluster V	BGV007854	0	0	0	0	0	0	0	0	0	0	0	0	0	0	0	0	0	0	0	0	0	0	0	0	0	0	0	0	0	0	0	2	0	0	0	0	0	0	0	0	0	0	0	0	0	0	0
SLL	Cluster V	BGV007857	0	0	0	0	0	0	0	0	0	0	0	0	0	0	0	0	0	0	0	0	0	0	0	0	0	0	0	0	0	0	0	2	0	0	0	0	0	0	0	0	0	0	0	0	0	0	0
SLL	Cluster VI	BGV007860	0	0	0	0	0	0	0	0	0	0	0	0	0	0	0	0	0	0	0	0	0	0	0	0	0	0	0	0	0	0	0	0	0	0	0	0	0	0	0	0	0	0	0	0	0	0	0
SLL	Cluster VI	BGV007862	0	0	0	0	0	0	0	0	0	0	0	0	0	0	0	0	0	0	0	0	0	0	0	0	0	0	0	0	0	0	0	0	0	0	0	0	0	0	0	0	0	0	0	0	0	0	0
SLL	Cluster VI	BGV007863	0	0	0	0	0	0	0	0	0	0	0	0	0	0	0	0	0	0	0	0	0	0	0	0	0	0	0	0	0	0	0	0	0	0	0	0	0	0	0	0	0	0	0	0	0	0	0
SLL	Cluster VI	BGV007864	0	0	0	0	0	0	0	0	0	0	0	0	0	0	0	0	0	0	0	0	0	0	0	0	0	0	0	0	0	0	0	0	0	0	0	0	0	0	0	0	0	0	0	0	0	0	0
SLL	Cluster V	BGV007865	0	0	0	0	0	0	0	0	0	0	0	0	0	0	0	0	0	0	0	0	0	0	0	0	0	0	0	0	0	0	0	0	0	0	0	0	0	0	0	0	0	0	0	0	0	0	0
SLL	Cluster VI	BGV007867	0	0	0	0	0	0	0	0	0	0	0	0	0	0	0	0	0	0	0	0	0	0	0	0	0	0	0	0	0	0	0	0	0	0	0	0	0	0	0	0	0	0	0	0	0	0	0
SLL	Cluster VI	BGV007870	0	0	0	0	0	0	0	0	0	0	0	0	0	0	0	0	0	0	0	0	0	0	0	0	0	0	0	0	0	0	0	0	0	0	0	0	0	0	0	0	0	0	0	0	0	0	0
SLL	Cluster V	BGV007871	0	0	0	0	0	0	0	0	0	0	0	0	0	0	0	0	0	0	0	0	0	0	0	0	0	0	0	0	0	0	0	2	0	0	0	0	0	0	0	0	0	0	0	0	0	0	NA
SLL	Cluster VI	BGV007872	0	0	0	0	0	0	0	0	0	0	0	0	0	0	0	0	0	0	0	0	0	0	0	0	0	0	0	0	0	0	0	0	0	0	0	0	0	0	0	0	0	0	0	0	0	0	0
SLL	Cluster V	BGV007875	0	0	0	0	0	0	0	0	0	0	0	0	0	0	0	0	0	0	0	0	0	0	0	0	0	0	0	0	0	0	0	0	0	0	0	0	0	0	0	0	0	0	0	0	0	0	0
SLL	Cluster V	BGV007876	0	0	0	0	0	0	1	0	0	0	0	0	0	0	0	0	0	0	0	0	0	0	0	0	0	0	0	0	0	0	0	0	0	0	0	0	0	0	0	0	0	0	0	0	0	0	0
SLL	Cluster V	BGV007878	0	0	0	0	0	0	0	0	0	0	0	0	0	0	0	0	0	0	0	0	0	0	0	0	0	0	0	0	0	0	0	2	0	0	0	0	0	0	0	0	0	0	0	0	0	0	0
SLC_MEX	Cluster V	BGV007894	0	0	0	0	0	0	0	0	0	0	0	0	0	0	0	0	0	0	0	0	0	0	0	0	0	0	0	0	0	0	0	0	0	0	0	0	0	0	0	0	0	0	0	0	0	0	0
SLL	Cluster V	BGV007895	0	0	0	0	0	0	0	0	0	0	0	0	0	0	0	0	0	0	0	0	0	0	0	0	0	0	0	0	0	0	0	2	0	0	0	0	0	0	0	0	0	0	0	0	0	0	0
SLC_MEX	Cluster V	BGV007899	0	0	0	0	0	0	0	0	0	0	0	0	0	0	0	0	0	0	0	0	0	0	0	0	0	0	0	0	0	0	0	0	0	0	0	0	0	0	0	0	0	0	0	0	0	0	0
SLC_MEX	Cluster V	BGV007900	0	0	0	0	0	NA	2	0	0	0	0	0	0	0	0	0	0	0	0	0	0	0	0	0	0	0	0	0	0	0	0	2	0	0	0	0	0	0	0	0	0	0	0	2	0	0	0
SLC_MEX	Cluster V	BGV007901	0	0	0	0	0	0	0	0	0	0	0	0	0	0	0	0	0	0	0	0	0	0	0	0	0	0	0	0	0	0	0	0	0	0	0	0	0	0	0	0	0	0	0	0	0	0	0
SLC_MEX	Cluster V	BGV007902	0	0	0	0	0	0	0	0	0	0	0	0	0	0	0	0	0	0	0	0	0	0	0	0	0	0	0	0	0	0	0	0	0	0	0	0	0	0	0	0	0	0	0	0	0	0	0
SLC_MEX	Cluster V	BGV007908	0	0	0	0	0	0	0	0	0	0	0	0	0	0	0	0	0	0	0	0	0	0	0	0	0	0	0	0	0	0	0	0	0	0	0	0	0	0	0	0	0	0	0	0	0	0	0
SLC_MEX	Cluster V	BGV007909	0	0	0	0	0	0	0	0	0	0	0	0	0	0	0	0	0	0	0	0	0	0	0	0	0	0	0	0	0	0	0	0	0	0	0	0	0	0	0	0	0	0	0	0	0	0	0
SLC_MEX	Cluster V	BGV007910	0	0	0	0	0	0	0	0	0	0	0	0	0	0	0	0	0	0	0	0	0	0	0	0	0	0	0	0	0	0	0	0	0	0	0	0	0	0	0	0	0	0	0	0	0	0	0
SLC_MEX	Cluster VI	BGV007911	0	0	0	0	0	0	0	0	0	0	0	0	0	0	0	0	0	0	0	0	0	0	0	0	0	0	0	0	0	0	0	0	0	0	0	0	0	0	0	0	0	0	0	0	0	0	0
SLC_MEX	Cluster V	BGV007918	0	0	0	0	0	0	0	0	0	0	0	0	0	0	0	0	0	0	0	0	0	0	0	0	0	0	0	0	0	0	0	2	0	0	0	0	0	0	0	0	0	0	0	2	0	0	0
SLC_MEX	Cluster V	BGV007920	0	0	0	0	0	0	0	0	0	0	0	0	0	0	0	0	0	0	0	0	0	0	0	0	0	0	0	0	0	0	0	0	0	0	0	0	0	0	0	0	0	0	0	0	0	0	0
SLC_MEX	Cluster V	BGV007921	0	0	0	0	0	0	0	0	0	0	0	0	0	0	0	0	0	0	0	0	0	0	0	0	0	0	0	0	0	0	0	0	2	0	0	0	0	0	0	0	0	0	0	0	0	0	0
SLC_CA	Cluster V	BGV007927	0	0	0	0	0	0	0	0	0	0	0	0	0	0	0	0	0	0	0	0	0	0	0	0	0	0	0	0	0	0	NA	0	0	0	0	0	0	0	0	0	0	0	0	0	0	0	0
SLC_CA	Cluster VI	BGV007931	0	0	0	0	2	0	0	0	0	0	0	0	0	0	0	0	0	0	0	0	0	0	0	2	0	0	0	0	0	0	0	0	2	0	0	0	0	0	0	0	0	0	0	0	0	0	0
SLC_CA	Cluster V	BGV007933	0	0	0	0	0	0	0	0	0	0	0	0	0	0	0	0	0	0	0	0	0	0	0	0	0	0	0	0	0	0	0	0	0	0	0	0	0	0	0	0	0	0	0	0	0	0	0
SLC_CA	Cluster V	BGV007934	0	0	0	0	0	0	0	0	0	0	0	0	0	0	0	0	0	0	0	0	0	0	0	0	0	0	0	0	0	0	0	0	0	0	0	0	0	0	0	0	0	0	0	0	0	0	0
SLC_CA	Cluster V	BGV007935	0	0	0	0	0	0	0	0	0	0	0	0	0	0	0	0	0	0	0	0	0	0	0	0	0	0	0	0	0	0	0	0	0	0	0	0	0	0	0	0	0	0	0	0	0	0	0
SLL	Cluster VI	BGV007936	0	0	0	0	0	0	0	0	0	0	0	0	0	0	0	0	0	0	0	0	0	0	0	0	0	0	0	0	0	0	0	0	0	0	0	0	0	0	0	0	0	0	0	0	0	0	0
SLC_PER	Cluster V	BGV007981	0	0	0	0	0	0	0	0	0	0	0	0	0	0	0	0	0	0	0	0	0	0	0	0	0	0	0	0	0	0	0	0	0	0	0	0	0	0	0	0	0	0	0	0	0	0	0
SLC_PER	Cluster V	BGV007989	0	0	0	0	0	0	0	0	0	0	0	0	0	0	0	0	0	0	0	0	0	0	0	0	0	0	0	0	0	0	0	0	0	0	0	0	0	0	0	0	0	0	0	0	0	0	0
SLC_PER	Cluster V	BGV007990	0	0	0	0	0	0	0	0	0	0	0	0	0	0	0	0	0	0	0	0	0	0	0	0	0	0	0	0	0	0	0	0	0	0	0	0	0	0	0	0	0	0	0	0	0	0	0
SLC_ECU	Cluster V	BGV007992	0	0	0	0	0	0	0	0	0	0	0	0	0	0	0	0	0	0	0	0	0	0	0	0	0	0	0	0	0	0	0	0	0	0	0	0	0	0	0	0	0	0	0	0	0	0	0
SLC_PER	Cluster V	BGV008036	0	0	0	0	0	0	0	0	0	0	0	0	0	0	0	0	0	0	0	0	0	0	0	0	0	0	0	0	0	0	2	0	0	0	0	0	0	0	0	0	0	0	0	0	0	0	0
SLC_PER	Cluster V	BGV008037	0	0	0	0	0	0	0	0	0	0	0	0	0	0	0	0	0	0	0	0	0	0	0	0	0	0	0	0	0	0	2	0	0	0	0	0	0	0	0	0	0	0	0	0	0	0	0
SLC_PER	Cluster VI	BGV008041	0	0	0	0	0	0	0	0	0	0	0	0	0	0	0	0	0	0	0	0	0	0	0	0	0	0	0	0	0	0	NA	0	0	0	0	0	0	0	0	0	0	0	0	0	0	0	0
SLC_MEX	Cluster VI	BGV008051	0	0	0	0	0	0	0	0	0	0	0	0	0	0	0	0	0	0	0	0	0	0	0	0	0	0	0	0	0	0	0	0	2	0	0	0	0	0	0	0	0	0	0	0	0	0	0
SLC_ECU	Cluster V	BGV008058	0	0	0	0	0	0	0	0	0	0	0	0	0	0	0	0	0	0	0	0	0	0	0	0	0	0	0	0	0	0	0	0	0	0	0	0	0	0	0	0	0	0	0	0	0	0	0
SLC_PER	Cluster V	BGV008061	0	0	0	0	0	0	0	0	0	0	0	0	0	0	0	0	0	0	0	0	0	0	0	0	0	0	0	0	0	0	0	0	0	0	0	0	0	0	0	0	0	0	0	0	0	0	0
SLC_SM	Cluster V	BGV008065	0	0	0	0	0	0	0	0	0	0	0	0	0	0	0	0	0	0	0	0	0	0	0	0	0	0	0	0	0	0	0	0	0	0	0	0	0	0	0	0	0	0	0	0	0	0	0
SLC_MEX	Cluster VI	BGV008067	0	0	0	0	0	0	0	0	0	2	0	0	0	0	0	0	0	0	0	0	0	0	0	0	0	0	0	0	0	0	0	0	0	0	0	0	0	0	0	0	0	0	0	0	0	0	0
SLC_MEX	Cluster VI	BGV008070	0	0	0	0	0	0	0	0	0	0	0	0	0	0	0	0	0	0	0	0	0	0	0	0	0	0	0	0	0	0	0	0	2	0	0	0	0	0	0	0	0	0	0	0	0	0	0
SLC_PER	Cluster V	BGV008077	0	0	0	0	0	0	0	0	0	0	0	0	0	0	0	0	0	0	0	0	0	0	0	0	0	0	0	0	0	0	0	0	0	0	0	0	0	0	0	0	0	0	0	0	0	0	0
SLC_PER	Cluster V	BGV008095	0	0	0	0	0	0	0	0	0	0	0	0	0	0	0	0	0	0	0	0	0	0	0	0	0	0	0	0	0	0	2	0	0	0	0	0	0	0	0	0	0	0	0	0	0	0	0
SLC_PER	Cluster V	BGV008096	0	0	0	0	0	0	0	0	0	0	0	0	0	0	0	0	0	0	0	0	0	0	0	0	0	0	0	0	0	0	2	0	0	0	0	0	0	0	0	0	0	0	0	0	0	0	0
SLC_SM	Cluster V	BGV008098	0	0	0	0	0	0	0	0	0	0	0	0	0	0	0	0	0	0	0	0	0	0	0	0	0	0	0	0	0	0	0	0	0	0	0	0	0	0	0	0	0	0	0	0	0	0	0
SLC_PER	Cluster V	BGV008100	0	0	0	0	0	0	0	0	0	0	0	0	0	0	0	0	0	0	0	0	0	0	0	0	0	0	0	0	0	0	0	0	0	0	0	0	0	0	0	0	0	0	0	0	0	0	0
SLC_MEX	Cluster V	BGV008106	0	0	0	0	0	0	0	0	0	0	0	0	0	0	0	0	0	0	0	0	0	0	0	0	0	0	0	0	0	0	2	0	0	0	0	0	0	0	0	0	0	0	0	0	0	0	0
SLC_CA	Cluster V	BGV008108	0	0	0	0	0	0	0	0	0	0	0	0	0	0	0	0	0	0	0	0	0	0	0	0	0	0	0	0	0	0	0	0	0	0	0	0	0	0	0	0	0	0	0	0	0	0	0
SLC_CA	Cluster VI	BGV008110	0	0	0	0	2	0	0	0	0	0	0	0	0	0	0	0	0	0	0	0	0	0	0	2	0	0	0	0	0	0	0	0	2	0	0	0	0	0	0	0	0	0	0	0	0	0	0
SLC_PER	Cluster V	BGV008189	0	0	0	0	0	0	0	0	0	0	0	0	0	0	0	0	0	0	0	0	0	0	0	0	0	0	0	0	0	0	0	0	0	0	0	0	0	0	0	0	0	0	0	0	0	0	0
SLC_CA	Cluster V	BGV008218	0	0	0	0	0	0	0	0	0	0	0	0	0	0	0	0	0	0	0	0	0	0	0	0	0	0	0	0	0	0	0	0	0	0	0	0	0	0	0	0	0	0	0	0	0	0	0
SLC_MEX	Cluster V	BGV008219	0	0	0	0	0	0	0	0	0	0	0	0	0	0	0	0	0	0	0	0	0	0	0	0	0	0	0	0	0	0	0	0	0	0	0	0	0	0	0	0	0	0	0	0	0	0	0
SLC_MEX	Cluster V	BGV008221	0	0	0	0	0	0	0	0	0	0	0	0	0	0	0	0	0	0	0	0	0	0	0	0	0	0	0	0	0	0	0	0	0	0	0	0	0	0	0	0	0	0	0	0	0	0	0
SLC_MEX	Cluster V	BGV008223	0	0	0	0	0	0	0	0	0	0	0	0	0	0	0	0	0	0	0	0	0	0	0	0	0	0	0	0	0	0	0	0	0	0	0	0	0	0	0	0	0	0	0	0	0	0	0
SLL	Cluster V	BGV008224	0	0	0	0	0	0	0	0	0	0	0	0	0	0	0	0	0	0	0	0	0	0	0	0	0	0	0	0	0	0	0	0	0	0	0	0	0	0	0	0	0	0	0	0	0	0	0
SLC_PER	Cluster V	BGV008225	0	0	0	0	0	0	0	0	0	0	0	0	0	0	0	0	0	0	0	0	0	0	0	0	0	0	0	0	0	0	0	0	0	0	0	0	0	0	0	0	0	0	0	0	0	0	0
SLC_CA	Cluster VI	BGV008345	0	0	0	0	NA	0	0	0	0	NA	NA	NA	0	0	0	0	0	0	0	0	0	0	0	2	0	0	0	0	0	0	0	0	2	0	0	0	0	0	0	NA	NA	0	0	0	0	0	0
SLC_MEX	Cluster VI	BGV008347	0	0	0	0	2	0	0	0	0	0	0	0	0	0	0	0	0	0	0	0	0	0	0	2	0	0	0	0	0	0	0	0	2	0	0	0	0	0	0	0	0	0	0	0	0	0	0
SLC_CA	Cluster VI	BGV008348	0	0	0	0	2	0	0	0	0	2	0	0	0	0	0	0	0	0	0	0	0	0	0	2	0	0	0	0	0	0	0	0	2	0	0	0	0	0	0	0	0	0	0	0	0	0	0
SLC_CA	Cluster VI	BGV008354	0	0	0	0	2	0	0	0	0	0	0	0	0	0	0	0	0	0	0	0	0	0	0	2	0	0	0	0	0	0	0	0	2	0	0	0	0	0	0	0	0	0	0	0	0	0	0
SLC_MEX	Cluster VI	BGV012614	0	0	0	0	0	0	0	0	0	0	0	0	0	0	0	0	0	0	0	0	0	0	0	0	0	0	0	0	0	0	0	0	2	0	0	0	0	0	0	0	0	0	0	0	0	0	0
SLC_ECU	Cluster V	BGV012625	0	0	0	0	0	0	0	0	0	0	0	0	0	0	0	0	0	0	0	0	0	0	0	0	0	0	0	0	0	0	0	0	0	0	0	0	0	0	0	0	0	0	0	0	0	0	0
SLC_CA	Cluster VI	BGV012627	0	0	0	0	2	0	0	0	0	0	0	0	0	0	0	0	0	0	0	0	0	0	0	2	0	0	0	0	0	0	0	0	2	0	0	0	0	0	0	0	0	0	0	0	0	0	0
SLC_ECU	Cluster VI	BGV012639	0	0	0	0	0	0	0	0	0	0	0	0	0	0	0	0	0	0	0	0	0	0	0	0	0	0	0	0	0	0	0	0	0	0	0	0	0	0	0	0	0	0	0	0	0	0	0
SLC_PER	Cluster VI	BGV012640	0	0	0	0	0	0	0	0	0	0	0	0	0	0	0	0	0	0	0	0	0	0	0	0	0	0	0	0	0	0	0	0	0	0	0	0	0	0	0	0	0	0	0	0	0	0	0
SLC_MEX	Cluster V	BGV013134	0	0	0	0	0	0	0	0	0	0	0	0	0	0	0	0	0	0	0	0	0	0	0	0	0	0	0	0	0	0	0	0	2	0	0	0	0	0	0	0	0	0	0	0	0	0	0
SLC_PER	Cluster V	BGV013161	0	0	0	0	0	0	0	0	0	0	0	0	0	0	0	0	0	0	0	0	0	0	0	0	0	0	0	0	0	0	2	0	0	0	0	0	0	0	0	0	0	0	0	0	0	0	0
SLC_CA	Cluster V	BGV013175	0	0	0	0	0	0	0	0	0	0	0	0	0	0	0	0	0	0	0	0	0	0	0	0	0	0	0	0	0	0	0	0	0	0	0	0	0	0	0	0	0	0	0	0	0	0	0
SLC_PER	Cluster V	BGV013945	0	0	0	0	0	0	0	0	0	0	0	0	0	0	0	0	0	0	0	0	0	0	0	0	0	0	0	0	0	0	0	0	0	0	0	0	0	0	0	0	0	0	0	0	0	0	0
SLC_PER	Cluster V	BGV014508	0	0	0	0	0	0	0	0	0	0	0	0	0	0	0	0	0	0	0	0	0	0	0	0	0	0	0	0	0	0	0	0	0	0	0	0	0	0	0	0	0	0	0	0	0	0	0
SLC_SM	Cluster V	BGV014514	0	0	0	0	0	0	1	0	0	0	0	0	0	0	0	0	0	0	0	0	0	0	0	0	0	0	0	0	0	0	0	0	0	0	0	0	0	0	0	0	0	0	0	0	0	0	0
SLC_SM	Cluster V	BGV014515	0	0	0	0	0	0	0	0	0	0	0	0	0	0	0	0	0	0	0	0	0	0	0	0	0	0	0	0	0	0	0	0	0	0	0	0	0	0	0	0	0	0	0	0	0	0	0
SLC_SM	Cluster V	BGV014516	0	0	0	0	0	0	0	0	0	0	0	0	0	0	0	0	0	0	0	0	0	0	0	0	0	0	0	0	0	0	0	0	0	0	0	0	0	0	0	0	0	0	0	0	0	0	0
SLC_SM	Cluster V	BGV014518	0	0	0	0	0	0	0	0	0	0	0	0	0	0	0	0	0	0	0	0	0	0	0	0	0	0	0	0	0	0	0	0	0	0	0	0	0	0	0	0	0	0	0	0	0	0	0
SLC_SM	Cluster V	BGV014519	0	0	0	0	0	0	0	0	0	0	0	0	0	0	0	0	0	0	0	0	0	0	0	0	0	0	0	0	0	0	0	0	0	0	0	0	0	0	0	0	0	0	0	0	0	0	0
SLC_SM	Cluster V	BGV014522	0	0	0	0	0	0	0	0	0	0	0	0	0	0	0	0	0	0	0	0	0	0	0	0	0	0	0	0	0	0	0	0	0	0	0	0	0	0	0	0	0	0	0	0	0	0	0
SP_PER	Cluster I	BGV015380	2	0	2	2	2	2	0	2	2	0	2	2	0	0	0	0	0	0	2	0	0	0	0	2	0	0	0	2	0	0	0	0	2	0	0	0	0	0	0	0	0	0	0	0	NA	0	0
SP_PER	Cluster II	BGV015382	1	0	2	2	1	2	0	2	2	0	2	2	0	0	0	0	0	0	2	0	0	0	0	2	0	0	0	2	0	0	0	0	NA	0	0	0	0	0	0	0	0	0	0	0	0	NA	0
SLC_SM	Cluster V	BGV015726	0	0	0	0	0	0	0	0	0	0	0	0	0	0	0	0	0	0	0	0	0	0	0	0	0	0	0	0	0	0	0	0	0	0	0	0	0	0	0	0	0	0	0	0	0	0	0
SLC_SM	Cluster V	BGV015727	0	0	0	0	0	0	0	0	0	0	0	0	0	0	0	0	0	0	0	0	0	0	0	0	0	0	0	0	0	0	0	0	0	0	0	0	0	0	0	0	0	0	0	0	0	0	0
SLC_PER	Cluster V	BGV015730	0	0	0	0	0	0	0	0	0	0	0	0	0	0	0	0	0	0	0	0	0	0	0	0	0	0	0	0	0	0	0	0	0	0	0	0	0	0	0	0	0	0	0	0	0	0	0
SLC_SM	Cluster V	BGV015734	0	0	0	0	0	0	0	0	0	0	0	0	0	0	0	0	0	0	0	0	0	0	0	0	0	0	0	0	0	0	0	0	0	0	0	0	0	0	0	0	0	0	0	0	0	0	0
SP_PER	Cluster I	BGV016047	2	0	2	2	2	2	0	2	2	0	2	2	0	0	0	0	0	0	2	0	0	0	0	2	0	0	0	2	0	0	0	0	2	0	0	0	0	0	0	0	0	0	0	0	0	0	0
SLC_MEX	Cluster V	LA0767	0	0	0	0	0	0	0	0	0	0	0	0	0	0	0	0	0	0	0	0	0	0	0	0	0	0	0	0	0	0	0	0	0	0	0	0	0	0	0	0	0	0	0	0	0	0	0
SLC_CA	Cluster V	LA1712	0	0	0	0	0	0	0	0	0	0	0	0	0	0	0	0	0	0	0	0	0	0	0	0	0	0	0	0	0	0	0	0	0	0	0	0	0	0	0	0	0	0	0	0	0	0	0
SLC_SM	Cluster V	LA2309	0	0	0	0	0	0	0	0	0	0	0	0	0	0	0	0	0	0	0	0	0	0	0	0	0	0	0	0	0	0	0	0	0	0	0	0	0	0	0	0	0	0	0	0	0	0	0
SLC_ECU	Cluster V	PI129026	0	0	0	0	0	0	0	0	0	0	0	0	0	0	0	0	0	0	0	0	0	0	0	0	0	0	0	0	0	0	0	0	0	0	0	0	0	0	0	0	0	0	0	0	0	0	0
SLC_ECU	Cluster I	PI129033	0	2	2	2	2	2	0	2	2	0	2	2	0	0	0	0	0	0	2	0	0	0	0	2	0	0	0	2	0	0	0	0	NA	NA	NA	0	0	0	0	0	0	0	0	0	0	0	0
SLC_CA	Cluster V	PI129088	NA	NA	0	0	0	0	0	0	0	0	0	0	0	0	0	0	0	0	0	0	0	0	0	0	0	0	0	0	0	0	0	0	0	0	0	0	0	0	0	0	0	0	0	0	0	0	0
SLC_PER	Cluster V	PI406890	0	0	0	0	0	0	0	0	0	0	0	0	0	0	0	0	0	0	0	0	0	0	0	0	0	0	0	0	0	0	0	0	0	0	0	0	0	0	0	0	0	0	0	0	0	0	0
SLC_ECU	Cluster V	PI487625	0	0	0	0	0	0	0	0	0	0	0	0	0	0	0	0	0	0	0	0	0	0	0	0	0	0	0	0	0	0	NA	0	0	0	0	0	0	0	0	0	0	0	0	0	0	0	0
SLL	Cluster V	Tegucigalpa	0	0	0	0	0	0	0	0	0	0	0	0	0	0	0	0	0	0	0	0	0	0	0	0	0	0	0	0	0	0	0	0	0	0	0	0	0	0	0	0	0	0	0	0	0	0	0
SLC_MEX	Cluster V	Voyage	0	0	0	0	0	0	0	0	0	0	0	0	0	0	0	0	0	0	0	0	0	0	0	0	0	0	0	0	0	0	0	0	0	0	0	0	0	0	0	0	0	0	0	0	0	0	0
[truncated: 626 more columns]

## Sheet: F-LoxC-subset
			SL4.0ch01:1116997	SL4.0ch01:1116997	SL4.0ch01:1117119	SL4.0ch01:1117133	SL4.0ch01:1117264	SL4.0ch01:1117496	SL4.0ch01:1117499	SL4.0ch01:1117499	SL4.0ch01:1117505	SL4.0ch01:1117510	SL4.0ch01:1117590	SL4.0ch01:1117618	SL4.0ch01:1117713	SL4.0ch01:1117728	SL4.0ch01:1117748	SL4.0ch01:1117790	SL4.0ch01:1117802	SL4.0ch01:1117820	SL4.0ch01:1117825	SL4.0ch01:1117859	SL4.0ch01:1117892	SL4.0ch01:1117899	SL4.0ch01:1117942	SL4.0ch01:1117946	SL4.0ch01:1117958	SL4.0ch01:1118015	SL4.0ch01:1118032	SL4.0ch01:1118036	SL4.0ch01:1118056	SL4.0ch01:1118147	SL4.0ch01:1118151	SL4.0ch01:1118174	SL4.0ch01:1118336	SL4.0ch01:1118369	SL4.0ch01:1118384	SL4.0ch01:1118424	SL4.0ch01:1118475	SL4.0ch01:1118765	SL4.0ch01:1118963	SL4.0ch01:1119001	SL4.0ch01:1119041	SL4.0ch01:1119399	SL4.0ch01:1119506	SL4.0ch01:1119577	SL4.0ch01:1119587	SL4.0ch01:1119596	SL4.0ch01:1119606
		REF	T	T	G	C	A	AAAG	GA	GA	A	T	A	G	C	G	G	C	G	C	T	C	T	C	A	A	C	G	A	T	G	A	T	C	A	ATAGCAGTAGCAG	G	CAAT	TAAC	A	C	T	C	A	G	G	A	ATTAT	A
		ALT	TAA	TA	GA	T	T	A	G	*	T	A	G	T	T	A	A	T	A	T	C	T	C	T	G	G	T	A	T	G	A	G	TA	G	T	A	A	C	T	T	T	C	T	C	A	A	T	A	G
Phylogeny	Cluster	ANN	TAA|upstream_gene_variant|MODIFIER|Solyc01g006540.4|gene:Solyc01g006540.4|transcript|mRNA:Solyc01g006540.4.1|protein_coding||c.-5729_-5728insAA|||||2978|,TAA|downstream_gene_variant|MODIFIER|Solyc01g006530.1|gene:Solyc01g006530.1|transcript|mRNA:Solyc01g006530.1.1|protein_coding||c.*3714_*3715insAA|||||3715|,TAA|intergenic_region|MODIFIER|Solyc01g006530.1-Solyc01g006540.4|gene:Solyc01g006530.1-ge…	TA|upstream_gene_variant|MODIFIER|Solyc01g006540.4|gene:Solyc01g006540.4|transcript|mRNA:Solyc01g006540.4.1|protein_coding||c.-5729_-5728insA|||||2978|,TA|downstream_gene_variant|MODIFIER|Solyc01g006530.1|gene:Solyc01g006530.1|transcript|mRNA:Solyc01g006530.1.1|protein_coding||c.*3714_*3715insA|||||3715|,TA|intergenic_region|MODIFIER|Solyc01g006530.1-Solyc01g006540.4|gene:Solyc01g006530.1-gene:So…	GA|upstream_gene_variant|MODIFIER|Solyc01g006540.4|gene:Solyc01g006540.4|transcript|mRNA:Solyc01g006540.4.1|protein_coding||c.-5607_-5606insA|||||2856|,GA|downstream_gene_variant|MODIFIER|Solyc01g006530.1|gene:Solyc01g006530.1|transcript|mRNA:Solyc01g006530.1.1|protein_coding||c.*3836_*3837insA|||||3837|,GA|intergenic_region|MODIFIER|Solyc01g006530.1-Solyc01g006540.4|gene:Solyc01g006530.1-gene:So…	T|upstream_gene_variant|MODIFIER|Solyc01g006540.4|gene:Solyc01g006540.4|transcript|mRNA:Solyc01g006540.4.1|protein_coding||c.-5593C>T|||||2843|,T|downstream_gene_variant|MODIFIER|Solyc01g006530.1|gene:Solyc01g006530.1|transcript|mRNA:Solyc01g006530.1.1|protein_coding||c.*3850C>T|||||3850|,T|intergenic_region|MODIFIER|Solyc01g006530.1-Solyc01g006540.4|gene:Solyc01g006530.1-gene:Solyc01g006540.4|in…	T|upstream_gene_variant|MODIFIER|Solyc01g006540.4|gene:Solyc01g006540.4|transcript|mRNA:Solyc01g006540.4.1|protein_coding||c.-5462A>T|||||2712|,T|downstream_gene_variant|MODIFIER|Solyc01g006530.1|gene:Solyc01g006530.1|transcript|mRNA:Solyc01g006530.1.1|protein_coding||c.*3981A>T|||||3981|,T|intergenic_region|MODIFIER|Solyc01g006530.1-Solyc01g006540.4|gene:Solyc01g006530.1-gene:Solyc01g006540.4|in…	A|upstream_gene_variant|MODIFIER|Solyc01g006540.4|gene:Solyc01g006540.4|transcript|mRNA:Solyc01g006540.4.1|protein_coding||c.-5229_-5227delAAG|||||2479|,A|downstream_gene_variant|MODIFIER|Solyc01g006530.1|gene:Solyc01g006530.1|transcript|mRNA:Solyc01g006530.1.1|protein_coding||c.*4214_*4216delAAG|||||4214|,A|intergenic_region|MODIFIER|Solyc01g006530.1-Solyc01g006540.4|gene:Solyc01g006530.1-gene:S…	G|upstream_gene_variant|MODIFIER|Solyc01g006540.4|gene:Solyc01g006540.4|transcript|mRNA:Solyc01g006540.4.1|protein_coding||c.-5226delA|||||2476|,G|downstream_gene_variant|MODIFIER|Solyc01g006530.1|gene:Solyc01g006530.1|transcript|mRNA:Solyc01g006530.1.1|protein_coding||c.*4217delA|||||4217|,G|intergenic_region|MODIFIER|Solyc01g006530.1-Solyc01g006540.4|gene:Solyc01g006530.1-gene:Solyc01g006540.4|…	.	T|upstream_gene_variant|MODIFIER|Solyc01g006540.4|gene:Solyc01g006540.4|transcript|mRNA:Solyc01g006540.4.1|protein_coding||c.-5221A>T|||||2471|,T|downstream_gene_variant|MODIFIER|Solyc01g006530.1|gene:Solyc01g006530.1|transcript|mRNA:Solyc01g006530.1.1|protein_coding||c.*4222A>T|||||4222|,T|intergenic_region|MODIFIER|Solyc01g006530.1-Solyc01g006540.4|gene:Solyc01g006530.1-gene:Solyc01g006540.4|in…	A|upstream_gene_variant|MODIFIER|Solyc01g006540.4|gene:Solyc01g006540.4|transcript|mRNA:Solyc01g006540.4.1|protein_coding||c.-5216T>A|||||2466|,A|downstream_gene_variant|MODIFIER|Solyc01g006530.1|gene:Solyc01g006530.1|transcript|mRNA:Solyc01g006530.1.1|protein_coding||c.*4227T>A|||||4227|,A|intergenic_region|MODIFIER|Solyc01g006530.1-Solyc01g006540.4|gene:Solyc01g006530.1-gene:Solyc01g006540.4|in…	G|upstream_gene_variant|MODIFIER|Solyc01g006540.4|gene:Solyc01g006540.4|transcript|mRNA:Solyc01g006540.4.1|protein_coding||c.-5136A>G|||||2386|,G|downstream_gene_variant|MODIFIER|Solyc01g006530.1|gene:Solyc01g006530.1|transcript|mRNA:Solyc01g006530.1.1|protein_coding||c.*4307A>G|||||4307|,G|intergenic_region|MODIFIER|Solyc01g006530.1-Solyc01g006540.4|gene:Solyc01g006530.1-gene:Solyc01g006540.4|in…	T|upstream_gene_variant|MODIFIER|Solyc01g006540.4|gene:Solyc01g006540.4|transcript|mRNA:Solyc01g006540.4.1|protein_coding||c.-5108G>T|||||2358|,T|downstream_gene_variant|MODIFIER|Solyc01g006530.1|gene:Solyc01g006530.1|transcript|mRNA:Solyc01g006530.1.1|protein_coding||c.*4335G>T|||||4335|,T|intergenic_region|MODIFIER|Solyc01g006530.1-Solyc01g006540.4|gene:Solyc01g006530.1-gene:Solyc01g006540.4|in…	T|upstream_gene_variant|MODIFIER|Solyc01g006540.4|gene:Solyc01g006540.4|transcript|mRNA:Solyc01g006540.4.1|protein_coding||c.-5013C>T|||||2263|,T|downstream_gene_variant|MODIFIER|Solyc01g006530.1|gene:Solyc01g006530.1|transcript|mRNA:Solyc01g006530.1.1|protein_coding||c.*4430C>T|||||4430|,T|intergenic_region|MODIFIER|Solyc01g006530.1-Solyc01g006540.4|gene:Solyc01g006530.1-gene:Solyc01g006540.4|in…	A|upstream_gene_variant|MODIFIER|Solyc01g006540.4|gene:Solyc01g006540.4|transcript|mRNA:Solyc01g006540.4.1|protein_coding||c.-4998G>A|||||2248|,A|downstream_gene_variant|MODIFIER|Solyc01g006530.1|gene:Solyc01g006530.1|transcript|mRNA:Solyc01g006530.1.1|protein_coding||c.*4445G>A|||||4445|,A|intergenic_region|MODIFIER|Solyc01g006530.1-Solyc01g006540.4|gene:Solyc01g006530.1-gene:Solyc01g006540.4|in…	A|upstream_gene_variant|MODIFIER|Solyc01g006540.4|gene:Solyc01g006540.4|transcript|mRNA:Solyc01g006540.4.1|protein_coding||c.-4978G>A|||||2228|,A|downstream_gene_variant|MODIFIER|Solyc01g006530.1|gene:Solyc01g006530.1|transcript|mRNA:Solyc01g006530.1.1|protein_coding||c.*4465G>A|||||4465|,A|intergenic_region|MODIFIER|Solyc01g006530.1-Solyc01g006540.4|gene:Solyc01g006530.1-gene:Solyc01g006540.4|in…	T|upstream_gene_variant|MODIFIER|Solyc01g006540.4|gene:Solyc01g006540.4|transcript|mRNA:Solyc01g006540.4.1|protein_coding||c.-4936C>T|||||2186|,T|downstream_gene_variant|MODIFIER|Solyc01g006530.1|gene:Solyc01g006530.1|transcript|mRNA:Solyc01g006530.1.1|protein_coding||c.*4507C>T|||||4507|,T|intergenic_region|MODIFIER|Solyc01g006530.1-Solyc01g006540.4|gene:Solyc01g006530.1-gene:Solyc01g006540.4|in…	A|upstream_gene_variant|MODIFIER|Solyc01g006540.4|gene:Solyc01g006540.4|transcript|mRNA:Solyc01g006540.4.1|protein_coding||c.-4924G>A|||||2174|,A|downstream_gene_variant|MODIFIER|Solyc01g006530.1|gene:Solyc01g006530.1|transcript|mRNA:Solyc01g006530.1.1|protein_coding||c.*4519G>A|||||4519|,A|intergenic_region|MODIFIER|Solyc01g006530.1-Solyc01g006540.4|gene:Solyc01g006530.1-gene:Solyc01g006540.4|in…	T|upstream_gene_variant|MODIFIER|Solyc01g006540.4|gene:Solyc01g006540.4|transcript|mRNA:Solyc01g006540.4.1|protein_coding||c.-4906C>T|||||2156|,T|downstream_gene_variant|MODIFIER|Solyc01g006530.1|gene:Solyc01g006530.1|transcript|mRNA:Solyc01g006530.1.1|protein_coding||c.*4537C>T|||||4537|,T|intergenic_region|MODIFIER|Solyc01g006530.1-Solyc01g006540.4|gene:Solyc01g006530.1-gene:Solyc01g006540.4|in…	C|upstream_gene_variant|MODIFIER|Solyc01g006540.4|gene:Solyc01g006540.4|transcript|mRNA:Solyc01g006540.4.1|protein_coding||c.-4901T>C|||||2151|,C|downstream_gene_variant|MODIFIER|Solyc01g006530.1|gene:Solyc01g006530.1|transcript|mRNA:Solyc01g006530.1.1|protein_coding||c.*4542T>C|||||4542|,C|intergenic_region|MODIFIER|Solyc01g006530.1-Solyc01g006540.4|gene:Solyc01g006530.1-gene:Solyc01g006540.4|in…	T|upstream_gene_variant|MODIFIER|Solyc01g006540.4|gene:Solyc01g006540.4|transcript|mRNA:Solyc01g006540.4.1|protein_coding||c.-4867C>T|||||2117|,T|downstream_gene_variant|MODIFIER|Solyc01g006530.1|gene:Solyc01g006530.1|transcript|mRNA:Solyc01g006530.1.1|protein_coding||c.*4576C>T|||||4576|,T|intergenic_region|MODIFIER|Solyc01g006530.1-Solyc01g006540.4|gene:Solyc01g006530.1-gene:Solyc01g006540.4|in…	C|upstream_gene_variant|MODIFIER|Solyc01g006540.4|gene:Solyc01g006540.4|transcript|mRNA:Solyc01g006540.4.1|protein_coding||c.-4834T>C|||||2084|,C|downstream_gene_variant|MODIFIER|Solyc01g006530.1|gene:Solyc01g006530.1|transcript|mRNA:Solyc01g006530.1.1|protein_coding||c.*4609T>C|||||4609|,C|intergenic_region|MODIFIER|Solyc01g006530.1-Solyc01g006540.4|gene:Solyc01g006530.1-gene:Solyc01g006540.4|in…	T|upstream_gene_variant|MODIFIER|Solyc01g006540.4|gene:Solyc01g006540.4|transcript|mRNA:Solyc01g006540.4.1|protein_coding||c.-4827C>T|||||2077|,T|downstream_gene_variant|MODIFIER|Solyc01g006530.1|gene:Solyc01g006530.1|transcript|mRNA:Solyc01g006530.1.1|protein_coding||c.*4616C>T|||||4616|,T|intergenic_region|MODIFIER|Solyc01g006530.1-Solyc01g006540.4|gene:Solyc01g006530.1-gene:Solyc01g006540.4|in…	G|upstream_gene_variant|MODIFIER|Solyc01g006540.4|gene:Solyc01g006540.4|transcript|mRNA:Solyc01g006540.4.1|protein_coding||c.-4784A>G|||||2034|,G|downstream_gene_variant|MODIFIER|Solyc01g006530.1|gene:Solyc01g006530.1|transcript|mRNA:Solyc01g006530.1.1|protein_coding||c.*4659A>G|||||4659|,G|intergenic_region|MODIFIER|Solyc01g006530.1-Solyc01g006540.4|gene:Solyc01g006530.1-gene:Solyc01g006540.4|in…	G|upstream_gene_variant|MODIFIER|Solyc01g006540.4|gene:Solyc01g006540.4|transcript|mRNA:Solyc01g006540.4.1|protein_coding||c.-4780A>G|||||2030|,G|downstream_gene_variant|MODIFIER|Solyc01g006530.1|gene:Solyc01g006530.1|transcript|mRNA:Solyc01g006530.1.1|protein_coding||c.*4663A>G|||||4663|,G|intergenic_region|MODIFIER|Solyc01g006530.1-Solyc01g006540.4|gene:Solyc01g006530.1-gene:Solyc01g006540.4|in…	T|upstream_gene_variant|MODIFIER|Solyc01g006540.4|gene:Solyc01g006540.4|transcript|mRNA:Solyc01g006540.4.1|protein_coding||c.-4768C>T|||||2018|,T|downstream_gene_variant|MODIFIER|Solyc01g006530.1|gene:Solyc01g006530.1|transcript|mRNA:Solyc01g006530.1.1|protein_coding||c.*4675C>T|||||4675|,T|intergenic_region|MODIFIER|Solyc01g006530.1-Solyc01g006540.4|gene:Solyc01g006530.1-gene:Solyc01g006540.4|in…	A|upstream_gene_variant|MODIFIER|Solyc01g006540.4|gene:Solyc01g006540.4|transcript|mRNA:Solyc01g006540.4.1|protein_coding||c.-4711G>A|||||1961|,A|downstream_gene_variant|MODIFIER|Solyc01g006530.1|gene:Solyc01g006530.1|transcript|mRNA:Solyc01g006530.1.1|protein_coding||c.*4732G>A|||||4732|,A|intergenic_region|MODIFIER|Solyc01g006530.1-Solyc01g006540.4|gene:Solyc01g006530.1-gene:Solyc01g006540.4|in…	T|upstream_gene_variant|MODIFIER|Solyc01g006540.4|gene:Solyc01g006540.4|transcript|mRNA:Solyc01g006540.4.1|protein_coding||c.-4694A>T|||||1944|,T|downstream_gene_variant|MODIFIER|Solyc01g006530.1|gene:Solyc01g006530.1|transcript|mRNA:Solyc01g006530.1.1|protein_coding||c.*4749A>T|||||4749|,T|intergenic_region|MODIFIER|Solyc01g006530.1-Solyc01g006540.4|gene:Solyc01g006530.1-gene:Solyc01g006540.4|in…	G|upstream_gene_variant|MODIFIER|Solyc01g006540.4|gene:Solyc01g006540.4|transcript|mRNA:Solyc01g006540.4.1|protein_coding||c.-4690T>G|||||1940|,G|downstream_gene_variant|MODIFIER|Solyc01g006530.1|gene:Solyc01g006530.1|transcript|mRNA:Solyc01g006530.1.1|protein_coding||c.*4753T>G|||||4753|,G|intergenic_region|MODIFIER|Solyc01g006530.1-Solyc01g006540.4|gene:Solyc01g006530.1-gene:Solyc01g006540.4|in…	A|upstream_gene_variant|MODIFIER|Solyc01g006540.4|gene:Solyc01g006540.4|transcript|mRNA:Solyc01g006540.4.1|protein_coding||c.-4670G>A|||||1920|,A|downstream_gene_variant|MODIFIER|Solyc01g006530.1|gene:Solyc01g006530.1|transcript|mRNA:Solyc01g006530.1.1|protein_coding||c.*4773G>A|||||4773|,A|intergenic_region|MODIFIER|Solyc01g006530.1-Solyc01g006540.4|gene:Solyc01g006530.1-gene:Solyc01g006540.4|in…	G|upstream_gene_variant|MODIFIER|Solyc01g006540.4|gene:Solyc01g006540.4|transcript|mRNA:Solyc01g006540.4.1|protein_coding||c.-4579A>G|||||1829|,G|downstream_gene_variant|MODIFIER|Solyc01g006530.1|gene:Solyc01g006530.1|transcript|mRNA:Solyc01g006530.1.1|protein_coding||c.*4864A>G|||||4864|,G|intergenic_region|MODIFIER|Solyc01g006530.1-Solyc01g006540.4|gene:Solyc01g006530.1-gene:Solyc01g006540.4|in…	TA|upstream_gene_variant|MODIFIER|Solyc01g006540.4|gene:Solyc01g006540.4|transcript|mRNA:Solyc01g006540.4.1|protein_coding||c.-4575_-4574insA|||||1824|,TA|downstream_gene_variant|MODIFIER|Solyc01g006530.1|gene:Solyc01g006530.1|transcript|mRNA:Solyc01g006530.1.1|protein_coding||c.*4868_*4869insA|||||4869|,TA|intergenic_region|MODIFIER|Solyc01g006530.1-Solyc01g006540.4|gene:Solyc01g006530.1-gene:So…	G|upstream_gene_variant|MODIFIER|Solyc01g006540.4|gene:Solyc01g006540.4|transcript|mRNA:Solyc01g006540.4.1|protein_coding||c.-4552C>G|||||1802|,G|downstream_gene_variant|MODIFIER|Solyc01g006530.1|gene:Solyc01g006530.1|transcript|mRNA:Solyc01g006530.1.1|protein_coding||c.*4891C>G|||||4891|,G|intergenic_region|MODIFIER|Solyc01g006530.1-Solyc01g006540.4|gene:Solyc01g006530.1-gene:Solyc01g006540.4|in…	T|upstream_gene_variant|MODIFIER|Solyc01g006540.4|gene:Solyc01g006540.4|transcript|mRNA:Solyc01g006540.4.1|protein_coding||c.-4390A>T|||||1640|,T|intergenic_region|MODIFIER|Solyc01g006530.1-Solyc01g006540.4|gene:Solyc01g006530.1-gene:Solyc01g006540.4|intergenic_region|gene:Solyc01g006530.1-gene:Solyc01g006540.4|||n.1118336A>T||||||	A|upstream_gene_variant|MODIFIER|Solyc01g006540.4|gene:Solyc01g006540.4|transcript|mRNA:Solyc01g006540.4.1|protein_coding||c.-4356_-4345delTAGCAGTAGCAG|||||1606|,A|intergenic_region|MODIFIER|Solyc01g006530.1-Solyc01g006540.4|gene:Solyc01g006530.1-gene:Solyc01g006540.4|intergenic_region|gene:Solyc01g006530.1-gene:Solyc01g006540.4|||n.1118370_1118381delTAGCAGTAGCAG||||||	A|upstream_gene_variant|MODIFIER|Solyc01g006540.4|gene:Solyc01g006540.4|transcript|mRNA:Solyc01g006540.4.1|protein_coding||c.-4342G>A|||||1592|,A|intergenic_region|MODIFIER|Solyc01g006530.1-Solyc01g006540.4|gene:Solyc01g006530.1-gene:Solyc01g006540.4|intergenic_region|gene:Solyc01g006530.1-gene:Solyc01g006540.4|||n.1118384G>A||||||	C|upstream_gene_variant|MODIFIER|Solyc01g006540.4|gene:Solyc01g006540.4|transcript|mRNA:Solyc01g006540.4.1|protein_coding||c.-4301_-4299delAAT|||||1551|,C|intergenic_region|MODIFIER|Solyc01g006530.1-Solyc01g006540.4|gene:Solyc01g006530.1-gene:Solyc01g006540.4|intergenic_region|gene:Solyc01g006530.1-gene:Solyc01g006540.4|||n.1118425_1118427delAAT||||||	T|upstream_gene_variant|MODIFIER|Solyc01g006540.4|gene:Solyc01g006540.4|transcript|mRNA:Solyc01g006540.4.1|protein_coding||c.-4250_-4248delAAC|||||1500|,T|intergenic_region|MODIFIER|Solyc01g006530.1-Solyc01g006540.4|gene:Solyc01g006530.1-gene:Solyc01g006540.4|intergenic_region|gene:Solyc01g006530.1-gene:Solyc01g006540.4|||n.1118476_1118478delAAC||||||	T|upstream_gene_variant|MODIFIER|Solyc01g006540.4|gene:Solyc01g006540.4|transcript|mRNA:Solyc01g006540.4.1|protein_coding||c.-3961A>T|||||1211|,T|intergenic_region|MODIFIER|Solyc01g006530.1-Solyc01g006540.4|gene:Solyc01g006530.1-gene:Solyc01g006540.4|intergenic_region|gene:Solyc01g006530.1-gene:Solyc01g006540.4|||n.1118765A>T||||||	T|upstream_gene_variant|MODIFIER|Solyc01g006540.4|gene:Solyc01g006540.4|transcript|mRNA:Solyc01g006540.4.1|protein_coding||c.-3763C>T|||||1013|,T|intergenic_region|MODIFIER|Solyc01g006530.1-Solyc01g006540.4|gene:Solyc01g006530.1-gene:Solyc01g006540.4|intergenic_region|gene:Solyc01g006530.1-gene:Solyc01g006540.4|||n.1118963C>T||||||	C|upstream_gene_variant|MODIFIER|Solyc01g006540.4|gene:Solyc01g006540.4|transcript|mRNA:Solyc01g006540.4.1|protein_coding||c.-3725T>C|||||975|,C|intergenic_region|MODIFIER|Solyc01g006530.1-Solyc01g006540.4|gene:Solyc01g006530.1-gene:Solyc01g006540.4|intergenic_region|gene:Solyc01g006530.1-gene:Solyc01g006540.4|||n.1119001T>C||||||	T|upstream_gene_variant|MODIFIER|Solyc01g006540.4|gene:Solyc01g006540.4|transcript|mRNA:Solyc01g006540.4.1|protein_coding||c.-3685C>T|||||935|,T|intergenic_region|MODIFIER|Solyc01g006530.1-Solyc01g006540.4|gene:Solyc01g006530.1-gene:Solyc01g006540.4|intergenic_region|gene:Solyc01g006530.1-gene:Solyc01g006540.4|||n.1119041C>T||||||	C|upstream_gene_variant|MODIFIER|Solyc01g006540.4|gene:Solyc01g006540.4|transcript|mRNA:Solyc01g006540.4.1|protein_coding||c.-3327A>C|||||577|,C|intergenic_region|MODIFIER|Solyc01g006530.1-Solyc01g006540.4|gene:Solyc01g006530.1-gene:Solyc01g006540.4|intergenic_region|gene:Solyc01g006530.1-gene:Solyc01g006540.4|||n.1119399A>C||||||	A|upstream_gene_variant|MODIFIER|Solyc01g006540.4|gene:Solyc01g006540.4|transcript|mRNA:Solyc01g006540.4.1|protein_coding||c.-3220G>A|||||470|,A|intergenic_region|MODIFIER|Solyc01g006530.1-Solyc01g006540.4|gene:Solyc01g006530.1-gene:Solyc01g006540.4|intergenic_region|gene:Solyc01g006530.1-gene:Solyc01g006540.4|||n.1119506G>A||||||	A|upstream_gene_variant|MODIFIER|Solyc01g006540.4|gene:Solyc01g006540.4|transcript|mRNA:Solyc01g006540.4.1|protein_coding||c.-3149G>A|||||399|,A|intergenic_region|MODIFIER|Solyc01g006530.1-Solyc01g006540.4|gene:Solyc01g006530.1-gene:Solyc01g006540.4|intergenic_region|gene:Solyc01g006530.1-gene:Solyc01g006540.4|||n.1119577G>A||||||	T|upstream_gene_variant|MODIFIER|Solyc01g006540.4|gene:Solyc01g006540.4|transcript|mRNA:Solyc01g006540.4.1|protein_coding||c.-3139A>T|||||389|,T|intergenic_region|MODIFIER|Solyc01g006530.1-Solyc01g006540.4|gene:Solyc01g006530.1-gene:Solyc01g006540.4|intergenic_region|gene:Solyc01g006530.1-gene:Solyc01g006540.4|||n.1119587A>T||||||	A|upstream_gene_variant|MODIFIER|Solyc01g006540.4|gene:Solyc01g006540.4|transcript|mRNA:Solyc01g006540.4.1|protein_coding||c.-3129_-3126delTTAT|||||379|,A|intergenic_region|MODIFIER|Solyc01g006530.1-Solyc01g006540.4|gene:Solyc01g006530.1-gene:Solyc01g006540.4|intergenic_region|gene:Solyc01g006530.1-gene:Solyc01g006540.4|||n.1119597_1119600delTTAT||||||	G|upstream_gene_variant|MODIFIER|Solyc01g006540.4|gene:Solyc01g006540.4|transcript|mRNA:Solyc01g006540.4.1|protein_coding||c.-3120A>G|||||370|,G|intergenic_region|MODIFIER|Solyc01g006530.1-Solyc01g006540.4|gene:Solyc01g006530.1-gene:Solyc01g006540.4|intergenic_region|gene:Solyc01g006530.1-gene:Solyc01g006540.4|||n.1119606A>G||||||
SP_PER	Cluster I	BGV006347	0	2	0	2	2	2	0	2	2	0	2	2	2	0	2	0	2	0	2	0	2	2	2	2	2	0	0	2	2	NA	2	2	2	2	0	0	2	0	2	2	2	2	0	0	0	0	0
SP_PER	Cluster I	BGV006353	0	2	0	2	2	2	0	2	2	0	2	2	2	0	2	0	2	0	2	0	2	2	2	2	2	0	0	2	2	NA	2	2	2	2	0	0	2	0	2	2	2	2	0	0	0	0	0
SP_PER	Cluster I	BGV006454	0	2	0	2	2	2	0	2	2	0	NA	2	2	0	2	0	2	0	2	0	2	2	2	2	2	0	0	2	2	NA	2	2	NA	2	0	0	NA	0	2	2	2	2	0	NA	NA	0	0
SP_SECU	Cluster I	BGV007339	NA	NA	0	2	2	0	0	0	0	0	0	2	0	0	0	0	0	0	0	0	2	0	0	0	2	0	0	2	0	2	0	0	2	2	NA	2	2	0	0	0	0	0	2	0	0	0	0
SLC_ECU	Cluster II	BGV006753	2	0	2	2	0	2	0	2	2	0	2	2	0	2	0	2	0	2	0	2	2	0	0	0	2	0	0	2	0	0	0	0	0	0	0	0	0	2	0	0	0	2	0	0	0	0	0
SLC_ECU	Cluster II	BGV006768	2	0	2	2	0	2	0	2	2	0	2	2	0	2	0	2	0	2	0	2	2	0	0	0	2	0	0	2	0	0	0	0	0	0	0	NA	0	2	0	0	0	2	0	0	0	0	0
SLC_ECU	Cluster II	BGV006777	2	0	2	2	0	2	0	2	2	0	2	2	0	2	0	2	0	2	0	2	2	0	0	0	2	0	0	2	0	0	0	0	0	0	0	0	0	2	0	0	0	2	0	0	0	0	0
SLC_ECU	Cluster II	BGV006779	2	0	2	2	0	2	0	2	2	0	2	2	0	2	0	2	0	2	0	2	2	0	0	0	2	0	0	2	0	0	0	0	0	0	0	0	0	2	0	0	0	2	0	0	0	0	0
SLC_ECU	Cluster II	BGV006792	2	0	2	2	0	2	0	2	2	0	2	2	0	2	0	2	0	2	0	2	2	0	0	0	2	0	0	2	0	0	0	0	0	0	0	NA	0	2	0	0	0	2	0	0	0	0	0
SLC_ECU	Cluster II	BGV006806	2	0	2	2	0	2	0	2	2	0	2	2	0	2	0	2	0	2	0	2	2	0	0	0	2	0	0	2	0	0	0	0	0	0	0	NA	0	2	0	0	0	2	0	0	0	0	0
SLC_ECU	Cluster III	BGV006231	NA	NA	NA	NA	NA	NA	NA	NA	NA	0	0	NA	NA	NA	NA	NA	NA	NA	NA	NA	NA	NA	NA	NA	NA	NA	NA	NA	NA	NA	NA	NA	NA	NA	NA	NA	NA	NA	NA	NA	NA	NA	NA	2	2	2	2
SLC_ECU	Cluster III	BGV006859	NA	NA	NA	NA	NA	NA	NA	NA	NA	0	0	NA	NA	NA	NA	NA	NA	NA	NA	NA	NA	NA	NA	NA	NA	NA	NA	NA	NA	NA	NA	NA	NA	NA	NA	NA	NA	NA	NA	NA	NA	NA	NA	2	2	2	2
SLC_ECU	Cluster III	BGV006904	NA	NA	NA	NA	NA	NA	NA	NA	NA	0	0	NA	NA	NA	NA	NA	NA	NA	NA	NA	NA	NA	NA	NA	NA	NA	NA	NA	NA	NA	NA	NA	NA	NA	NA	NA	NA	NA	NA	NA	NA	NA	NA	2	2	2	2
SLC_ECU	Cluster III	BGV006906	NA	NA	NA	NA	NA	NA	NA	NA	NA	0	0	NA	NA	NA	NA	NA	NA	NA	NA	NA	NA	NA	NA	NA	NA	NA	NA	NA	NA	NA	NA	NA	NA	NA	NA	NA	NA	NA	NA	NA	NA	NA	NA	2	2	2	2
SLC_MEX	Cluster IV	BGV005895	0	0	0	0	0	0	0	0	0	0	0	0	0	0	0	0	0	0	0	0	0	0	0	0	0	2	0	0	0	0	0	0	0	0	0	0	0	NA	NA	0	0	0	0	0	0	0	0
SLC_ECU	Cluster IV	BGV006225	0	0	0	0	0	0	0	0	0	0	0	0	0	0	0	0	0	0	0	0	0	0	0	0	0	0	0	0	0	0	0	0	0	0	0	0	0	NA	0	0	0	0	0	0	0	0	0
SLC_ECU	Cluster IV	BGV006232	0	0	0	0	0	0	0	0	0	0	0	0	0	0	0	0	0	0	0	0	0	0	0	0	0	0	0	0	0	0	0	0	0	0	0	0	0	0	0	0	0	0	0	0	0	0	0
SLC_ECU	Cluster IV	BGV006235	0	0	0	0	0	0	0	0	0	0	0	0	0	0	0	0	0	0	0	0	0	0	0	0	0	0	0	0	0	0	0	0	0	0	0	0	0	0	0	0	0	0	0	0	0	0	0
SLC_PER	Cluster IV	BGV006825	1	0	1	1	0	1	0	1	1	0	1	1	0	1	0	1	0	1	0	1	1	0	0	0	1	0	1	1	0	0	0	0	0	0	NA	0	0	2	0	0	0	1	0	0	0	0	0
SLC_ECU	Cluster IV	BGV006828	0	0	0	0	0	0	0	0	0	0	0	0	0	0	0	0	0	0	0	0	0	0	0	0	0	0	0	0	0	0	0	0	0	0	0	0	0	0	0	0	0	0	0	0	0	0	0
SLC_ECU	Cluster IV	BGV006852	0	0	0	0	0	0	0	0	0	0	0	0	0	0	0	0	0	0	0	0	0	0	0	0	0	0	0	0	0	0	0	0	0	0	0	0	0	0	0	0	0	0	0	0	0	0	0
SLC_ECU	Cluster IV	BGV006867	0	0	0	0	0	0	0	0	0	0	0	0	0	0	0	0	0	0	0	0	0	0	0	0	0	NA	0	0	0	0	0	0	0	0	0	0	0	0	0	0	0	0	0	0	0	0	0
SLC_ECU	Cluster IV	BGV006896	0	0	0	0	0	0	0	0	0	0	0	0	0	0	0	0	0	0	0	0	0	0	0	0	0	0	0	0	0	0	0	0	0	0	0	0	0	0	0	0	0	0	0	0	0	0	0
SLC_ECU	Cluster IV	BGV006899	0	0	0	0	0	0	0	0	0	0	0	0	0	0	0	0	0	0	0	0	0	0	0	0	0	0	0	0	0	0	0	0	0	0	0	0	0	0	0	0	0	0	0	0	0	0	0
SLC_ECU	Cluster IV	BGV006901	0	0	0	0	0	0	0	0	0	0	0	0	0	0	0	0	0	0	0	0	0	0	0	0	0	NA	0	0	0	0	0	0	0	0	0	0	0	0	0	0	0	0	0	0	0	0	0
SLC_ECU	Cluster IV	BGV007023	0	0	0	0	0	0	0	0	0	0	0	0	0	0	0	0	0	0	0	0	0	0	0	0	0	0	0	0	0	0	0	0	0	0	0	0	0	0	0	0	0	0	0	0	0	0	0
SLL	Cluster IV	BGV007854	0	0	0	0	0	0	0	0	0	0	0	0	0	0	0	0	0	0	0	0	0	0	0	0	0	0	2	0	0	0	0	0	0	0	0	0	0	NA	0	0	NA	0	0	0	0	0	0
SLL	Cluster IV	BGV007857	0	0	0	0	0	0	0	0	0	0	0	0	0	0	0	0	0	0	0	0	0	0	0	0	0	0	2	0	0	0	0	0	0	0	0	0	0	2	0	0	0	0	0	0	0	0	0
SLL	Cluster IV	BGV007871	0	0	0	0	0	0	0	0	0	0	0	0	0	0	0	0	0	0	0	0	0	0	0	0	0	0	2	0	0	0	0	0	0	0	0	0	NA	2	0	0	0	0	0	0	0	0	0
SLL	Cluster IV	BGV007878	0	0	0	0	0	0	0	0	0	0	0	0	0	0	0	0	0	0	0	0	0	0	0	0	0	0	2	0	0	0	0	0	0	0	0	0	0	2	0	0	0	0	0	0	0	0	0
SLC_MEX	Cluster IV	BGV007894	0	0	0	0	0	0	0	0	0	0	0	0	0	0	0	0	0	0	0	0	0	0	0	0	0	0	0	0	0	0	0	0	0	0	0	0	0	0	0	0	0	0	0	0	0	0	0
SLL	Cluster IV	BGV007895	0	0	0	0	0	0	0	0	0	0	0	0	0	0	0	0	0	0	0	0	0	0	0	0	0	0	2	0	0	0	0	0	0	0	0	0	0	2	0	0	0	0	0	0	0	0	0
SLC_MEX	Cluster IV	BGV007899	0	0	0	0	0	0	0	0	0	0	0	0	0	0	0	0	0	0	0	0	0	0	0	0	0	0	0	0	0	0	0	0	0	0	0	0	0	0	0	0	0	0	0	0	0	0	0
SLC_MEX	Cluster IV	BGV007900	0	0	0	0	0	NA	2	0	0	0	0	0	0	0	0	0	0	0	0	0	0	0	0	0	0	0	2	0	0	0	0	0	0	0	2	0	0	2	0	0	0	0	0	0	0	0	0
SLC_MEX	Cluster IV	BGV007908	0	0	0	0	0	0	0	0	0	0	0	0	0	0	0	0	0	0	0	0	0	0	0	0	0	0	0	0	0	0	0	0	0	0	0	0	0	0	0	0	0	0	0	0	0	0	0
SLC_MEX	Cluster IV	BGV007909	0	0	0	0	0	0	0	0	0	0	0	0	0	0	0	0	0	0	0	0	0	0	0	0	0	0	0	0	0	0	0	0	0	0	0	0	0	0	0	0	0	0	0	0	0	0	0
SLC_MEX	Cluster IV	BGV007910	0	0	0	0	0	0	0	0	0	0	0	0	0	0	0	0	0	0	0	0	0	0	0	0	0	0	0	0	0	0	0	0	0	0	0	0	0	0	0	0	0	0	0	0	0	0	0
SLC_MEX	Cluster IV	BGV007918	0	0	0	0	0	0	0	0	0	0	0	0	0	0	0	0	0	0	0	0	0	0	0	0	0	0	2	0	0	0	0	0	0	0	2	0	0	2	0	0	0	0	0	0	0	0	0
SLC_MEX	Cluster IV	BGV007920	0	0	0	0	0	0	0	0	0	0	0	0	0	0	0	0	0	0	0	0	0	0	0	0	0	0	0	0	0	0	0	0	0	0	0	0	0	0	0	0	0	0	0	0	0	0	0
SLC_MEX	Cluster IV	BGV007921	0	0	0	0	0	0	0	0	0	0	0	0	0	0	0	0	0	0	0	0	0	0	0	0	0	0	0	2	0	0	0	0	0	0	0	0	0	0	0	0	0	0	0	0	0	0	0
SLC_CA	Cluster IV	BGV007927	0	0	0	0	0	0	0	0	0	0	0	0	0	0	0	0	0	0	0	0	0	0	0	0	0	NA	0	0	0	0	0	0	0	0	0	0	0	0	0	0	0	0	NA	0	0	0	0
SLC_CA	Cluster IV	BGV007931	0	0	0	0	2	0	0	0	0	0	0	0	0	0	0	0	0	0	0	0	2	0	0	0	0	0	0	2	0	0	0	0	0	0	0	0	0	0	0	0	0	0	0	0	0	0	0
SLC_CA	Cluster IV	BGV007933	0	0	0	0	0	0	0	0	0	0	0	0	0	0	0	0	0	0	0	0	0	0	0	0	0	0	0	0	0	0	0	0	0	0	0	0	0	0	0	0	0	0	0	0	0	0	0
SLC_CA	Cluster IV	BGV007934	0	0	0	0	0	0	0	0	0	0	0	0	0	0	0	0	0	0	0	0	0	0	0	0	0	0	0	0	0	0	0	0	0	0	0	0	0	0	0	0	0	0	0	0	0	0	0
SLC_CA	Cluster IV	BGV007935	0	0	0	0	0	0	0	0	0	0	0	0	0	0	0	0	0	0	0	0	0	0	0	0	0	0	0	0	0	0	0	0	0	0	0	0	0	0	0	0	0	0	0	0	0	0	0
SLC_PER	Cluster IV	BGV007981	0	0	0	0	0	0	0	0	0	0	0	0	0	0	0	0	0	0	0	0	0	0	0	0	0	0	0	0	0	0	0	0	0	0	0	0	0	0	0	0	0	0	0	0	0	0	0
SLC_PER	Cluster IV	BGV007989	0	0	0	0	0	0	0	0	0	0	0	0	0	0	0	0	0	0	0	0	0	0	0	0	0	0	0	0	0	0	0	0	0	0	0	0	0	0	0	0	0	0	0	0	0	0	0
SLC_PER	Cluster IV	BGV007990	0	0	0	0	0	0	0	0	0	0	0	0	0	0	0	0	0	0	0	0	0	0	0	0	0	0	0	0	0	0	0	0	0	0	0	0	0	0	0	0	0	0	0	0	0	0	0
SLC_PER	Cluster IV	BGV008036	0	0	0	0	0	0	0	0	0	0	0	0	0	0	0	0	0	0	0	0	0	0	0	0	0	2	0	0	0	0	0	0	0	0	0	0	0	0	0	0	0	0	0	0	0	0	0
SLC_PER	Cluster IV	BGV008037	0	0	0	0	0	0	0	0	0	0	0	0	0	0	0	0	0	0	0	0	0	0	0	0	0	2	0	0	0	0	0	0	0	0	0	0	0	0	0	0	0	0	0	0	0	0	0
SLC_ECU	Cluster IV	BGV008058	0	0	0	0	0	0	0	0	0	0	0	0	0	0	0	0	0	0	0	0	0	0	0	0	0	0	0	0	0	0	0	0	0	0	0	0	0	0	0	0	0	0	0	0	0	0	0
SLC_PER	Cluster IV	BGV008061	0	0	0	0	0	0	0	0	0	0	0	0	0	0	0	0	0	0	0	0	0	0	0	0	0	0	0	0	0	0	0	0	0	0	0	0	0	0	0	0	0	0	0	0	0	0	0
SLC_PER	Cluster IV	BGV008095	0	0	0	0	0	0	0	0	0	0	0	0	0	0	0	0	0	0	0	0	0	0	0	0	0	2	0	0	0	0	0	0	0	0	0	0	0	0	0	0	0	0	0	0	0	0	0
SLC_PER	Cluster IV	BGV008096	0	0	0	0	0	0	0	0	0	0	0	0	0	0	0	0	0	0	0	0	0	0	0	0	0	2	0	0	0	0	0	0	0	0	0	0	0	0	0	0	0	0	0	0	0	0	0
SLC_MEX	Cluster IV	BGV008106	0	0	0	0	0	0	0	0	0	0	0	0	0	0	0	0	0	0	0	0	0	0	0	0	0	2	0	0	0	0	0	0	0	0	0	0	0	0	0	0	0	0	0	0	0	0	0
SLC_CA	Cluster IV	BGV008110	0	0	0	0	2	0	0	0	0	0	0	0	0	0	0	0	0	0	0	0	2	0	0	0	0	0	0	2	0	0	0	0	0	0	0	0	0	0	0	0	0	0	0	0	0	0	0
SLC_PER	Cluster IV	BGV008189	0	0	0	0	0	0	0	0	0	0	0	0	0	0	0	0	0	0	0	0	0	0	0	0	0	0	0	0	0	0	0	0	0	0	0	0	0	0	0	0	0	0	0	0	0	0	0
SLC_CA	Cluster IV	BGV008218	0	0	0	0	0	0	0	0	0	0	0	0	0	0	0	0	0	0	0	0	0	0	0	0	0	0	0	0	0	0	0	0	0	0	0	0	0	0	0	0	0	0	0	0	0	0	0
SLC_MEX	Cluster IV	BGV008219	0	0	0	0	0	0	0	0	0	0	0	0	0	0	0	0	0	0	0	0	0	0	0	0	0	0	0	0	0	0	0	0	0	0	0	0	0	0	0	0	0	0	0	0	0	0	0
SLC_MEX	Cluster IV	BGV008221	0	0	0	0	0	0	0	0	0	0	0	0	0	0	0	0	0	0	0	0	0	0	0	0	0	0	0	0	0	0	0	0	0	0	0	0	0	0	0	0	0	0	0	0	0	0	0
SLL	Cluster IV	BGV008224	0	0	0	0	0	0	0	0	0	0	0	0	0	0	0	0	0	0	0	0	0	0	0	0	0	0	0	0	0	0	0	0	0	0	0	0	0	0	0	0	0	0	0	0	0	0	0
SLC_CA	Cluster IV	BGV008345	0	0	0	0	NA	0	0	0	0	NA	NA	NA	0	0	0	0	0	0	0	0	2	0	0	0	0	0	0	2	0	0	0	0	NA	0	0	0	0	0	0	0	0	0	0	0	0	0	0
SLC_MEX	Cluster IV	BGV008347	0	0	0	0	2	0	0	0	0	0	0	0	0	0	0	0	0	0	0	0	2	0	0	0	0	0	0	2	0	0	0	0	0	0	0	0	0	0	0	0	0	0	0	0	0	0	0
SLC_CA	Cluster IV	BGV008348	0	0	0	0	2	0	0	0	0	2	0	0	0	0	0	0	0	0	0	0	2	0	0	0	0	0	0	2	0	0	0	0	0	0	0	0	0	0	0	0	0	0	0	0	0	0	0
SLC_CA	Cluster IV	BGV008354	0	0	0	0	2	0	0	0	0	0	0	0	0	0	0	0	0	0	0	0	2	0	0	0	0	0	0	2	0	0	0	0	0	0	0	0	0	0	0	0	0	0	0	0	0	0	0
SLC_CA	Cluster IV	BGV012627	0	0	0	0	2	0	0	0	0	0	0	0	0	0	0	0	0	0	0	0	2	0	0	0	0	0	0	2	0	0	0	0	0	0	0	0	0	0	0	0	0	0	0	0	0	0	0
SLC_MEX	Cluster IV	BGV013134	0	0	0	0	0	0	0	0	0	0	0	0	0	0	0	0	0	0	0	0	0	0	0	0	0	0	0	2	0	0	0	0	0	0	0	0	0	0	0	0	0	0	0	0	0	0	0
SLC_PER	Cluster IV	BGV013161	0	0	0	0	0	0	0	0	0	0	0	0	0	0	0	0	0	0	0	0	0	0	0	0	0	2	0	0	0	0	0	0	0	0	0	0	0	0	0	0	0	0	0	0	0	0	0
SLC_SM	Cluster IV	BGV014515	0	0	0	0	0	0	0	0	0	0	0	0	0	0	0	0	0	0	0	0	0	0	0	0	0	0	0	0	0	0	0	0	0	0	0	0	0	0	0	0	0	0	0	0	0	0	0
SLC_SM	Cluster IV	BGV014516	0	0	0	0	0	0	0	0	0	0	0	0	0	0	0	0	0	0	0	0	0	0	0	0	0	0	0	0	0	0	0	0	0	0	0	0	0	0	0	0	0	0	0	0	0	0	0
SLC_SM	Cluster IV	BGV014518	0	0	0	0	0	0	0	0	0	0	0	0	0	0	0	0	0	0	0	0	0	0	0	0	0	0	0	0	0	0	0	0	0	0	0	0	0	0	0	0	0	0	0	0	0	0	0
SLC_SM	Cluster IV	BGV015727	0	0	0	0	0	0	0	0	0	0	0	0	0	0	0	0	0	0	0	0	0	0	0	0	0	0	0	0	0	0	0	0	0	0	0	0	0	0	0	0	0	0	0	0	0	0	0
SLC_MEX	Cluster IV	LA0767	0	0	0	0	0	0	0	0	0	0	0	0	0	0	0	0	0	0	0	0	0	0	0	0	0	0	0	0	0	0	0	0	0	0	0	0	0	0	0	0	0	0	0	0	0	0	0
SLC_CA	Cluster IV	PI129088	NA	NA	0	0	0	0	0	0	0	0	0	0	0	0	0	0	0	0	0	0	0	0	0	0	0	0	0	0	0	0	0	0	0	0	0	0	0	0	0	0	0	0	0	0	0	0	0
SLC_ECU	Cluster IV	PI487625	0	0	0	0	0	0	0	0	0	0	0	0	0	0	0	0	0	0	0	0	0	0	0	0	0	NA	0	0	0	0	0	0	0	0	0	0	0	0	0	0	0	0	0	0	0	0	0
SLL	Cluster IV	Tegucigalpa	0	0	0	0	0	0	0	0	0	0	0	0	0	0	0	0	0	0	0	0	0	0	0	0	0	0	0	0	0	0	0	0	0	0	0	0	0	0	0	0	0	0	0	0	0	0	0
SLC_MEX	Cluster IV	Voyage	0	0	0	0	0	0	0	0	0	0	0	0	0	0	0	0	0	0	0	0	0	0	0	0	0	0	0	0	0	0	0	0	0	0	0	0	0	NA	0	0	0	0	0	0	0	0	0
SLL	Cluster V	BGV007860	0	0	0	0	0	0	0	0	0	0	0	0	0	0	0	0	0	0	0	0	0	0	0	0	0	0	0	0	0	0	0	0	0	0	0	0	0	0	0	0	0	0	0	0	0	0	0
SLL	Cluster V	BGV007862	0	0	0	0	0	0	0	0	0	0	0	0	0	0	0	0	0	0	0	0	0	0	0	0	0	0	0	0	0	0	0	0	0	0	0	0	0	0	0	0	0	0	0	0	0	0	0
SLL	Cluster V	BGV007863	0	0	0	0	0	0	0	0	0	0	0	0	0	0	0	0	0	0	0	0	0	0	0	0	0	0	0	0	0	0	0	0	0	0	0	0	0	0	NA	NA	0	NA	0	0	0	0	0
SLL	Cluster V	BGV007864	0	0	0	0	0	0	0	0	0	0	0	0	0	0	0	0	0	0	0	0	0	0	0	0	0	0	0	0	0	0	0	0	0	0	0	0	0	0	0	0	0	0	0	0	0	0	0
SLL	Cluster V	BGV007867	0	0	0	0	0	0	0	0	0	0	0	0	0	0	0	0	0	0	0	0	0	0	0	0	0	0	0	0	0	0	0	0	0	0	0	0	0	0	0	0	0	0	0	0	0	0	0
SLL	Cluster V	BGV007870	0	0	0	0	0	0	0	0	0	0	0	0	0	0	0	0	0	0	0	0	0	0	0	0	0	0	0	0	0	0	0	0	0	0	0	0	0	0	0	0	0	0	0	0	0	0	0
SLL	Cluster V	BGV007872	0	0	0	0	0	0	0	0	0	0	0	0	0	0	0	0	0	0	0	0	0	0	0	0	0	0	0	0	0	0	0	0	0	0	0	0	0	0	0	0	0	0	0	0	0	0	0
SLC_MEX	Cluster V	BGV007911	0	0	0	0	0	0	0	0	0	0	0	0	0	0	0	0	0	0	0	0	0	0	0	0	0	0	0	0	0	0	0	0	0	0	0	0	0	0	0	0	0	0	0	0	0	0	0
SLL	Cluster V	BGV007936	0	0	0	0	0	0	0	0	0	0	0	0	0	0	0	0	0	0	0	0	0	0	0	0	0	0	0	0	0	0	0	0	0	0	0	0	0	0	0	0	0	0	0	0	0	0	0
SLC_PER	Cluster V	BGV008041	0	0	0	0	0	0	0	0	0	0	0	0	0	0	0	0	0	0	0	0	0	0	0	0	0	NA	0	0	0	0	0	0	0	0	0	0	0	0	0	0	0	0	0	0	0	0	0
SLC_MEX	Cluster V	BGV008051	0	0	0	0	0	0	0	0	0	0	0	0	0	0	0	0	0	0	0	0	0	0	0	0	0	0	0	2	0	0	0	0	0	0	0	0	0	0	0	0	0	0	0	0	0	0	0
SLC_MEX	Cluster V	BGV008067	0	0	0	0	0	0	0	0	0	2	0	0	0	0	0	0	0	0	0	0	0	0	0	0	0	0	0	0	0	0	0	0	0	0	0	0	0	0	0	0	0	0	0	0	0	0	0
SLC_MEX	Cluster V	BGV008070	0	0	0	0	0	0	0	0	0	0	0	0	0	0	0	0	0	0	0	0	0	0	0	0	0	0	0	2	0	0	0	0	0	0	0	0	0	0	0	0	0	0	0	0	0	0	0
SLC_MEX	Cluster V	BGV012614	0	0	0	0	0	0	0	0	0	0	0	0	0	0	0	0	0	0	0	0	0	0	0	0	0	0	0	2	0	0	0	0	0	0	0	0	0	0	0	0	0	0	0	0	0	0	0
SLC_ECU	Cluster V	BGV012639	0	0	0	0	0	0	0	0	0	0	0	0	0	0	0	0	0	0	0	0	0	0	0	0	0	0	0	0	0	0	0	0	0	0	0	0	0	0	0	0	0	0	0	0	0	0	0
SLC_PER	Cluster V	BGV012640	0	0	0	0	0	0	0	0	0	0	0	0	0	0	0	0	0	0	0	0	0	0	0	0	0	0	0	0	0	0	0	0	0	0	0	0	0	0	0	0	0	0	0	0	0	0	0
SLC_PER	Cluster VI	BGV004584	0	0	0	0	0	0	0	0	0	0	0	0	0	0	0	0	0	0	0	0	0	0	0	0	0	0	0	0	0	0	0	0	0	0	0	0	0	0	0	0	0	0	0	0	0	0	0
SLC_ECU	Cluster VI	BGV005912	0	0	0	0	0	0	0	0	0	0	0	0	0	0	0	0	0	0	0	0	0	0	0	0	0	0	0	0	0	0	0	0	0	0	0	0	NA	NA	0	NA	NA	0	0	0	0	0	0
SLC_ECU	Cluster VI	BGV006175	0	0	0	0	0	0	0	0	0	0	NA	0	0	0	0	0	0	0	0	0	0	0	0	0	0	0	0	0	0	0	0	0	0	0	0	0	0	NA	0	0	0	0	0	NA	0	0	0
SLC_ECU	Cluster VI	BGV006234	0	0	0	0	0	0	0	0	0	0	0	0	0	0	0	0	0	0	0	0	0	0	0	0	0	0	0	0	0	0	0	0	0	0	0	0	0	0	0	0	0	0	0	0	0	0	0
SP_NECU	Cluster VI	BGV006775	0	0	0	0	0	0	0	0	0	0	0	0	0	0	0	0	0	0	0	0	0	0	0	0	0	0	0	0	0	0	0	0	0	0	0	0	0	0	0	0	0	0	0	0	0	0	0
SLC_ECU	Cluster VI	BGV006865	0	0	0	0	0	0	0	0	0	0	0	0	0	0	0	0	0	0	0	0	0	0	0	0	0	0	0	0	0	0	0	0	0	0	0	0	0	0	0	0	0	0	0	0	0	0	0
SLC_ECU	Cluster VI	BGV006907	0	0	0	0	0	0	0	0	0	0	0	0	0	0	0	0	0	0	0	0	0	0	0	0	0	0	0	0	0	0	0	0	0	0	0	0	0	0	0	0	0	0	0	0	0	0	0
SLC_ECU	Cluster VI	BGV006927	0	0	0	0	0	0	0	0	0	0	0	0	0	0	0	0	0	0	0	0	0	0	0	0	0	0	0	0	0	0	0	0	0	0	0	0	0	0	0	0	0	0	0	0	0	0	0
SLC_ECU	Cluster VI	BGV006931	0	0	0	0	0	0	0	0	0	0	0	0	0	0	0	0	0	0	0	0	0	0	0	0	0	0	0	0	0	0	0	0	0	0	0	0	0	0	0	0	0	0	0	0	0	0	0
SLC_ECU	Cluster VI	BGV006934	0	0	0	0	0	0	0	0	0	0	0	0	0	0	0	0	0	0	0	0	0	0	0	0	0	0	0	0	0	0	0	0	0	0	0	0	0	0	0	0	0	0	0	0	0	0	0
SLL	Cluster VI	BGV007865	0	0	0	0	0	0	0	0	0	0	0	0	0	0	0	0	0	0	0	0	0	0	0	0	0	0	0	0	0	0	0	0	0	0	0	0	0	0	0	0	0	0	0	0	0	0	0
SLL	Cluster VI	BGV007875	0	0	0	0	0	0	0	0	0	0	0	0	0	0	0	0	0	0	0	0	0	0	0	0	0	0	0	0	0	0	0	0	0	0	0	0	0	0	0	0	0	0	0	0	0	0	0
SLL	Cluster VI	BGV007876	0	0	0	0	0	0	1	0	0	0	0	0	0	0	0	0	0	0	0	0	0	0	0	0	0	0	0	0	0	0	0	0	0	0	0	0	0	0	0	0	0	0	0	0	0	0	0
SLC_MEX	Cluster VI	BGV007901	0	0	0	0	0	0	0	0	0	0	0	0	0	0	0	0	0	0	0	0	0	0	0	0	0	0	0	0	0	0	0	0	0	0	0	0	0	0	0	0	0	0	0	0	0	0	0
SLC_MEX	Cluster VI	BGV007902	0	0	0	0	0	0	0	0	0	0	0	0	0	0	0	0	0	0	0	0	0	0	0	0	0	0	0	0	0	0	0	0	0	0	0	0	0	0	0	0	0	0	0	0	0	0	0
SLC_ECU	Cluster VI	BGV007992	0	0	0	0	0	0	0	0	0	0	0	0	0	0	0	0	0	0	0	0	0	0	0	0	0	0	0	0	0	0	0	0	0	0	0	0	0	0	0	0	0	0	0	0	0	0	0
SLC_SM	Cluster VI	BGV008065	0	0	0	0	0	0	0	0	0	0	0	0	0	0	0	0	0	0	0	0	0	0	0	0	0	0	0	0	0	0	0	0	0	0	0	0	0	0	0	0	0	0	0	0	0	0	0
SLC_PER	Cluster VI	BGV008077	0	0	0	0	0	0	0	0	0	0	0	0	0	0	0	0	0	0	0	0	0	0	0	0	0	0	0	0	0	0	0	0	0	0	0	0	0	0	0	0	0	0	0	0	0	0	0
SLC_SM	Cluster VI	BGV008098	0	0	0	0	0	0	0	0	0	0	0	0	0	0	0	0	0	0	0	0	0	0	0	0	0	0	0	0	0	0	0	0	0	0	0	0	0	0	0	0	0	0	0	0	0	0	0
SLC_PER	Cluster VI	BGV008100	0	0	0	0	0	0	0	0	0	0	0	0	0	0	0	0	0	0	0	0	0	0	0	0	0	0	0	0	0	0	0	0	0	0	0	0	0	0	0	0	0	0	0	0	0	0	0
SLC_CA	Cluster VI	BGV008108	0	0	0	0	0	0	0	0	0	0	0	0	0	0	0	0	0	0	0	0	0	0	0	0	0	0	0	0	0	0	0	0	0	0	0	0	0	0	0	0	0	0	0	0	0	0	0
SLC_MEX	Cluster VI	BGV008223	0	0	0	0	0	0	0	0	0	0	0	0	0	0	0	0	0	0	0	0	0	0	0	0	0	0	0	0	0	0	0	0	0	0	0	0	0	0	0	0	0	0	0	0	0	0	0
SLC_PER	Cluster VI	BGV008225	0	0	0	0	0	0	0	0	0	0	0	0	0	0	0	0	0	0	0	0	0	0	0	0	0	0	0	0	0	0	0	0	0	0	0	0	0	0	0	0	0	0	0	0	0	0	0
SLC_ECU	Cluster VI	BGV012625	0	0	0	0	0	0	0	0	0	0	0	0	0	0	0	0	0	0	0	0	0	0	0	0	0	0	0	0	0	0	0	0	0	0	0	0	0	0	0	0	0	0	0	0	0	0	0
SLC_CA	Cluster VI	BGV013175	0	0	0	0	0	0	0	0	0	0	0	0	0	0	0	0	0	0	0	0	0	0	0	0	0	0	0	0	0	0	0	0	0	0	0	0	0	0	0	0	0	0	0	0	0	0	0
SLC_PER	Cluster VI	BGV013945	0	0	0	0	0	0	0	0	0	0	0	0	0	0	0	0	0	0	0	0	0	0	0	0	0	0	0	0	0	0	0	0	0	0	0	0	0	0	0	0	0	0	0	0	0	0	0
SLC_PER	Cluster VI	BGV014508	0	0	0	0	0	0	0	0	0	0	0	0	0	0	0	0	0	0	0	0	0	0	0	0	0	0	0	0	0	0	0	0	0	0	0	0	0	0	0	0	0	0	0	0	0	0	0
SLC_SM	Cluster VI	BGV014514	0	0	0	0	0	0	1	0	0	0	0	0	0	0	0	0	0	0	0	0	0	0	0	0	0	0	0	0	0	0	0	0	0	0	0	0	0	0	0	0	0	0	0	0	0	0	0
SLC_SM	Cluster VI	BGV014519	0	0	0	0	0	0	0	0	0	0	0	0	0	0	0	0	0	0	0	0	0	0	0	0	0	0	0	0	0	0	0	0	0	0	0	0	0	0	0	0	0	0	0	0	0	0	0
SLC_SM	Cluster VI	BGV014522	0	0	0	0	0	0	0	0	0	0	0	0	0	0	0	0	0	0	0	0	0	0	0	0	0	0	0	0	0	0	0	0	0	0	0	0	0	0	0	0	0	0	0	0	NA	0	0
SLC_SM	Cluster VI	BGV015726	0	0	0	0	0	0	0	0	0	0	0	0	0	0	0	0	0	0	0	0	0	0	0	0	0	0	0	0	0	0	0	0	0	0	0	0	0	0	0	0	0	0	0	0	0	0	0
SLC_PER	Cluster VI	BGV015730	0	0	0	0	0	0	0	0	0	0	0	0	0	0	0	0	0	0	0	0	0	0	0	0	0	0	0	0	0	0	0	0	0	0	0	0	0	0	0	0	0	0	0	0	0	0	0
SLC_SM	Cluster VI	BGV015734	0	0	0	0	0	0	0	0	0	0	0	0	0	0	0	0	0	0	0	0	0	0	0	0	0	0	0	0	0	0	0	0	0	0	0	0	0	0	0	0	0	0	0	0	0	0	0
SLC_CA	Cluster VI	LA1712	0	0	0	0	0	0	0	0	0	0	0	0	0	0	0	0	0	0	0	0	0	0	0	0	0	0	0	0	0	0	0	0	0	0	0	0	0	0	0	0	0	0	0	0	0	0	0
SLC_SM	Cluster VI	LA2309	0	0	0	0	0	0	0	0	0	0	0	0	0	0	0	0	0	0	0	0	0	0	0	0	0	0	0	0	0	0	0	0	0	0	0	0	0	0	0	0	0	0	0	0	0	0	0
SLC_ECU	Cluster VI	PI129026	0	0	0	0	0	0	0	0	0	0	0	0	0	0	0	0	0	0	0	0	0	0	0	0	0	0	0	0	0	0	0	0	0	0	0	0	0	0	0	0	0	0	0	0	0	0	0
SLC_PER	Cluster VI	PI406890	0	0	0	0	0	0	0	0	0	0	0	0	0	0	0	0	0	0	0	0	0	0	0	0	0	0	0	0	0	0	0	0	0	0	0	0	0	0	0	0	0	0	NA	0	0	0	0
[truncated: 377 more columns]
