# Supplementary material for: Natural Genetic Diversity in Tomato Flavor Genes
Source: Front Plant Sci. 2021 Jun 4;12:642828. doi: 10.3389/fpls.2021.642828 (PMC8212054; doi:10.3389/fpls.2021.642828)
Supplement: Supplementary Table 4 — Genotyping of the duplication at the LoxC locus using three different criteria: normalized coverage and heterozygosity when aligning against Heinz SL4.0 reference genome and detection of a deletion when aligning to the PAS014479_MAS1.0 assembly. 0 means only LoxC copy, 1 means both LoxC-SP and LoxC copies. [file Table_4.XLSX]

## Sheet: Sheet1
Accession	Het	Coverage	SV-calling	LoxC-SP
BGV004584	0	0	1	Absent
BGV005895	0	0	0	Absent
BGV005912	0	0	1	Absent
BGV006175	0	0	0	Absent
BGV006208	1	1	1	Present
BGV006225	0	0	0	Absent
BGV006229	1	1	1	Present
BGV006230	1	1	1	Present
BGV006231	0	0	1	Absent
BGV006232	0	0	0	Absent
BGV006234	0	0	0	Absent
BGV006235	0	0	0	Absent
BGV006327	1	0	1	Present
BGV006336	1	0	1	Present
BGV006347	0	0	0	Absent
BGV006353	0	0	0	Absent
BGV006370	1	1	1	Present
BGV006454	0	0	1	Absent
BGV006457	1	1	1	Present
BGV006478	1	1	1	Present
BGV006753	0	0	1	Absent
BGV006768	0	0	0	Absent
BGV006775	0	0	1	Absent
BGV006777	0	0	0	Absent
BGV006779	0	0	0	Absent
BGV006792	0	0	0	Absent
BGV006806	0	0	0	Absent
BGV006825	1	0	0	Absent
BGV006828	0	0	0	Absent
BGV006852	0	0	1	Absent
BGV006859	0	0	1	Absent
BGV006865	0	0	0	Absent
BGV006867	0	0	0	Absent
BGV006881	1	0	1	Present
BGV006896	0	1	0	Absent
BGV006899	0	0	1	Absent
BGV006901	0	0	1	Absent
BGV006904	0	0	1	Absent
BGV006906	0	0	1	Absent
BGV006907	0	1	0	Absent
BGV006910	1	1	1	Present
BGV006927	0	0	1	Absent
BGV006931	0	0	0	Absent
BGV006934	0	0	0	Absent
BGV007015	1	1	1	Present
BGV007017	1	0	1	Present
BGV007023	0	0	0	Absent
BGV007109	1	1	1	Present
BGV007111	1	1	1	Present
BGV007149	1	1	1	Present
BGV007151	1	0	1	Present
BGV007152	1	1	1	Present
BGV007158	1	1	1	Present
BGV007161	1	0	1	Present
BGV007169	1	0	1	Present
BGV007181	1	1	1	Present
BGV007194	1	1	1	Present
BGV007198	1	1	0	Present
BGV007339	0	0	0	Absent
BGV007366	1	1	1	Present
BGV007854	0	0	1	Absent
BGV007857	0	1	0	Absent
BGV007860	0	0	0	Absent
BGV007862	0	0	0	Absent
BGV007863	0	0	0	Absent
BGV007864	0	1	0	Absent
BGV007865	0	1	0	Absent
BGV007867	0	1	0	Absent
BGV007870	0	0	1	Absent
BGV007871	0	0	0	Absent
BGV007872	0	0	0	Absent
BGV007875	0	0	0	Absent
BGV007876	0	0	0	Absent
BGV007878	0	0	0	Absent
BGV007894	0	0	0	Absent
BGV007895	0	0	0	Absent
BGV007899	0	0	0	Absent
BGV007900	0	0	0	Absent
BGV007901	0	0	0	Absent
BGV007902	0	0	0	Absent
BGV007908	0	0	1	Absent
BGV007909	0	0	0	Absent
BGV007910	0	0	0	Absent
BGV007911	0	1	0	Absent
BGV007918	0	0	0	Absent
BGV007920	0	0	1	Absent
BGV007921	0	0	0	Absent
BGV007927	0	0	1	Absent
BGV007931	0	0	0	Absent
BGV007933	0	0	0	Absent
BGV007934	0	0	0	Absent
BGV007935	0	0	0	Absent
BGV007936	0	0	0	Absent
BGV007981	0	1	0	Absent
BGV007989	0	0	0	Absent
BGV007990	0	0	0	Absent
BGV007992	0	0	0	Absent
BGV008036	0	0	0	Absent
BGV008037	0	0	0	Absent
BGV008041	0	0	0	Absent
BGV008051	0	0	0	Absent
BGV008058	0	0	0	Absent
BGV008061	0	0	0	Absent
BGV008065	0	0	0	Absent
BGV008067	0	0	0	Absent
BGV008070	0	0	0	Absent
BGV008077	0	0	0	Absent
BGV008095	0	0	0	Absent
BGV008096	0	0	0	Absent
BGV008098	0	0	0	Absent
BGV008100	0	0	0	Absent
BGV008106	0	0	0	Absent
BGV008108	0	0	0	Absent
BGV008110	0	0	1	Absent
BGV008189	0	0	0	Absent
BGV008218	0	0	0	Absent
BGV008219	0	0	0	Absent
BGV008221	0	0	0	Absent
BGV008223	0	0	1	Absent
BGV008224	0	0	0	Absent
BGV008225	0	0	0	Absent
BGV008345	0	0	0	Absent
BGV008347	0	0	0	Absent
BGV008348	0	0	0	Absent
BGV008354	0	0	0	Absent
BGV012614	0	0	0	Absent
BGV012625	0	0	0	Absent
BGV012627	0	0	0	Absent
BGV012639	0	0	0	Absent
BGV012640	0	0	0	Absent
BGV013134	0	0	0	Absent
BGV013161	0	0	1	Absent
BGV013175	0	0	1	Absent
BGV013945	0	0	0	Absent
BGV014508	0	0	0	Absent
BGV014514	0	0	0	Absent
BGV014515	0	0	0	Absent
BGV014516	0	0	0	Absent
BGV014518	0	0	1	Absent
BGV014519	0	0	0	Absent
BGV014522	0	0	1	Absent
BGV015380	1	1	1	Present
BGV015382	1	1	1	Present
BGV015726	0	0	0	Absent
BGV015727	0	0	1	Absent
BGV015730	0	0	1	Absent
BGV015734	0	0	0	Absent
BGV016047	1	1	1	Present
LA0767	0	0	0	Absent
LA1712	0	0	0	Absent
LA2309	0	0	0	Absent
PI129026	0	0	0	Absent
PI129033	1	1	1	Present
PI129088	0	0	0	Absent
PI406890	0	0	0	Absent
PI487625	0	0	0	Absent
Tegucigalpa	0	0	0	Absent
Voyage	0	0	0	Absent
