# Supplementary material for: Natural Genetic Diversity in Tomato Flavor Genes
Source: Front Plant Sci. 2021 Jun 4;12:642828. doi: 10.3389/fpls.2021.642828 (PMC8212054; doi:10.3389/fpls.2021.642828)
Supplement: Supplementary Table 6 — RPKM values for each biological replicate used in the expression analysis. [file Table_6.xlsx]

## Sheet: Sheet1
Suppl. Table 6: Raw data for read mapping to analyzed genes. The unit is stardard Reads per Kilobase of transcript, per Million mappered reads (RPKM).
		Flower																										Young green fruit
Gene	GeneID	BGV007151_rep1	BGV007151_rep2	BGV007151_rep3	BGV006370_rep1	BGV006370_rep2	BGV006370_rep3	PI129026_rep1	PI129026_rep2	PI129026_rep3	BGV007023_rep1	BGV007023_rep2	BGV007023_rep3	BGV007990_rep1	BGV007990_rep2	BGV007990_rep3	BGV008189_rep1	BGV008189_rep2	BGV008189_rep3	BGV008219_rep1	BGV008219_rep2	BGV008219_rep3	BGV005895_rep1	BGV005895_rep2	BGV005895_rep3	BGV007863_rep1	BGV007863_rep3	BGV007151_rep1	BGV007151_rep2	BGV007151_rep3	BGV006370_rep1	BGV006370_rep2	BGV006370_rep3	PI129026_rep1	PI129026_rep2	PI129026_rep3	BGV007023_rep1	BGV007023_rep2	BGV007023_rep3	BGV007990_rep2	BGV007990_rep3	BGV008189_rep2	BGV008189_rep3	BGV008219_rep1	BGV008219_rep2	BGV008219_rep3	BGV005895_rep1	BGV005895_rep2	BGV005895_rep3
AAT1	Solyc08g005770.3	0	0	0	0	0	0	0.86	0.22	0.09	0	0.03	0	0	0.05	0	0.59	0.94	0.26	0	0.1	0.26	0	0	0.11	0.2	0.38	0	0	3.55	0.23	0	0.32	0	0.38	4.5	0	0	0	0.2	0.31	0	0.27	0.42	1.48	0.08	0	0	0
LoxC	Solyc01g006540.4	32.02	45.22	49.88	40.23	28.64	35.64	23.72	30.5	13.81	12.45	12.89	33.67	42.23	45.83	67.39	72.01	48.88	26.64	50.37	58.39	54.27	37.99	41.61	25.09	45.17	52.38	2.66	16.65	2.94	1.73	0.36	0.2	0	0	1.31	0	0.19	0.14	0.25	5.61	0.31	0.86	3.76	3.96	1.83	0	0.19	0.13
LIN5	Solyc09g010080.3	43.58	34.27	44.34	17.34	18.02	11.21	60.76	63.46	61.1	75.69	65.68	52.73	35.89	29.2	28.95	20.01	17.81	33.02	33.64	20.31	21.93	44.73	46.83	21.44	33.17	60.08	2.08	12.76	12.86	6.44	6.3	5.43	15.11	2.93	8.23	63.29	54.92	47.25	4.04	15.95	22.21	17.62	26.7	23.28	17.5	24.6	27.43	12.79
ALMT9	Solyc06g072920.3	3.9	3.09	2.21	2.74	2.41	1.28	3.7	1.69	1.26	0.76	1.45	1	2.48	1.27	1.85	0.62	0.46	1.25	1.44	0.92	0.96	1.1	0.79	1.49	2.14	3.65	0	0	0	0	0	0	0	0	0	0	0	0	0	0	0	0	0	0	0	0	0	0
CXE1	Solyc01g108585	16.8	17.19	21.12	26.56	32.46	16.4	36.49	24.36	16.19	18.52	31.23	21.64	14.76	18.4	22.1	13.75	22.11	10.01	6.91	11.83	7.3	8.73	10.96	13.29	26.23	32.78	14.27	2.69	16.01	1.49	0.94	1.58	7.38	3.76	10.18	3.69	6.35	2.21	2.26	1.01	1.63	0	2.13	1.96	1.69	1.21	0.98	5.46
[truncated: 74 more columns]
